# Supplementary material for: The MicroRNA Landscape of MYCN-Amplified Neuroblastoma
Source: Front Oncol. 2021 May 7;11:647737. doi: 10.3389/fonc.2021.647737 (PMC8138323; doi:10.3389/fonc.2021.647737)
Supplement: Supplementary file 3 [file Table_1.xlsx]

## Sheet: Supp. Table 1
gene	gene_id	logFC_MNA.noMNA	FDR_MNA.noMNA	HR	logrank_pVal	low	high	target_type	enriched miTRAP
hsa-miR-383-5p	MIMAT0000738	3.96396	8.91735e-13	2.36444	0.00101713	49	47	unknown	no
hsa-miR-3144-3p	MIMAT0015015	3.67326	6.69692e-12	2.6054	8.65473e-06	70	26	unknown	no
hsa-miR-3182	MIMAT0015062	3.07114	5.12533e-06	1.93135	0.00189765	57	39	unknown	no
hsa-miR-214-3p	MIMAT0000271	3.021	5.37855e-07	1.62972	0.00659878	73	23	unknown	one
hsa-let-7c-3p	MIMAT0026472	2.98995	4.92529e-10	1.34555	0.0290616	60	36	unknown	no
hsa-miR-181b-5p	MIMAT0000257	2.7219	3.77396e-32	3.11581	2.99778e-05	48	48	unknown	both
hsa-miR-181b-2-3p	MIMAT0031893	2.71581	8.68338e-09	2.04279	0.000919081	63	33	unknown	one
hsa-miR-1244	MIMAT0005896_2	2.67	0.000177838	2.32717	4.14642e-05	76	20	unknown	one
hsa-miR-10394-3p	MIMAT0041620	2.53195	5.37855e-07	2.73187	0.000452604	48	48	unknown	no
hsa-miR-181b-3p	MIMAT0022692	2.47716	3.82744e-09	1.95276	0.00448389	49	47	unknown	one
hsa-miR-561-5p	MIMAT0022706	2.42552	1.66025e-05	1.99763	0.0035275	48	48	unknown	no
hsa-miR-1282	MIMAT0005940	2.40783	0.000209037	1.36953	0.0247536	66	30	unknown	no
hsa-miR-181a-2-3p	MIMAT0004558	2.39579	3.27791e-11	2.12161	0.00390234	48	48	unknown	both
hsa-miR-7704	MIMAT0030019	2.2311	0.000630772	1.48819	0.0139848	66	30	unknown	no
hsa-miR-10401-3p	MIMAT0041634_3	2.16058	0.0064102	1.72208	0.00420455	76	20	unknown	no
hsa-miR-7974	MIMAT0031177	2.00888	1.93704e-06	2.59565	0.00101457	48	48	unknown	no
hsa-miR-34c-5p	MIMAT0000686	1.97598	7.3527e-06	1.69268	0.0156702	49	47	pred_and_valid	no
hsa-miR-1304-3p	MIMAT0022720	1.95551	1.79882e-08	1.64543	0.0130119	48	48	unknown	no
hsa-miR-92a-1-5p	MIMAT0004507	1.91304	3.41486e-11	1.66852	0.0116595	48	48	unknown	no
hsa-miR-551b-3p	MIMAT0003233	1.85367	0.0200742	1.6294	0.00661058	68	28	unknown	no
hsa-miR-4449	MIMAT0018968	1.85156	0.0166888	2.15423	0.00143681	55	41	unknown	no
hsa-let-7c-5p	MIMAT0000064	1.81743	1.3378e-05	1.80358	0.00590933	48	48	pred_and_valid	both
hsa-miR-9-3p	MIMAT0000442	1.80305	4.16553e-06	3.43692	5.92436e-05	48	48	unknown	both
hsa-miR-181a-3p	MIMAT0000270	1.7738	7.48156e-10	1.82617	0.00848297	49	47	unknown	one
hsa-miR-1270	MIMAT0005924	1.7038	3.99174e-07	2.93658	0.000116137	48	48	unknown	no
hsa-miR-181a-5p	MIMAT0000256	1.65084	6.25223e-10	2.94507	0.000109311	48	48	unknown	both
hsa-miR-92a-3p	MIMAT0000092	1.58228	7.65496e-07	3.93735	8.66944e-07	48	48	unknown	no
hsa-miR-9-5p	MIMAT0000441	1.55778	1.11261e-05	2.77741	0.000339781	48	48	unknown	no
hsa-miR-4510	MIMAT0019047	1.47558	0.00527306	1.99778	0.00352473	49	47	unknown	one
hsa-miR-3176	MIMAT0015053	1.4571	0.00189866	2.82259	0.000253447	49	47	unknown	no
hsa-miR-20a-5p	MIMAT0000075	1.44698	3.41486e-11	2.50827	0.00164021	48	48	predicted	both
hsa-miR-199a-5p	MIMAT0000231	1.39861	6.68577e-05	1.94212	0.004741	49	47	unknown	no
hsa-miR-18a-5p	MIMAT0000072	1.39672	6.04728e-08	2.02145	0.0063883	49	47	unknown	both
hsa-miR-199b-5p	MIMAT0000263	1.35994	0.0470328	2.38859	0.000878722	49	47	unknown	one
hsa-let-7a-3p	MIMAT0004481	1.35592	0.000656801	1.59733	0.0162595	49	47	predicted	one
hsa-miR-17-5p	MIMAT0000070	1.34505	7.90376e-10	2.13525	0.0036393	48	48	predicted	both
hsa-miR-345-5p	MIMAT0000772	1.34385	7.52792e-13	3.6433	1.22876e-05	49	47	unknown	no
hsa-miR-296-3p	MIMAT0004679	1.22993	0.00013586	1.52928	0.0219969	49	47	unknown	no
hsa-miR-19a-3p	MIMAT0000073	1.21263	0.000552759	1.34693	0.046077	49	47	pred_and_valid	both
hsa-miR-16-2-3p	MIMAT0004518	1.15435	1.98083e-05	4.43263	1.53259e-05	48	48	unknown	no
hsa-miR-199a-3p	MIMAT0000232	1.13939	0.00591254	2.94378	0.000110325	49	47	unknown	no
hsa-miR-199b-3p	MIMAT0004563	1.13455	0.00696992	2.99352	7.68638e-05	49	47	unknown	no
hsa-miR-18a-3p	MIMAT0002891	1.07521	5.29471e-05	2.28665	0.00160338	48	48	unknown	no
hsa-miR-92b-3p	MIMAT0003218	1.063	0.0152062	3.56899	2.21998e-05	48	48	unknown	no
hsa-miR-25-5p	MIMAT0004498	0.943068	0.0011535	1.38176	0.0403129	48	48	unknown	no
hsa-miR-378a-3p	MIMAT0000732	0.8854	0.00503366	2.06265	0.00245837	49	47	unknown	no
hsa-miR-130b-5p	MIMAT0004680	0.849881	0.00557571	1.3932	0.038553	49	47	unknown	no
hsa-miR-130b-3p	MIMAT0000691	0.828421	0.00104411	3.38491	8.52159e-05	48	48	unknown	both
hsa-miR-15b-5p	MIMAT0000417	0.828174	0.00104411	2.4649	0.000544656	48	48	unknown	both
hsa-miR-25-3p	MIMAT0000081	0.809633	0.00109	4.72211	1.41632e-06	48	48	unknown	no
hsa-miR-93-5p	MIMAT0000093	0.752262	0.00255445	2.1562	0.0032652	48	48	predicted	both
hsa-miR-320a-3p	MIMAT0000510	0.715351	0.00816366	1.5559	0.0195786	48	48	unknown	no
hsa-miR-26b-5p	MIMAT0000083	-0.587304	0.0381905	-2.31307	0.00301967	49	47	unknown	both
hsa-miR-26a-5p	MIMAT0000082	-0.73243	0.0176204	-1.61871	0.0174249	48	48	unknown	no
hsa-miR-22-3p	MIMAT0000077	-0.936097	0.0483746	-1.78428	0.00489301	49	47	unknown	no
hsa-miR-197-3p	MIMAT0000227	-0.975465	0.000321939	-1.34615	0.0314314	48	48	unknown	no
hsa-miR-876-3p	MIMAT0004925	-1.00612	0.0317912	-1.81555	0.00680528	49	47	unknown	no
hsa-miR-95-3p	MIMAT0000094	-1.04171	0.00038593	-1.48497	0.0218402	49	47	unknown	no
hsa-miR-598-3p	MIMAT0003266	-1.04684	0.000332071	-1.86694	0.00519903	49	47	unknown	no
hsa-miR-769-5p	MIMAT0003886	-1.0664	1.74496e-05	-1.75043	0.00943335	49	47	unknown	no
hsa-miR-2355-5p	MIMAT0016895	-1.07755	0.0279305	-1.56596	0.0111919	48	48	unknown	both
hsa-miR-30c-1-3p	MIMAT0004674	-1.09341	0.00114656	-1.87907	0.00487145	48	48	unknown	no
hsa-miR-30a-5p	MIMAT0000087	-1.10632	0.002511	-1.40335	0.0420392	49	47	unknown	both
hsa-miR-135a-3p	MIMAT0004595	-1.11513	0.0446595	-1.78506	0.00794551	48	48	unknown	no
hsa-miR-324-5p	MIMAT0000761	-1.15199	0.00397872	-1.62878	0.0111069	49	47	unknown	both
hsa-miR-744-3p	MIMAT0004946	-1.27786	0.00349159	-1.93014	0.00206601	48	48	unknown	no
hsa-miR-574-3p	MIMAT0003239	-1.28453	0.00814377	-1.28795	0.0492252	49	47	unknown	no
hsa-miR-539-5p	MIMAT0003163	-1.29372	0.0409394	-2.50466	0.00103955	48	48	unknown	no
hsa-miR-3909	MIMAT0018183	-1.35633	0.000335601	-1.89792	0.00439784	48	48	unknown	no
hsa-miR-323a-3p	MIMAT0000755	-1.36003	0.037379	-2.25667	0.00124656	49	47	unknown	one
hsa-miR-134-3p	MIMAT0026481	-1.38083	0.0345576	-2.10346	0.00303696	48	48	unknown	no
hsa-miR-328-3p	MIMAT0000752	-1.38667	5.37855e-07	-2.55849	0.000748751	49	47	unknown	no
hsa-miR-30a-3p	MIMAT0000088	-1.3997	0.000112828	-1.68298	0.0220472	49	47	unknown	one
hsa-miR-450b-5p	MIMAT0004909	-1.40673	0.0281944	-1.85741	0.00546968	48	48	unknown	no
hsa-miR-149-5p	MIMAT0000450	-1.52112	8.32928e-06	-2.66446	0.000376944	48	48	unknown	no
hsa-miR-488-5p	MIMAT0002804	-1.52259	0.0459525	-1.83798	0.00605857	49	47	predicted	no
hsa-miR-153-3p	MIMAT0000439	-1.55193	0.000630772	-2.20673	0.000657728	49	47	unknown	both
hsa-miR-628-3p	MIMAT0003297	-1.56467	0.000630772	-2.32236	0.000823775	49	47	unknown	one
hsa-miR-450a-5p	MIMAT0001545	-1.57356	0.0279305	-2.10895	0.00294663	49	47	unknown	no
hsa-miR-433-5p	MIMAT0026554	-1.62419	0.008188	-1.58758	0.0135847	49	47	unknown	no
hsa-miR-432-3p	MIMAT0002815	-1.63172	0.0459306	-1.45714	0.0246849	49	47	unknown	one
hsa-miR-433-3p	MIMAT0001627	-1.63904	0.0113981	-1.50759	0.0279446	49	47	unknown	no
hsa-miR-432-5p	MIMAT0002814	-1.71099	0.00546782	-2.05163	0.00401413	48	48	unknown	no
hsa-miR-210-5p	MIMAT0026475	-1.7342	0.0409195	-2.14136	0.00102118	48	48	unknown	no
hsa-miR-330-5p	MIMAT0004693	-1.76834	1.38694e-07	-3.12404	9.12716e-06	49	47	unknown	no
hsa-miR-323a-5p	MIMAT0004696	-1.7734	0.0130506	-1.49282	0.0296688	49	47	unknown	no
hsa-miR-487b-5p	MIMAT0026614	-1.78427	0.0106691	-2.97229	0.000530993	49	47	unknown	no
hsa-miR-382-5p	MIMAT0000737	-1.78706	0.0103668	-3.42548	1.87388e-05	49	47	unknown	no
hsa-miR-542-3p	MIMAT0003389	-1.7975	0.00104411	-3.19137	0.000122603	49	47	validated	both
hsa-miR-3605-3p	MIMAT0017982	-1.79771	4.84709e-05	-2.18566	0.00190748	49	47	unknown	no
hsa-miR-379-5p	MIMAT0000733	-1.80635	0.00457422	-2.09194	0.00323431	48	48	unknown	no
hsa-miR-770-5p	MIMAT0003948	-1.84575	0.00147189	-2.75159	0.000205379	48	48	unknown	both
hsa-miR-208b-3p	MIMAT0004960	-1.87168	0.0383009	-1.32142	0.0349262	49	47	unknown	no
hsa-miR-654-5p	MIMAT0003330	-1.87275	0.000738551	-1.50178	0.0286133	48	48	unknown	no
hsa-miR-889-5p	MIMAT0026719	-1.87852	0.0111595	-1.52481	0.02604	49	47	unknown	no
hsa-miR-137-3p	MIMAT0000429	-1.89026	5.29471e-05	-3.04822	1.8565e-05	49	47	unknown	no
hsa-miR-668-3p	MIMAT0003881	-1.91198	0.000568397	-3.44358	1.59545e-05	48	48	unknown	no
hsa-miR-744-5p	MIMAT0004945	-1.92985	3.30432e-10	-3.38034	2.76953e-05	48	48	unknown	no
hsa-miR-370-5p	MIMAT0026483	-1.95219	7.78871e-05	-2.55865	0.000748008	48	48	unknown	no
hsa-miR-496	MIMAT0002818	-2.0129	0.000194321	-2.66751	0.000369272	49	47	unknown	both
hsa-miR-148a-3p	MIMAT0000243	-2.0246	5.01662e-06	-1.65337	0.0149137	48	48	unknown	no
hsa-miR-190a-5p	MIMAT0000458	-2.03292	4.33177e-05	-2.62172	0.00050048	49	47	unknown	both
hsa-miR-129-5p	MIMAT0000242	-2.04943	0.00163926	-1.3692	0.0357401	48	48	unknown	no
hsa-miR-487a-5p	MIMAT0026559	-2.05266	1.83057e-05	-3.96968	6.89386e-05	49	47	unknown	no
hsa-miR-215-5p	MIMAT0000272	-2.06235	0.00738279	-2.0013	0.00244367	48	48	unknown	no
hsa-miR-1197	MIMAT0005955	-2.09423	0.00146989	-2.86194	8.95632e-05	49	47	unknown	no
hsa-miR-323b-3p	MIMAT0015050	-2.10731	0.000254142	-4.35973	1.85751e-06	49	47	unknown	no
hsa-miR-6852-5p	MIMAT0027604	-2.24843	0.0102551	-1.40043	0.0314282	48	48	unknown	one
hsa-miR-542-5p	MIMAT0003340	-2.43729	0.000942692	-2.21526	0.00160189	49	47	validated	no
hsa-miR-412-5p	MIMAT0026557	-2.74641	0.000449059	-1.72391	0.0107271	48	48	unknown	no
hsa-miR-128-2-5p	MIMAT0031095	-2.81621	0.0194897	-3.47338	0.00150611	66	30	unknown	no
hsa-miR-217-5p	MIMAT0000274	-2.83192	0.0203686	-1.55557	0.0158171	49	47	unknown	both
hsa-miR-628-5p	MIMAT0004809	-2.88642	2.47991e-13	-3.67924	1.54538e-06	49	47	unknown	no
hsa-miR-541-3p	MIMAT0004920	-2.94775	0.00026274	-1.88286	0.00927533	49	47	unknown	one
hsa-miR-204-5p	MIMAT0000265	-3.72861	5.77352e-05	-3.25695	7.50544e-05	48	48	unknown	no
hsa-miR-129-1-3p	MIMAT0004548	-4.27172	1.26573e-06	-2.47596	0.000287606	49	47	unknown	one
hsa-miR-196a-3p	MIMAT0004562	-4.50781	0.00240236	-2.5467	0.00493903	65	31	unknown	no
hsa-miR-196a-5p	MIMAT0000226	-6.37951	4.90976e-08	-1.70422	0.0117811	49	47	unknown	no
