# Supplementary material for: The MicroRNA Landscape of MYCN-Amplified Neuroblastoma
Source: Front Oncol. 2021 May 7;11:647737. doi: 10.3389/fonc.2021.647737 (PMC8138323; doi:10.3389/fonc.2021.647737)
Supplement: Supplementary file 4 [file Table_2.xlsx]

## Sheet: Supp. Table 2
miRNA	MIMAT	15_s3_MNA	42_s3_MNA	43_s3_MNA	45_s3_MNA	16_s4_MNA	17_s4_MNA	18_s4_MNA	19_s4_MNA	46_s4_MNA	47_s4_MNA	58_s4_MNA	60_s4_MNA	62_s4_MNA	91_s4_MNA	92_s4_MNA	93_s4_MNA	94_s4_MNA	1_s1_noMNA	2_s1_noMNA	3_s1_noMNA	4_s1_noMNA	5_s1_noMNA	6_s1_noMNA	7_s1_noMNA	8_s1_noMNA	9_s1_noMNA	10_s1_noMNA	11_s1_noMNA	31_s1_noMNA	32_s1_noMNA	33_s1_noMNA	70_s1_noMNA	71_s1_noMNA	72_s1_noMNA	73_s1_noMNA	74_s1_noMNA	75_s1_noMNA	76_s1_noMNA	77_s1_noMNA	78_s1_noMNA	12_s2_noMNA	13_s2_noMNA	34_s2_noMNA	35_s2_noMNA	36_s2_noMNA	37_s2_noMNA	79_s2_noMNA	80_s2_noMNA
hsa-miR-3605-3p	MIMAT0017982	7.545	4.83374	10.6207	6.88009	0	3.58707	4.25942	11.194	0	5.43514	11.9953	6.78469	9.80066	5.3629	0	13.7862	3.84713	51.2015	24.826	0	18.1404	16.0713	14.7363	46.1498	118.114	17.7152	70.2434	42.5046	11.9987	26.1561	13.1776	12.3976	35.0831	16.3195	22.2411	25.2166	8.00084	0	2.98325	6.59695	27.4044	93.8685	26.8423	13.8026	4.01234	2.71753	6.43389	16.6086
hsa-miR-30c-1-3p	MIMAT0004674	11.3175	24.1687	10.6207	12.3842	0	10.7612	8.51885	16.791	12.3159	6.79392	19.9921	27.1388	7.84053	16.0887	34.5837	22.9769	3.84713	56.3217	26.2864	70.9453	54.4213	22.4998	17.6835	85.3771	54.1357	23.6203	50.1739	36.1289	9.59896	36.4317	28.9906	24.7953	16.3721	28.5592	20.017	30.8203	26.6695	26.0049	29.8325	13.1939	25.1207	14.8213	25.0528	24.5379	28.0864	35.3279	34.3141	99.6514
hsa-miR-137-3p	MIMAT0000429	52.815	29.0025	71.6894	52.2887	95.6389	32.2836	0	39.179	181.66	172.566	49.9803	10.177	219.535	101.895	77.8132	18.3816	107.72	250.888	118.289	98.232	131.518	233.034	2.94726	203.059	130.418	79.7184	75.2608	153.017	367.16	124.241	784.065	210.76	114.605	354.95	513.77	383.853	634.733	80.6152	501.186	890.589	159.859	202.558	309.581	579.707	455.401	252.73	323.839	365.389
hsa-miR-197-3p	MIMAT0000227	279.165	149.846	199.137	167.874	165.774	168.592	123.523	263.059	307.898	78.8095	241.905	173.01	207.774	80.4436	95.105	105.694	211.592	327.69	432.265	87.3173	235.826	300.534	73.6814	298.82	600.414	315.921	702.434	244.402	635.931	122.373	392.691	370.158	285.343	252.953	382.548	221.346	301.365	689.13	599.633	402.414	397.363	434.76	166.422	211.639	237.731	255.448	514.711	805.516
hsa-miR-92b-3p	MIMAT0003218	814.86	4761.24	2041.82	3027.24	1651.37	2869.65	4370.17	1455.22	1022.22	2286.83	3802.5	2367.86	913.422	1249.56	358.805	1553.24	1438.83	430.093	1891.16	398.385	421.765	1594.27	1237.85	340.355	2463.17	658.415	772.677	369.79	304.767	503.504	283.317	200.133	219.854	489.586	231.308	414.674	216.023	829.556	259.543	824.619	842.684	815.174	352.529	199.37	161.497	415.782	765.633	606.213
hsa-miR-9-5p	MIMAT0000441	2101.28	1416.29	1218.72	1903.03	3321.86	4629.11	5234.83	2110.07	1755.02	1610.16	3540.6	932.895	2375.68	2418.67	1832.93	2035.76	403.948	286.729	262.864	551.19	131.518	1520.35	285.884	372.659	120.575	327.731	130.452	779.96	599.935	555.817	60.6168	1239.76	439.708	248.873	887.422	650.029	266.695	1544.69	760.728	963.155	1089.32	3611.47	1025.38	2226.81	2363.27	804.39	343.141	1669.16
hsa-miR-9-3p	MIMAT0000442	7.545	9.66749	7.96549	5.50408	6.37593	19.7289	8.51885	0	15.3949	14.9466	9.99606	10.177	11.7608	42.9032	4.32296	18.3816	7.69425	5.12015	1.46035	0	0	11.2499	0	0	2.46071	2.95253	0	0	7.19922	5.60487	0	7.08436	0	0	2.22411	5.6037	2.66695	7.80147	5.9665	0	0	4.94045	7.15795	10.7353	11.0339	2.71753	0	0
hsa-miR-214-3p	MIMAT0000271	0	9.66749	0	1.37602	25.5037	0	0	5.597	0	1.35878	7.99685	3.39234	3.92027	0	0	4.59539	30.777	0	0	0	4.53511	0	0	0	0	0	0	0	0	0.934146	0	0	0	0	0	0	0	0	0	0	2.2837	0	0	0	0	0	0	0
hsa-miR-199a-5p	MIMAT0000231	245.212	459.206	84.9652	154.114	720.48	170.386	80.929	330.223	147.791	167.13	275.891	115.34	672.326	96.5323	151.303	252.746	992.558	107.523	516.966	174.635	13.6053	345.533	259.359	154.602	51.6749	94.4811	85.2956	38.2541	47.9948	254.088	134.411	23.0242	72.5051	77.5177	37.8099	89.6592	88.0092	26.0049	173.028	56.0741	66.2272	29.6427	112.738	124.223	210.648	46.198	60.0496	24.9129
hsa-miR-199a-3p	MIMAT0000232	5390.9	5408.96	1123.13	1300.34	4329.26	3361.08	1277.83	3610.07	1767.33	2239.28	4006.42	2160.92	6766.38	1110.12	1443.87	2329.86	7521.13	563.217	8636.54	1135.12	426.3	3053.55	2950.2	1274.89	541.357	791.279	762.643	476.052	460.75	1924.34	1077.92	325.881	699.323	546.704	371.427	753.697	664.069	312.059	1276.83	560.741	543.52	182.797	1181.06	2182.34	3639.19	323.386	782.79	182.694
hsa-miR-488-5p	MIMAT0002804	0	0	2.65516	2.75204	0	0	0	0	0	0	1.99921	6.78469	0	10.7258	0	0	0	0	1.46035	5.45733	0	12.8571	0	12.6912	4.92142	0	5.01739	6.37569	2.39974	6.53902	6.58878	1.77109	14.0332	4.07988	8.89646	5.6037	2.66695	2.60049	0	3.29848	9.13478	0	16.1054	3.06723	7.0216	0	2.14463	0
hsa-miR-181b-5p	MIMAT0000257	9012.5	21631	5987.39	4335.84	5323.9	14888.1	24070	11988.8	7629.71	6412.1	9408.29	7754.9	4951.3	2247.06	1366.05	5647.73	3877.9	568.337	2384.76	1577.17	612.24	970.707	2275.28	843.387	1097.48	977.289	1304.52	937.227	2862.89	1366.65	686.551	435.688	1393.97	354.95	375.875	521.144	541.39	174.233	578.75	432.1	532.101	518.747	282.739	2079.58	759.336	597.857	1078.75	7183.21
hsa-miR-181b-3p	MIMAT0022692	0	43.5037	5.31033	33.0245	12.7519	16.1418	21.2971	0	3.07898	2.71757	21.9913	10.177	3.92027	0	4.32296	13.7862	3.84713	5.12015	10.2225	5.45733	0	0	2.94726	3.46123	2.46071	0	0	0	0	6.53902	1.31776	1.77109	2.33887	0	0	2.80185	2.66695	0	2.98325	0	0	0	0	1.53362	1.00309	0	4.28926	0
hsa-miR-181a-5p	MIMAT0000256	43176.3	89690.1	22160	23960.6	23922.5	54550.3	55985.9	34304	32304.7	36108.3	32323.3	29184.3	26367.7	13696.9	12121.6	22453.1	14923	3179.62	20569.1	14478.3	3954.62	11531.2	18411.5	8643.85	8671.55	7159.89	12543.5	7723.09	15636.7	10778.2	5060.18	3892.86	12987.8	3435.26	3329.5	4410.11	4093.76	2454.86	6336.42	3710.79	3475.79	4149.98	2106.23	16210.3	8043.74	4301.85	9567.19	65313.2
hsa-miR-181a-3p	MIMAT0000270	147.127	565.548	297.378	476.103	57.3834	206.256	310.938	218.283	209.371	129.085	335.868	413.866	243.056	37.5403	250.731	257.342	238.522	15.3605	165.02	27.2867	13.6053	25.7141	73.6814	14.9987	36.9107	17.7152	30.1043	10.6262	131.986	110.229	28.9906	49.5906	145.01	44.8787	20.017	28.0185	45.3381	23.4044	53.6985	29.6863	2.2837	9.8809	37.5793	262.249	96.2962	46.198	113.665	132.869
hsa-miR-215-5p	MIMAT0000272	3.7725	33.8362	2.65516	50.9127	25.5037	34.0771	4.25942	16.791	532.663	8.15271	51.9795	13.5694	13.7209	10.7258	4.32296	13.7862	7.69425	128.004	39.4296	1146.04	122.448	27.3212	8.84177	594.178	24.6071	442.88	30.1043	51.0055	686.326	259.692	26.3551	109.808	65.4885	44.8787	366.979	128.885	93.3431	36.4069	110.38	517.861	196.398	14.8213	69.79	627.249	12.037	144.029	19.3017	33.2171
hsa-miR-210-5p	MIMAT0026475	0	0	5.31033	0	0	0	0	0	0	0	1.99921	0	1.96013	0	0	0	0	0	4.38106	0	0	1.60713	0	2.30749	0	0	0	0	2.39974	2.80244	1.31776	3.54218	9.3555	0	8.89646	5.6037	5.33389	5.20098	2.98325	16.4924	0	0	1.78949	0	2.00617	5.43506	2.14463	0
hsa-miR-129-5p	MIMAT0000242	82.995	62.8387	79.6549	63.2969	44.6315	52.0125	34.0754	156.716	240.16	978.325	25.9898	227.287	60.7641	2477.66	198.856	18.3816	19.2356	1730.61	947.77	76.4026	303.852	584.996	11.789	3177.41	295.285	2190.78	2287.93	1916.96	1183.07	709.951	423	2642.47	327.442	1917.54	576.046	260.572	373.372	150.828	352.023	286.968	1874.91	736.127	647.795	3255.87	1713.27	396.76	227.331	16.6086
hsa-miR-1304-3p	MIMAT0022720	41.4975	9.66749	31.862	15.1362	82.8871	44.8384	174.636	55.97	27.7108	8.15271	11.9953	37.3158	45.0831	0	8.64591	27.5723	3.84713	10.2403	46.7313	0	22.6756	8.03566	14.7363	5.76872	4.92142	5.90507	5.01739	4.25046	2.39974	7.47316	1.31776	7.08436	9.3555	0	2.22411	11.2074	5.33389	7.80147	8.94974	0	13.7022	14.8213	5.36846	3.06723	4.01234	2.71753	4.28926	8.30429
hsa-miR-34c-5p	MIMAT0000686	41.4975	401.201	161.965	271.076	6.37593	313.868	447.239	33.582	489.558	5.43514	443.825	33.9234	21.5615	5.3629	30.2607	50.5493	23.0828	10.2403	56.9538	16.372	13.6053	56.2496	0	4.61498	22.1464	5.90507	10.0348	17.0018	57.5938	21.4853	23.7196	3.54218	14.0332	40.7988	26.6894	19.6129	45.3381	33.8064	8.94974	0	75.362	0	34.0003	41.4077	63.1944	27.1753	10.7231	16.6086
hsa-miR-196a-5p	MIMAT0000226	0	0	15.931	0	0	7.17414	0	39.179	12.3159	6.79392	5.99764	3.39234	0	16.0887	21.6148	0	30.777	3609.71	863.07	796.77	684.802	112.499	2.94726	51.9185	17.225	97.4336	536.86	1409.03	31.1966	14.0122	10.542	12.3976	44.4386	16.3195	35.5858	22.4148	1018.77	761.944	235.677	1758.09	2.2837	429.819	85.8954	595.043	404.243	2.71753	2333.36	0
hsa-miR-196a-3p	MIMAT0004562	0	0	0	0	0	0	0	0	0	0	0	0	0	0	0	0	0	0	1.46035	0	0	0	0	0	0	0	0	0	0	0	0	0	0	0	0	0	18.6686	15.6029	2.98325	13.1939	0	0	3.57898	21.4706	4.01234	0	53.6157	0
hsa-miR-26a-5p	MIMAT0000082	17451.6	12543.6	6972.46	10702.7	16054.6	10210.6	9950.01	11384.3	6693.7	12680.2	10971.7	12748.4	9996.68	19145.6	13932.9	10031.7	13476.5	29737.9	40951.3	32367.4	34752.6	57933.9	59178	52611.9	24161.7	22516	27284.5	40919.2	14000.1	26861.4	18191.6	12022.2	22350.3	12855.7	6405.45	8526.03	14676.2	13486.1	19925.1	13573.2	17732.9	24272.4	15538.1	12019	26914.8	11313.1	13075.8	15512.4
hsa-miR-17-5p	MIMAT0000070	950.67	1508.13	1067.38	3905.14	1479.22	2643.67	2172.31	1572.76	2001.34	1134.58	3906.46	3891.02	2220.83	1437.26	1858.87	2692.9	1369.58	972.829	261.403	256.495	580.494	258.748	179.783	828.388	684.078	800.137	406.408	1062.62	405.556	765.999	654.925	1280.5	867.722	840.455	858.508	812.536	1576.16	449.885	608.583	874.096	506.981	355.712	1114.85	901.767	853.626	461.98	1070.17	1170.9
hsa-miR-18a-5p	MIMAT0000072	30.18	251.355	209.758	309.604	140.27	254.682	289.641	184.701	307.898	141.314	419.835	305.311	203.854	139.436	263.7	197.602	280.84	56.3217	17.5243	27.2867	72.5618	17.6784	5.89451	62.3022	54.1357	41.3355	15.0522	76.5083	55.194	85.0072	55.3457	194.82	161.382	142.796	117.878	84.0555	197.354	62.4118	65.6314	118.745	77.6457	44.464	153.896	116.555	51.1574	67.9383	92.219	58.13
hsa-miR-18a-3p	MIMAT0002891	18.8625	62.8387	31.862	23.3923	19.1278	48.4254	63.8913	16.791	27.7108	27.1757	67.9732	37.3158	31.3621	10.7258	17.2918	13.7862	30.777	15.3605	7.30177	0	13.6053	3.21426	11.789	11.5374	36.9107	11.8101	15.0522	2.12523	9.59896	15.8805	6.58878	24.7953	21.0499	20.3994	4.44823	22.4148	21.3356	7.80147	11.933	6.59695	6.85109	4.94045	17.8949	16.8698	9.02777	10.8701	6.43389	0
hsa-miR-19a-3p	MIMAT0000073	181.08	478.541	584.136	758.186	178.526	229.572	570.763	537.312	677.376	317.956	505.801	600.445	1583.79	563.105	1085.06	767.43	534.75	81.9225	169.401	38.2013	72.5618	38.5712	67.7869	47.3035	22.1464	88.576	15.0522	36.1289	136.785	246.614	217.43	332.965	444.386	183.595	237.98	210.139	493.385	301.657	134.246	204.506	61.6598	98.809	336.424	570.506	614.891	293.493	270.223	182.694
hsa-miR-20a-5p	MIMAT0000075	765.817	2107.51	1460.34	3577.65	1491.97	2209.63	1831.55	1875	1711.91	885.927	3174.75	3785.86	2083.62	1952.1	2200.38	3611.98	1281.09	1152.03	233.657	223.751	476.187	284.462	173.888	902.228	570.885	723.371	341.182	1179.5	369.56	602.524	542.915	986.498	715.696	905.733	689.475	574.379	1610.83	384.873	519.085	686.083	520.683	385.355	1018.22	733.069	571.759	486.438	1265.33	772.299
hsa-miR-92a-1-5p	MIMAT0004507	26.4075	343.196	106.207	125.218	102.015	150.657	255.565	83.9551	49.2637	57.0689	99.9606	183.187	35.2824	21.4516	25.9377	128.671	38.4713	66.562	30.6674	38.2013	31.7458	9.64279	0	110.759	51.6749	56.0981	10.0348	51.0055	4.79948	33.6292	14.4953	7.08436	14.0332	24.4793	8.89646	22.4148	45.3381	10.402	11.933	9.89543	9.13478	19.7618	21.4739	15.3362	9.02777	19.0227	23.5909	41.5214
hsa-miR-92a-3p	MIMAT0000092	39090.6	87950	32209.8	54903.2	128851	134820	152521	120806	34429.2	65581.7	45508.1	45196.2	29468.6	31796.7	46506.4	38821.8	23059.7	51503.6	35638.5	40367.9	33945.3	24836.6	13860.9	30060.8	71483.7	33871.5	51117.1	65342.3	4924.27	11497.5	9867.35	5557.68	5954.77	6756.28	5079.88	7256.79	15788.3	7185.15	6431.88	5452.38	38025.8	25245.7	7553.43	4991.92	5560.1	16786.2	13749.2	13760.2
hsa-miR-208b-3p	MIMAT0004960	0	0	0	5.50408	0	1.79353	0	0	0	4.07635	0	3.39234	1.96013	5.3629	0	0	3.84713	20.4806	8.76213	0	22.6756	25.7141	0	0	7.38214	0	0	2.12523	11.9987	0	11.8598	0	2.33887	36.7189	2.22411	0	5.33389	88.4167	11.933	19.7909	4.56739	4.94045	1.78949	1.53362	20.0617	0	8.57852	0
hsa-miR-345-5p	MIMAT0000772	1165.7	2673.06	1468.31	692.138	975.517	550.615	1976.37	733.208	1681.12	773.148	437.827	1289.09	931.063	552.379	497.14	965.032	1100.28	266.248	528.648	240.123	462.581	273.212	297.673	349.584	474.917	295.253	426.478	467.551	283.169	557.685	253.009	626.966	435.031	432.467	342.514	386.655	354.704	270.451	363.956	211.103	452.172	326.07	554.741	412.543	308.95	551.659	433.215	365.389
hsa-miR-770-5p	MIMAT0003948	3.7725	0	18.5861	2.75204	19.1278	0	0	16.791	9.23694	50.275	0	0	3.92027	10.7258	8.64591	0	3.84713	25.6008	20.445	16.372	68.0267	41.7854	8.84177	54.226	105.811	56.0981	10.0348	55.256	119.987	23.3536	19.7663	63.7593	35.0831	69.3579	71.1717	14.0092	8.00084	62.4118	32.8157	23.0893	47.9576	54.3449	14.3159	23.0043	21.0648	130.442	17.157	24.9129
hsa-miR-433-3p	MIMAT0001627	113.175	14.5012	124.793	35.7765	363.428	0	17.0377	162.313	249.397	461.987	1.99921	13.5694	241.096	101.895	203.179	4.59539	80.7896	343.05	211.751	261.952	852.601	462.854	256.411	955.3	1200.83	463.548	441.53	352.788	787.115	339.095	159.448	612.798	575.363	983.251	1198.8	557.568	218.69	465.488	244.626	188.013	997.975	513.807	221.897	248.446	146.45	467.416	128.678	290.65
hsa-miR-433-5p	MIMAT0026554	0	4.83374	7.96549	4.12806	0	0	0	5.597	9.23694	9.51149	0	0	5.8804	5.3629	12.9689	0	15.3885	10.2403	8.76213	10.9147	9.07022	12.8571	2.94726	16.1524	2.46071	8.8576	15.0522	6.37569	19.1979	17.7488	13.1776	17.7109	35.0831	44.8787	55.6029	30.8203	2.66695	20.8039	5.9665	6.59695	34.2554	24.7022	16.1054	3.06723	13.0401	29.8929	6.43389	0
hsa-miR-432-5p	MIMAT0002814	433.837	241.687	1648.86	312.356	1415.46	23.3159	144.82	570.895	1893.57	4069.56	25.9898	169.617	1181.96	514.839	1054.8	9.19078	523.209	2913.37	2530.79	2221.13	5396.78	2258.02	1376.37	7080.53	7241.87	4747.67	4365.13	3744.66	3105.26	4098.1	1993.76	3127.75	3003.11	3080.31	2991.43	2549.68	1048.11	1417.27	1658.69	864.201	6981.26	6229.91	2059.7	1688.51	1152.55	3494.75	761.343	780.603
hsa-miR-432-3p	MIMAT0002815	0	0	0	0	0	0	0	0	3.07898	2.71757	0	0	1.96013	0	4.32296	0	3.84713	0	5.84142	10.9147	0	3.21426	0	8.07621	2.46071	2.95253	0	0	9.59896	9.34146	3.95327	8.85546	2.33887	12.2396	13.3447	0	2.66695	2.60049	0	0	13.7022	4.94045	1.78949	4.60085	1.00309	10.8701	0	0
hsa-miR-370-5p	MIMAT0026483	3.7725	0	21.2413	1.37602	19.1278	0	0	27.985	9.23694	1.35878	0	0	13.7209	5.3629	12.9689	0	7.69425	35.8411	43.8106	32.744	36.2809	28.9284	26.5253	47.3035	22.1464	38.3829	15.0522	25.5028	19.1979	42.0365	19.7663	51.3616	16.3721	12.2396	42.2582	25.2166	21.3356	18.2034	20.8827	6.59695	43.3902	44.464	26.8423	26.0715	18.0555	19.0227	6.43389	8.30429
hsa-miR-379-5p	MIMAT0000733	101.857	4.83374	183.206	33.0245	344.3	10.7612	42.5942	134.328	58.5006	243.222	3.99842	20.3541	101.927	144.798	159.949	9.19078	57.7069	1029.15	394.296	420.215	1351.46	337.498	548.19	2006.36	1117.16	1095.39	356.234	546.184	100.789	453.061	188.439	168.254	325.104	248.873	226.86	403.466	245.359	286.054	214.794	85.7604	550.371	1383.33	406.214	176.366	86.2653	334.256	124.388	190.999
hsa-miR-1197	MIMAT0005955	0	0	50.4481	8.25611	0	0	0	0	141.633	67.9392	0	0	37.2425	16.0887	56.1984	0	26.9299	46.0814	45.271	21.8293	126.983	48.2139	8.84177	76.1471	76.2821	44.288	25.0869	27.628	266.371	271.836	75.1121	354.218	233.887	142.796	318.048	114.876	122.679	187.235	56.6817	151.73	153.008	34.5831	143.159	214.706	59.182	133.159	19.3017	99.6514
hsa-miR-323a-5p	MIMAT0004696	0	0	2.65516	0	6.37593	0	0	0	3.07898	5.43514	0	0	1.96013	0	0	0	3.84713	5.12015	1.46035	0	4.53511	1.60713	0	11.5374	17.225	5.90507	0	6.37569	7.19922	1.86829	2.63551	3.54218	11.6944	12.2396	11.1206	2.80185	5.33389	5.20098	5.9665	9.89543	2.2837	4.94045	0	12.2689	10.0309	8.1526	6.43389	8.30429
hsa-miR-323a-3p	MIMAT0000755	154.672	58.0049	642.55	61.9209	312.421	3.58707	17.0377	195.895	760.508	913.103	0	50.8852	595.88	337.863	536.047	0	315.464	317.45	1012.03	387.471	888.882	551.246	333.04	617.253	713.606	428.117	331.147	348.538	1130.28	1267.64	762.98	1381.45	1361.22	677.26	1512.4	1039.49	637.4	1008.99	686.147	590.427	705.662	701.544	823.165	1104.2	1016.13	1146.8	473.963	622.821
hsa-miR-654-5p	MIMAT0003330	41.4975	14.5012	116.827	16.5122	165.774	8.96767	38.3348	55.97	110.843	168.489	3.99842	6.78469	86.2458	42.9032	129.689	0	76.9425	215.046	252.641	174.635	517.003	175.177	223.992	459.19	536.435	534.409	321.113	318.785	91.1901	344.7	137.047	419.749	280.665	195.834	333.617	291.392	160.017	426.48	98.4472	122.044	429.335	311.248	123.475	138.026	93.2869	244.578	62.1942	166.086
hsa-miR-487b-5p	MIMAT0026614	7.545	0	5.31033	0	12.7519	0	4.25942	27.985	0	1.35878	0	0	1.96013	0	4.32296	0	0	5.12015	23.3657	5.45733	22.6756	20.8927	26.5253	20.7674	14.7643	17.7152	20.0695	19.1271	23.9974	10.2756	5.27102	19.482	7.01662	0	33.3617	2.80185	8.00084	5.20098	11.933	9.89543	29.688	14.8213	8.94744	6.13447	7.0216	5.43506	12.8678	16.6086
hsa-miR-539-5p	MIMAT0003163	7.545	0	15.931	1.37602	25.5037	0	0	16.791	0	12.2291	0	0	7.84053	5.3629	17.2918	0	7.69425	10.2403	32.1278	32.744	27.2107	30.5355	47.1561	35.7661	31.9893	20.6677	45.1565	17.0018	19.1979	37.3658	13.1776	15.9398	14.0332	12.2396	28.9135	25.2166	5.33389	23.4044	2.98325	19.7909	25.1207	64.2258	17.8949	10.7353	19.0586	21.7403	0	16.6086
hsa-miR-889-5p	MIMAT0026719	0	0	2.65516	0	0	0	0	0	3.07898	2.71757	0	0	1.96013	0	0	0	3.84713	0	5.84142	5.45733	4.53511	1.60713	5.89451	11.5374	14.7643	0	5.01739	6.37569	4.79948	12.1439	2.63551	8.85546	11.6944	0	13.3447	5.6037	5.33389	13.0025	5.9665	0	15.9859	4.94045	7.15795	3.06723	1.00309	2.71753	0	8.30429
hsa-miR-487a-5p	MIMAT0026559	0	0	2.65516	2.75204	6.37593	0	0	11.194	6.15796	8.15271	0	0	25.4817	0	17.2918	0	7.69425	30.7209	32.1278	27.2867	45.3511	17.6784	50.1034	56.5335	39.3714	38.3829	30.1043	38.2541	19.1979	13.078	19.7663	60.2171	51.4552	24.4793	42.2582	25.2166	10.6678	44.2083	29.8325	23.0893	41.1065	19.7618	5.36846	16.8698	18.0555	35.3279	4.28926	24.9129
hsa-miR-382-5p	MIMAT0000737	3.7725	0	7.96549	1.37602	6.37593	0	0	5.597	6.15796	13.5878	0	0	1.96013	0	0	0	0	10.2403	11.6828	0	18.1404	9.64279	2.94726	34.6123	17.225	2.95253	5.01739	6.37569	14.3984	12.1439	6.58878	10.6265	9.3555	16.3195	22.2411	14.0092	10.6678	10.402	2.98325	13.1939	13.7022	9.8809	12.5264	4.60085	13.0401	5.43506	4.28926	8.30429
hsa-miR-134-3p	MIMAT0026481	3.7725	0	0	1.37602	0	0	0	0	6.15796	6.79392	0	0	1.96013	0	8.64591	0	0	10.2403	10.2225	5.45733	13.6053	6.42853	14.7363	5.76872	7.38214	5.90507	0	2.12523	14.3984	3.73658	10.542	15.9398	2.33887	20.3994	11.1206	8.40555	5.33389	10.402	5.9665	6.59695	4.56739	4.94045	0	6.13447	6.01851	16.3052	8.57852	0
hsa-miR-668-3p	MIMAT0003881	3.7725	0	39.8275	4.12806	38.2556	0	4.25942	11.194	33.8688	148.107	1.99921	3.39234	37.2425	37.5403	56.1984	0	23.0828	87.0426	83.2402	60.0306	117.913	88.3922	26.5253	148.833	383.871	67.9083	185.643	78.6335	297.568	116.768	85.6541	205.447	156.705	195.834	246.877	117.678	69.3406	96.2181	110.38	59.3726	166.71	187.737	105.58	52.143	26.0802	116.854	51.4711	58.13
hsa-miR-323b-3p	MIMAT0015050	22.635	4.83374	106.207	19.2643	95.6389	0	0	95.1491	166.265	229.635	1.99921	0	90.1661	10.7258	185.887	4.59539	57.7069	250.888	627.952	76.4026	430.835	359.997	274.095	185.753	462.614	188.962	180.626	72.2578	443.952	218.59	339.981	472.881	390.592	399.828	798.457	543.559	242.692	132.625	173.028	237.49	388.228	489.104	359.687	288.32	195.602	595.14	124.388	240.824
hsa-miR-496	MIMAT0002818	0	0	2.65516	1.37602	0	0	4.25942	11.194	30.7898	14.9466	0	0	3.92027	5.3629	12.9689	0	15.3885	10.2403	21.9053	10.9147	31.7458	35.3569	14.7363	49.611	36.9107	17.7152	25.0869	31.8785	50.3945	77.5341	14.4953	72.6147	46.7775	16.3195	60.0511	22.4148	21.3356	46.8088	20.8827	32.9848	70.7946	24.7022	35.7898	67.4792	20.0617	35.3279	6.43389	41.5214
hsa-miR-541-3p	MIMAT0004920	0	0	2.65516	0	6.37593	0	0	0	9.23694	5.43514	0	0	3.92027	5.3629	0	0	3.84713	35.8411	29.2071	10.9147	36.2809	14.4642	2.94726	18.4599	120.575	38.3829	50.1739	21.2523	21.5977	12.1439	2.63551	10.6265	18.711	36.7189	24.4653	16.8111	5.33389	18.2034	5.9665	13.1939	89.0641	19.7618	0	6.13447	3.00926	10.8701	0	0
hsa-miR-412-5p	MIMAT0026557	15.09	0	7.96549	1.37602	108.391	1.79353	12.7783	11.194	178.581	13.5878	1.99921	10.177	56.8438	10.7258	43.2296	0	0	501.775	89.0816	147.348	45.3511	40.1783	182.73	1159.51	159.946	522.598	296.026	244.402	40.7956	435.312	127.822	24.7953	439.708	314.151	57.827	36.424	170.684	400.475	14.9162	42.8802	600.612	74.1067	332.845	23.0043	42.1296	298.929	8.57852	8.30429
hsa-miR-4510	MIMAT0019047	7.545	33.8362	26.5516	33.0245	19.1278	3.58707	4.25942	0	3.07898	13.5878	17.9929	61.0622	29.402	16.0887	4.32296	27.5723	11.5414	0	8.76213	5.45733	4.53511	4.82139	26.5253	3.46123	0	2.95253	10.0348	0	0	3.73658	2.63551	0	4.67775	0	0	0	2.66695	0	2.98325	0	0	19.7618	3.57898	6.13447	9.02777	0	0	0
hsa-miR-1282	MIMAT0005940	3.7725	33.8362	15.931	1.37602	0	0	12.7783	0	9.23694	0	0	3.39234	0	0	0	9.19078	23.0828	0	1.46035	0	4.53511	0	8.84177	0	0	0	0	0	2.39974	0	0	0	0	0	0	0	0	0	0	0	2.2837	0	0	0	0	0	0	0
hsa-miR-628-5p	MIMAT0004809	7.545	0	5.31033	5.50408	6.37593	3.58707	0	0	12.3159	24.4581	7.99685	3.39234	7.84053	16.0887	4.32296	9.19078	3.84713	66.562	27.7467	16.372	13.6053	69.1066	8.84177	77.3009	19.6857	29.5253	20.0695	63.7569	95.9896	64.456	56.6635	74.3858	107.588	155.035	66.7234	53.2351	69.3406	145.627	74.5812	75.865	45.6739	49.4045	94.8429	53.6766	64.1975	54.3506	77.2066	91.3471
hsa-miR-628-3p	MIMAT0003297	0	0	2.65516	1.37602	0	1.79353	0	5.597	3.07898	1.35878	9.99606	6.78469	5.8804	0	0	0	3.84713	10.2403	1.46035	0	18.1404	14.4642	2.94726	11.5374	9.84285	14.7627	10.0348	23.3775	21.5977	8.40731	11.8598	7.08436	9.3555	8.15976	4.44823	8.40555	5.33389	26.0049	5.9665	6.59695	2.2837	4.94045	5.36846	9.2017	5.01543	2.71753	4.28926	8.30429
hsa-miR-190a-5p	MIMAT0000458	22.635	120.844	23.8965	183.011	733.232	118.373	511.131	33.582	30.7898	33.9696	107.957	200.148	78.4053	26.8145	108.074	183.816	30.777	2094.14	252.641	425.672	530.608	676.602	188.624	3482	401.096	620.032	1475.11	2344.13	333.564	413.826	307.037	407.351	853.689	1126.05	440.375	389.457	501.386	777.547	190.928	359.534	812.996	533.569	613.794	113.488	200.617	198.38	651.967	871.95
hsa-miR-3176	MIMAT0015053	0	14.5012	15.931	8.25611	6.37593	7.17414	21.2971	0	9.23694	5.43514	5.99764	10.177	19.6013	0	4.32296	4.59539	34.6241	0	1.46035	0	0	0	0	0	2.46071	5.90507	0	0	0	2.80244	2.63551	1.77109	0	12.2396	2.22411	0	2.66695	2.60049	0	3.29848	0	0	0	3.06723	3.00926	0	4.28926	8.30429
hsa-miR-328-3p	MIMAT0000752	252.757	87.0074	124.793	130.722	127.519	138.102	89.4479	145.522	110.843	164.413	101.96	193.364	49.0033	209.153	60.5214	68.9308	57.7069	455.694	113.908	141.891	299.317	605.888	548.19	497.264	743.135	383.829	576.999	590.814	326.365	203.644	213.476	255.037	308.731	342.71	215.739	156.904	173.351	470.689	238.66	422.205	315.15	484.164	175.37	145.694	154.475	317.951	302.393	772.299
hsa-miR-3182	MIMAT0015062	22.635	19.335	2.65516	5.50408	114.767	0	140.561	0	9.23694	1.35878	0	0	1.96013	10.7258	0	4.59539	3.84713	0	10.2225	0	4.53511	0	5.89451	0	0	2.95253	0	2.12523	2.39974	0	2.63551	0	0	0	0	0	0	0	0	0	22.837	14.8213	1.78949	1.53362	0	0	0	0
hsa-miR-22-3p	MIMAT0000077	1644.81	1541.96	4606.71	5738	790.615	916.496	749.659	1298.51	3005.08	2650.99	4486.23	2191.45	3645.85	3394.72	2161.48	1755.44	9787.09	1935.42	12394	1882.78	1569.15	5266.57	10306.6	1931.37	1887.37	1491.03	1334.62	1432.41	35086.6	6529.68	6868.14	2001.33	3534.04	9326.6	4563.88	4757.54	3520.37	4415.63	4853.74	5924.06	1180.67	1022.67	4119.4	8358.21	11843.4	5611.7	3392.8	1204.12
hsa-miR-324-5p	MIMAT0000761	37.725	48.3374	34.5171	20.6403	0	19.7289	21.2971	27.985	61.5796	9.51149	27.989	20.3541	25.4817	42.9032	21.6148	22.9769	23.0828	15.3605	24.826	10.9147	13.6053	19.2856	23.5781	16.1524	46.7535	20.6677	20.0695	21.2523	153.583	27.0902	47.4392	70.8436	107.588	118.317	75.6199	14.0092	34.6703	96.2181	71.5979	92.3574	15.9859	19.7618	35.7898	133.425	217.67	108.701	49.3265	41.5214
hsa-miR-744-5p	MIMAT0004945	305.572	1184.27	273.482	371.525	223.158	710.24	276.863	167.91	652.744	614.171	547.784	478.321	145.05	219.879	211.825	252.746	357.783	2150.46	790.052	834.972	1750.55	1771.06	212.202	2933.97	5440.63	2164.21	4229.66	3468.38	1022.29	1039.7	1292.72	2011.96	1700.36	1338.2	1603.59	1866.03	1786.85	1284.64	2201.64	1240.23	2292.83	1585.88	1757.28	637.985	679.089	1364.2	491.12	2067.77
hsa-miR-744-3p	MIMAT0004946	3.7725	4.83374	2.65516	12.3842	0	5.3806	4.25942	0	18.4739	6.79392	7.99685	16.9617	1.96013	5.3629	12.9689	4.59539	15.3885	15.3605	7.30177	5.45733	0	16.0713	2.94726	4.61498	4.92142	8.8576	0	17.0018	35.9961	15.8805	18.4486	24.7953	21.0499	16.3195	20.017	16.8111	26.6695	31.2059	35.799	32.9848	13.7022	19.7618	17.8949	13.8026	19.0586	21.7403	12.8678	58.13
hsa-miR-7974	MIMAT0031177	0	77.3399	2.65516	22.0163	0	28.6965	17.0377	5.597	3.07898	10.8703	21.9913	20.3541	17.6412	21.4516	12.9689	4.59539	19.2356	0	0	0	0	0	0	6.92247	0	2.95253	0	2.12523	0	7.47316	0	1.77109	2.33887	4.07988	4.44823	2.80185	5.33389	0	0	3.29848	4.56739	0	0	1.53362	0	0	6.43389	0
hsa-miR-1270	MIMAT0005924	22.635	188.516	47.7929	67.4249	57.3834	104.025	230.009	27.985	58.5006	0	71.9716	47.4928	15.6811	48.2661	56.1984	50.5493	19.2356	35.8411	7.30177	10.9147	9.07022	12.8571	0	50.7647	66.4392	32.4779	35.1217	12.7514	7.19922	14.9463	14.4953	14.1687	16.3721	4.07988	13.3447	16.8111	2.66695	15.6029	0	13.1939	25.1207	19.7618	8.94744	9.2017	5.01543	2.71753	10.7231	8.30429
hsa-miR-330-5p	MIMAT0004693	33.9525	24.1687	13.2758	49.5367	19.1278	16.1418	0	0	46.1847	65.2216	31.9874	57.6698	56.8438	64.3549	12.9689	27.5723	26.9299	92.1628	29.2071	21.8293	40.816	81.9637	32.4198	95.7608	93.507	44.288	35.1217	68.0074	479.948	116.768	160.766	127.519	142.671	224.393	131.223	84.0555	69.3406	244.446	125.296	207.804	123.32	108.69	87.6849	88.9498	60.1851	160.334	109.376	182.694
hsa-miR-769-5p	MIMAT0003886	894.082	1203.6	647.86	613.704	408.059	1002.59	506.871	458.954	1447.12	735.102	529.791	1173.75	648.804	675.726	268.023	445.753	484.738	1879.1	1282.19	420.215	526.073	1981.59	300.62	1561.02	2037.47	918.238	1510.23	990.357	2217.36	848.204	1724.94	708.436	696.985	2060.34	1943.88	1126.34	1298.8	1321.05	1417.04	1309.5	1429.59	1511.78	694.321	1920.09	1395.29	899.503	1038	1420.03
hsa-miR-10394-3p	MIMAT0041620	3.7725	38.67	37.1723	8.25611	0	14.3483	21.2971	0	46.1847	6.79392	35.9858	40.7081	17.6412	5.3629	34.5837	91.9078	7.69425	0	1.46035	0	0	0	0	0	0	2.95253	0	0	0	0	0	8.85546	0	0	0	0	2.66695	0	2.98325	3.29848	6.85109	0	1.78949	0	0	0	0	0
hsa-miR-217-5p	MIMAT0000274	0	4.83374	0	17.8882	0	0	0	0	0	0	0	6.78469	0	0	0	0	15.3885	40.9612	11.6828	0	49.8862	0	0	1.15374	7.38214	0	0	10.6262	0	3.73658	94.8784	0	2.33887	175.435	4.44823	0	5.33389	39.0074	53.6985	29.6863	4.56739	4.94045	0	3.06723	0	0	25.7355	0
hsa-miR-7704	MIMAT0030019	0	4.83374	0	5.50408	0	0	0	0	46.1847	1.35878	13.9945	3.39234	5.8804	0	12.9689	4.59539	0	0	0	0	0	0	0	0	0	0	0	2.12523	2.39974	0	0	0	0	0	0	0	0	0	0	0	0	0	1.78949	1.53362	2.00617	0	0	0
hsa-miR-561-5p	MIMAT0022706	3.7725	19.335	23.8965	1.37602	19.1278	8.96767	4.25942	5.597	24.6318	203.818	43.9827	10.177	90.1661	37.5403	0	41.3585	7.69425	0	2.92071	0	4.53511	6.42853	14.7363	0	0	5.90507	0	0	23.9974	8.40731	1.31776	0	4.67775	0	0	5.6037	0	18.2034	5.9665	0	2.2837	4.94045	3.57898	7.66809	15.0463	2.71753	0	0
hsa-miR-2355-5p	MIMAT0016895	0	14.5012	10.6207	5.50408	12.7519	7.17414	4.25942	5.597	24.6318	19.023	3.99842	10.177	9.80066	26.8145	34.5837	0	23.0828	56.3217	10.2225	0	54.4213	22.4998	2.94726	39.2273	9.84285	20.6677	15.0522	27.628	23.9974	37.3658	21.0841	72.6147	51.4552	20.3994	37.8099	72.8481	45.3381	39.0074	35.799	42.8802	31.9717	44.464	42.9477	18.4034	16.0494	8.1526	32.1694	16.6086
hsa-miR-26b-5p	MIMAT0000083	5647.43	2349.2	2254.23	3870.74	4418.52	3685.71	3245.68	5692.15	1825.83	4690.52	2690.94	3918.16	4433.82	5883.11	4729.31	3423.56	3485.5	5555.37	13286.3	6657.94	6639.4	13430.8	24963.3	13353.4	5612.88	6728.82	5162.89	8375.53	2308.55	8043.93	4875.7	5173.36	6986.22	3488.3	3062.61	3351.01	4459.13	6235.98	4424.16	3470	5040.12	6659.73	7113.22	5847.68	10192.4	5062.76	4417.94	4982.57
hsa-miR-153-3p	MIMAT0000439	64.1325	48.3374	31.862	68.8009	31.8796	17.9353	25.5565	33.582	33.8688	168.489	53.9787	78.0239	56.8438	402.218	207.502	156.243	57.7069	650.26	194.227	136.433	167.799	353.569	2.94726	219.211	130.418	141.722	55.1912	201.897	333.564	274.639	451.99	219.615	273.648	979.171	266.894	238.157	325.367	494.093	349.04	804.828	121.036	217.38	420.53	283.719	689.12	247.295	476.108	298.954
hsa-miR-1244	MIMAT0005896_2	0	14.5012	7.96549	4.12806	0	1.79353	4.25942	0	15.3949	2.71757	13.9945	3.39234	0	0	0	18.3816	0	0	0	0	0	0	0	0	0	0	0	0	0	0	0	1.77109	0	0	0	0	0	0	0	0	0	0	0	0	0	0	0	0
hsa-miR-149-5p	MIMAT0000450	381.022	352.863	318.62	209.155	133.895	166.799	97.9667	279.85	908.299	210.612	205.919	227.287	180.332	568.468	181.564	147.052	107.72	588.818	290.611	196.464	526.073	348.747	26.5253	1450.26	1358.31	767.659	1344.66	943.602	1619.82	1659.04	1139.86	2077.49	2196.2	1154.61	689.475	686.453	381.373	468.088	1810.83	1022.53	570.924	686.722	932.323	1070.46	915.817	375.019	804.236	1071.25
hsa-miR-296-3p	MIMAT0004679	52.815	246.521	45.1378	0	19.1278	95.0573	102.226	27.985	104.685	38.046	61.9756	54.2775	43.1229	21.4516	17.2918	13.7862	88.4839	30.7209	43.8106	10.9147	13.6053	8.03566	2.94726	36.9198	19.6857	44.288	25.0869	10.6262	26.3971	7.47316	18.4486	1.77109	11.6944	8.15976	20.017	16.8111	8.00084	15.6029	14.9162	29.6863	13.7022	14.8213	12.5264	12.2689	26.0802	10.8701	40.748	66.4343
hsa-miR-10401-3p	MIMAT0041634_3	0	9.66749	5.31033	8.25611	0	1.79353	8.51885	0	15.3949	0	13.9945	3.39234	0	0	0	0	0	0	1.46035	0	0	0	0	0	0	0	0	0	0	0.934146	0	1.77109	0	0	0	0	0	0	0	0	0	0	0	0	0	0	0	0
hsa-let-7c-5p	MIMAT0000064	42402.9	19243.1	17670.1	15901.3	23514.4	6528.46	35280.8	8513.04	3349.93	3566.81	5022.02	26185.5	10839.5	1871.65	648.443	23280.2	7194.13	3794.03	16716.7	2946.96	5659.82	27833.9	27138.3	5978.7	1921.82	1231.21	6221.56	2482.27	1300.66	2866.89	762.98	116.892	460.758	2394.89	204.619	493.125	928.097	1263.84	2652.11	765.247	1004.83	27113.2	554.741	3472.11	5945.29	915.808	3849.61	1170.9
hsa-let-7c-3p	MIMAT0026472	7.545	4.83374	10.6207	16.5122	6.37593	3.58707	25.5565	11.194	0	0	3.99842	20.3541	1.96013	0	0	64.3354	15.3885	0	2.92071	0	0	4.82139	5.89451	0	0	0	0	0	0	2.80244	0	0	2.33887	0	0	0	0	0	0	0	0	4.94045	0	3.06723	2.00617	0	2.14463	0
hsa-miR-130b-5p	MIMAT0004680	158.445	797.568	292.068	451.334	191.278	191.908	293.9	167.91	446.452	710.644	261.897	352.804	150.93	128.71	203.179	284.914	188.509	56.3217	74.4781	60.0306	185.94	67.4995	5.89451	152.294	76.2821	186.01	90.3129	157.267	93.5899	678.19	125.187	304.628	168.399	130.556	177.929	325.014	253.36	135.225	83.5309	141.835	226.086	98.809	470.635	211.639	48.1481	160.334	96.5083	232.52
hsa-miR-130b-3p	MIMAT0000691	1177.02	1836.82	1155	1334.74	1294.31	1420.48	1567.47	593.283	3916.46	2765.13	2017.21	1716.53	1540.66	1254.92	955.373	1291.3	684.788	1100.83	826.561	300.153	1714.27	266.784	44.2089	1702.93	1033.5	1945.72	632.191	794.836	698.324	1869.23	560.046	1218.51	1377.6	848.615	616.08	840.555	1325.47	631.919	498.202	1180.85	945.45	726.246	1567.59	1007.59	457.407	481.003	491.12	631.126
hsa-miR-3909	MIMAT0018183	11.3175	9.66749	2.65516	12.3842	12.7519	5.3806	8.51885	0	12.3159	10.8703	9.99606	16.9617	11.7608	26.8145	17.2918	0	11.5414	51.2015	39.4296	16.372	49.8862	20.8927	14.7363	72.6859	49.2142	47.2405	60.2086	53.1308	38.3958	14.9463	15.8131	40.7351	14.0332	20.3994	15.5688	19.6129	21.3356	26.0049	23.866	13.1939	25.1207	9.8809	34.0003	23.0043	14.0432	19.0227	19.3017	0
hsa-let-7a-3p	MIMAT0004481	188.625	33.8362	106.207	71.553	159.398	66.3608	76.6696	167.91	46.1847	74.7331	47.9811	166.225	274.419	160.887	90.7821	234.365	176.968	5.12015	191.306	16.372	4.53511	70.7138	344.829	9.22995	0	8.8576	0	4.25046	33.5964	32.6951	93.5606	19.482	18.711	12.2396	17.7929	50.4333	37.3372	26.0049	17.8995	0	27.4044	128.452	34.0003	49.0757	203.626	46.198	15.0124	141.173
hsa-miR-128-2-5p	MIMAT0031095	0	0	0	0	0	0	0	0	0	0	0	0	0	0	0	0	0	10.2403	1.46035	0	0	0	0	2.30749	2.46071	0	5.01739	2.12523	0	0.934146	6.58878	0	0	0	4.44823	11.2074	2.66695	0	5.9665	0	0	0	1.78949	1.53362	0	0	0	0
hsa-miR-135a-3p	MIMAT0004595	33.9525	77.3399	5.31033	19.2643	12.7519	39.4578	21.2971	39.179	0	13.5878	15.9937	57.6698	0	48.2661	17.2918	22.9769	11.5414	81.9225	46.7313	54.5733	90.7022	53.0353	0	113.067	56.5964	41.3355	100.348	165.768	2.39974	9.34146	63.2523	15.9398	11.6944	16.3195	57.827	56.037	45.3381	0	89.4974	56.0741	38.8228	172.916	39.3687	56.7438	111.342	29.8929	62.1942	33.2171
hsa-miR-15b-5p	MIMAT0000417	192.397	280.357	254.896	374.277	510.074	337.184	302.419	481.342	224.766	221.482	351.861	298.526	313.621	128.71	280.992	358.44	357.783	56.3217	277.467	180.092	181.404	130.178	153.257	212.289	130.418	239.155	140.487	248.652	21.5977	244.746	152.86	221.386	243.243	69.3579	124.55	212.941	122.679	62.4118	56.6817	145.133	223.802	34.5831	298.845	141.093	95.2931	144.029	87.9298	91.3471
hsa-miR-16-2-3p	MIMAT0004518	139.582	333.528	294.723	401.798	146.646	112.993	221.49	167.91	212.45	239.146	279.89	139.086	260.698	123.347	146.981	238.96	257.757	20.4806	232.196	98.232	131.518	59.4639	79.5759	54.226	31.9893	88.576	65.226	76.5083	26.3971	173.751	126.505	74.3858	70.1662	20.3994	35.5858	67.2444	45.3381	62.4118	17.8995	65.9695	54.8087	14.8213	102.001	85.8826	46.1419	105.984	62.1942	91.3471
hsa-miR-551b-3p	MIMAT0003233	0	4.83374	0	15.1362	0	0	0	0	6.15796	32.6108	3.99842	3.39234	1.96013	10.7258	0	0	15.3885	0	0	5.45733	0	0	0	0	0	0	0	0	0	0	0	0	0	0	0	2.80185	0	0	2.98325	0	0	0	3.57898	15.3362	3.00926	0	0	0
hsa-miR-95-3p	MIMAT0000094	86.7675	24.1687	47.7929	38.5285	51.0074	35.8707	25.5565	55.97	46.1847	44.8399	21.9913	64.4545	41.1628	96.5323	12.9689	59.7401	11.5414	81.9225	43.8106	43.6587	54.4213	32.1426	103.154	113.067	66.4392	103.339	15.0522	40.3794	40.7956	36.4317	108.056	102.723	72.5051	101.997	131.223	70.0462	82.6753	288.654	44.7487	115.447	45.6739	59.2854	136.001	105.82	102.315	84.2435	77.2066	124.564
hsa-miR-574-3p	MIMAT0003239	26.4075	4.83374	21.2413	16.5122	19.1278	10.7612	4.25942	50.373	15.3949	38.046	9.99606	13.5694	41.1628	21.4516	30.2607	0	61.554	5.12015	138.734	38.2013	13.6053	98.035	188.624	17.3062	54.1357	56.0981	10.0348	14.8766	237.574	68.1926	26.3551	56.6749	84.1995	53.0384	28.9135	36.424	18.6686	85.8162	44.7487	13.1939	27.4044	9.8809	55.4741	61.3447	131.404	57.0682	21.4463	24.9129
hsa-miR-4449	MIMAT0018968	0	29.0025	5.31033	13.7602	0	1.79353	4.25942	0	24.6318	5.43514	29.9882	13.5694	1.96013	5.3629	4.32296	0	3.84713	0	1.46035	0	0	0	5.89451	0	0	0	0	0	0	0	0	5.31327	0	0	2.22411	0	0	0	0	0	0	0	0	0	1.00309	0	0	16.6086
hsa-miR-378a-3p	MIMAT0000732	377.25	845.905	1216.06	733.418	752.36	303.107	881.701	363.805	991.431	678.033	383.849	583.483	1356.41	375.403	605.214	248.151	750.19	327.69	1696.93	289.239	267.572	215.356	445.036	297.666	477.378	333.636	155.539	187.02	316.766	369.922	152.86	99.1811	229.21	310.071	128.999	131.687	221.356	234.044	146.179	108.85	61.6598	143.273	223.686	392.606	497.53	413.065	227.331	49.8257
hsa-miR-30a-5p	MIMAT0000087	2546.44	2334.7	2649.85	1900.28	1064.78	1874.24	1431.17	2955.22	1468.67	1345.2	1885.26	1842.04	1575.95	1866.29	2230.65	1217.78	3216.2	6932.69	14314.4	5926.66	4136.02	23091.3	14916.1	6934	4134	2990.92	5905.46	5389.58	3422.03	5918.75	1565.49	1524.91	2603.17	5230.41	1721.46	1779.17	2077.55	954.38	2416.43	2602.5	3261.12	4871.28	1970.23	3550.32	13122.4	4323.59	2052.41	705.864
hsa-miR-30a-3p	MIMAT0000088	128.265	106.342	87.6204	78.4331	70.1352	163.212	132.042	274.253	49.2637	72.0156	105.958	81.4163	80.3654	53.629	151.303	50.5493	115.414	337.93	629.413	398.385	249.431	1033.39	447.983	580.333	258.375	295.253	421.46	405.919	182.38	471.743	135.729	93.8678	166.06	322.31	100.085	106.47	133.347	72.8137	122.313	161.625	180.412	414.998	175.37	248.446	1054.24	309.799	117.955	41.5214
hsa-miR-3144-3p	MIMAT0015015	33.9525	0	15.931	5.50408	0	17.9353	29.816	67.1641	3.07898	6.79392	3.99842	10.177	23.5216	0	0	4.59539	3.84713	0	0	0	0	0	2.94726	0	0	0	0	0	0	0	0	0	0	0	0	0	0	0	0	0	0	0	0	0	0	0	4.28926	0
hsa-miR-148a-3p	MIMAT0000243	2780.33	2093.01	565.55	2697	2276.21	4141.27	2551.39	3296.64	255.555	414.429	2339.08	403.689	684.086	423.669	674.381	601.996	3716.32	9247	31275	6499.68	15460.2	9101.18	36548.9	22108	6220.68	3173.97	14359.8	16457.8	1917.39	7670.27	6812.8	2835.52	5225.05	8021.04	3487.41	3112.85	3088.32	262.65	3001.15	4598.08	9082.26	17568.2	1091.59	2240.61	2156.63	866.893	6015.68	1411.73
hsa-miR-25-5p	MIMAT0004498	41.4975	232.02	53.1033	97.6973	12.7519	69.9478	55.3725	55.97	43.1057	38.046	91.9638	105.163	21.5615	101.895	25.9377	78.1216	76.9425	25.6008	11.6828	16.372	63.4915	12.8571	2.94726	39.2273	56.5964	35.4304	55.1912	57.3812	11.9987	37.3658	46.1214	24.7953	42.0997	20.3994	22.2411	36.424	32.0033	15.6029	20.8827	16.4924	47.9576	0	39.3687	32.206	25.0771	48.9156	32.1694	74.7386
hsa-miR-25-3p	MIMAT0000081	19273.7	15859.5	11045.5	14475.7	9359.86	33903.2	34876.2	13477.6	11164.4	12169.3	24424.4	26171.9	17770.6	25414.8	12061	13841.3	9710.15	4290.69	10424	5042.57	9469.31	4032.29	5853.25	5682.19	6774.34	9070.18	8303.77	5818.88	2222.16	6291.47	11161.4	6926.74	5849.52	6890.92	5862.77	6942.98	6307.33	4160.78	3911.04	5765.74	11934.6	8043.05	7469.32	8306.07	11465.3	8215.1	9882.45	10720.8
hsa-miR-93-5p	MIMAT0000093	8676.75	14158	6077.67	13255.2	4877.59	14992.2	12352.3	5098.87	9683.39	7160.79	17269.2	15004.3	9083.26	14045.4	4876.29	8850.72	4882	3573.87	2922.17	1713.6	4258.47	2086.06	825.232	5034.94	5160.11	4700.43	5112.72	4579.87	1475.84	3917.81	5156.38	5520.49	4481.28	6001.5	5796.04	5351.53	5008.52	1412.07	2687.91	5043.37	8045.46	3982	5558.15	5481.15	5813.88	3437.68	8900.21	6485.65
hsa-miR-129-1-3p	MIMAT0004548	3.7725	0	2.65516	0	0	0	0	0	3.07898	0	0	0	0	10.7258	4.32296	0	0	10.2403	39.4296	5.45733	4.53511	27.3212	0	8.07621	4.92142	8.8576	5.01739	8.50092	35.9961	0.934146	60.6168	40.7351	0	93.8372	66.7234	16.8111	29.3364	15.6029	8.94974	19.7909	4.56739	0	35.7898	111.954	197.608	38.0455	17.157	0
hsa-miR-598-3p	MIMAT0003266	384.795	120.844	228.344	163.746	89.263	527.299	178.896	179.104	298.661	152.184	307.879	227.287	245.017	321.774	159.949	128.671	100.025	409.612	407.439	300.153	281.177	323.033	79.5759	449.96	334.657	250.965	215.748	488.803	988.693	172.817	458.579	338.278	437.37	522.225	349.186	151.3	432.045	819.154	644.381	323.251	365.391	597.794	205.791	565.905	1044.21	692.971	675.558	581.3
hsa-miR-383-5p	MIMAT0000738	33.9525	3929.83	18.5861	86.6892	140.27	1409.72	17.0377	27.985	825.167	184.795	735.71	634.368	274.419	0	8.64591	18.3816	30.777	97.2829	0	0	22.6756	168.749	2.94726	0	14.7643	0	5.01739	27.628	9.59896	0.934146	5.27102	0	2.33887	28.5592	2.22411	2.80185	32.0033	20.8039	8.94974	3.29848	0	9.8809	0	9.2017	3.00926	29.8929	6.43389	0
hsa-miR-320a-3p	MIMAT0000510	8408.9	34890	17253.3	10585.7	4973.22	11247.3	6976.94	5613.8	11694	22490.6	12807	9915.82	11378.6	6086.9	4504.52	4338.05	6455.48	5673.13	5758.18	5484.62	3836.7	6671.2	4892.45	8789.22	11646.5	7915.74	10220.4	7635.95	4281.14	5261.11	3752.97	5134.39	5185.28	4247.15	5464.65	7374.47	2928.31	2899.55	6789.87	2259.46	4727.25	6590.56	8738.07	7114.45	6268.28	7818.34	3079.69	5256.61
hsa-miR-876-3p	MIMAT0004925	11.3175	33.8362	10.6207	13.7602	38.2556	48.4254	8.51885	33.582	21.5529	1.35878	41.9835	27.1388	29.402	16.0887	12.9689	45.9539	11.5414	225.287	4.38106	10.9147	63.4915	9.64279	0	110.759	36.9107	67.9083	50.1739	99.8858	11.9987	8.40731	73.7943	37.1929	30.4054	24.4793	71.1717	67.2444	58.6728	20.8039	92.4807	151.73	38.8228	14.8213	100.211	38.3404	12.037	13.5877	62.1942	49.8257
hsa-miR-6852-5p	MIMAT0027604	0	0	0	0	0	1.79353	0	0	3.07898	0	0	0	0	0	0	0	0	5.12015	5.84142	0	0	0	5.89451	4.61498	7.38214	8.8576	5.01739	2.12523	0	2.80244	2.63551	0	4.67775	0	0	2.80185	2.66695	0	0	6.59695	6.85109	0	1.78949	0	0	2.71753	0	0
hsa-miR-204-5p	MIMAT0000265	237.667	48.3374	42.4826	184.387	70.1352	32.2836	25.5565	229.477	36.9478	5.43514	25.9898	664.899	21.5615	5.3629	69.1673	22.9769	196.203	2001.98	14789	21.8293	235.826	14123.5	6156.82	552.643	130.418	35.4304	642.225	308.158	314.366	134.517	3103.31	30.1085	11.6944	1460.6	1218.81	1748.35	456.048	5.20098	4755.3	603.621	207.816	3369.39	1107.69	545.968	6881.17	89.6786	94.3637	921.776
hsa-miR-181a-2-3p	MIMAT0004558	799.77	2890.58	900.1	1224.66	357.052	1147.86	4148.68	1085.82	914.457	792.171	1073.58	1390.86	691.927	423.669	315.576	2109.28	1073.35	40.9612	224.895	141.891	22.6756	117.321	67.7869	87.6846	103.35	97.4336	120.417	59.5065	136.785	202.71	245.103	88.5546	168.399	32.639	253.549	484.72	157.35	26.0049	110.38	52.7756	25.1207	39.5236	91.2639	127.29	215.663	92.3961	225.186	3462.89
hsa-miR-181b-2-3p	MIMAT0031893	3.7725	9.66749	2.65516	4.12806	6.37593	3.58707	8.51885	5.597	3.07898	5.43514	1.99921	10.177	0	0	4.32296	36.7631	11.5414	0	0	0	0	1.60713	0	0	0	0	0	0	0	1.86829	0	1.77109	0	0	0	0	0	0	0	0	0	0	0	1.53362	2.00617	0	0	0
hsa-miR-199b-5p	MIMAT0000263	539.467	3180.6	47.7929	48.1607	89.263	516.538	29.816	162.313	412.583	1235.13	1629.36	457.966	176.412	214.516	34.5837	294.105	2158.24	20.4806	464.393	120.061	22.6756	724.816	117.89	132.681	34.45	62.0032	50.1739	21.2523	67.1927	354.975	73.7943	10.6265	149.688	187.674	13.3447	84.0555	82.6753	7.80147	59.665	46.1787	57.0924	0	429.477	421.745	1399.3	8.1526	137.256	8.30429
hsa-miR-199b-3p	MIMAT0004563	5402.22	5230.11	1056.76	1366.39	4284.62	3296.52	1375.79	3391.78	1702.68	2251.51	3896.46	2167.71	6560.56	1094.03	1456.84	2329.86	7355.7	629.779	8880.42	1326.13	448.976	3080.87	3138.83	1300.27	543.817	744.038	757.625	459.05	496.746	1946.76	1138.54	315.254	619.802	611.982	322.497	843.357	616.064	325.061	1226.11	689.382	600.612	158.094	1109.48	2277.42	3547.91	258.166	763.488	83.0429
hsa-miR-450b-5p	MIMAT0004909	11.3175	67.6724	31.862	42.6566	19.1278	16.1418	8.51885	22.388	52.3427	6.79392	63.9748	6.78469	31.3621	10.7258	103.751	9.19078	38.4713	10.2403	73.0177	114.604	272.107	56.2496	120.838	86.5308	54.1357	14.7627	10.0348	46.7551	9.59896	52.3121	304.402	5.31327	9.3555	69.3579	73.3958	198.931	346.703	18.2034	170.045	29.6863	191.83	69.1663	327.476	119.622	139.429	301.646	15.0124	8.30429
hsa-miR-450a-5p	MIMAT0001545	0	29.0025	10.6207	6.88009	6.37593	3.58707	0	0	12.3159	2.71757	17.9929	16.9617	11.7608	0	21.6148	0	15.3885	0	7.30177	43.6587	22.6756	16.0713	29.4726	31.1511	7.38214	0	0	19.1271	2.39974	15.8805	81.7008	3.54218	7.01662	12.2396	33.3617	39.2259	88.0092	5.20098	53.6985	6.59695	27.4044	14.8213	89.4744	36.8068	61.1882	76.0909	6.43389	0
hsa-miR-542-5p	MIMAT0003340	0	4.83374	0	0	0	0	0	0	6.15796	0	5.99764	0	1.96013	0	4.32296	4.59539	7.69425	0	10.2225	16.372	13.6053	1.60713	23.5781	17.3062	17.225	0	0	6.37569	2.39974	8.40731	28.9906	1.77109	2.33887	20.3994	13.3447	16.8111	40.0042	5.20098	29.8325	6.59695	15.9859	0	17.8949	21.4706	42.1296	27.1753	2.14463	8.30429
hsa-miR-542-3p	MIMAT0003389	11.3175	72.5062	50.4481	26.1444	38.2556	39.4578	4.25942	11.194	21.5529	9.51149	51.9795	20.3541	21.5615	10.7258	95.105	0	38.4713	5.12015	61.3349	98.232	176.869	20.8927	141.468	147.679	123.036	8.8576	15.0522	57.3812	26.3971	62.5877	285.953	8.85546	18.711	101.997	86.7405	198.931	376.039	39.0074	286.392	62.6711	189.547	158.094	277.371	136.492	201.62	203.815	51.4711	8.30429
[truncated: 49 more columns]
