# Supplementary material for: The MicroRNA Landscape of MYCN-Amplified Neuroblastoma
Source: Front Oncol. 2021 May 7;11:647737. doi: 10.3389/fonc.2021.647737 (PMC8138323; doi:10.3389/fonc.2021.647737)
Supplement: Supplementary file 5 [file Table_3.xlsx]

## Sheet: Supp. Table 3
mature_mirna_id	mature_mirna_acc	target_symbol	target_ensembl	predicted.sum	validated.sum	target_type
hsa-let-7a-3p	MIMAT0004481	MYCN	ENSG00000134323	3	NA	predicted
hsa-let-7a-5p	MIMAT0000062	MYCN	ENSG00000134323	4	1	pred_and_valid
hsa-let-7b-3p	MIMAT0004482	MYCN	ENSG00000134323	3	NA	predicted
hsa-let-7b-5p	MIMAT0000063	MYCN	ENSG00000134323	4	1	pred_and_valid
hsa-let-7c-5p	MIMAT0000064	MYCN	ENSG00000134323	4	1	pred_and_valid
hsa-let-7d-5p	MIMAT0000065	MYCN	ENSG00000134323	3	NA	predicted
hsa-let-7e-5p	MIMAT0000066	MYCN	ENSG00000134323	4	2	pred_and_valid
hsa-let-7f-1-3p	MIMAT0004486	MYCN	ENSG00000134323	3	NA	predicted
hsa-let-7f-2-3p	MIMAT0004487	MYCN	ENSG00000134323	3	NA	predicted
hsa-let-7f-5p	MIMAT0000067	MYCN	ENSG00000134323	4	1	pred_and_valid
hsa-let-7g-5p	MIMAT0000414	MYCN	ENSG00000134323	4	1	pred_and_valid
hsa-let-7i-5p	MIMAT0000415	MYCN	ENSG00000134323	5	1	pred_and_valid
hsa-miR-101-3p	MIMAT0000099	MYCN	ENSG00000134323	4	3	pred_and_valid
hsa-miR-103a-3p	MIMAT0000101	MYCN	ENSG00000134323	2	2	pred_and_valid
hsa-miR-105-5p	MIMAT0000102	MYCN	ENSG00000134323	3	NA	predicted
hsa-miR-106a-5p	MIMAT0000103	MYCN	ENSG00000134323	4	NA	predicted
hsa-miR-106b-5p	MIMAT0000680	MYCN	ENSG00000134323	4	NA	predicted
hsa-miR-107	MIMAT0000104	MYCN	ENSG00000134323	2	1	pred_and_valid
hsa-miR-124-3p	MIMAT0000422	MYCN	ENSG00000134323	NA	1	validated
hsa-miR-1252-5p	MIMAT0005944	MYCN	ENSG00000134323	3	1	pred_and_valid
hsa-miR-126-5p	MIMAT0000444	MYCN	ENSG00000134323	NA	1	validated
hsa-miR-1287-5p	MIMAT0005878	MYCN	ENSG00000134323	NA	1	validated
hsa-miR-1295b-5p	MIMAT0022293	MYCN	ENSG00000134323	2	NA	predicted
hsa-miR-1323	MIMAT0005795	MYCN	ENSG00000134323	3	NA	predicted
hsa-miR-1343-3p	MIMAT0019776	MYCN	ENSG00000134323	NA	1	validated
hsa-miR-142-5p	MIMAT0000433	MYCN	ENSG00000134323	4	NA	predicted
hsa-miR-144-3p	MIMAT0000436	MYCN	ENSG00000134323	3	1	pred_and_valid
hsa-miR-145-5p	MIMAT0000437	MYCN	ENSG00000134323	3	NA	predicted
hsa-miR-146a-5p	MIMAT0000449	MYCN	ENSG00000134323	NA	1	validated
hsa-miR-148b-3p	MIMAT0000759	MYCN	ENSG00000134323	NA	1	validated
hsa-miR-152-3p	MIMAT0000438	MYCN	ENSG00000134323	2	NA	predicted
hsa-miR-16-5p	MIMAT0000069	MYCN	ENSG00000134323	NA	1	validated
hsa-miR-17-5p	MIMAT0000070	MYCN	ENSG00000134323	3	NA	predicted
hsa-miR-1912-3p	MIMAT0007887	MYCN	ENSG00000134323	2	NA	predicted
hsa-miR-193a-3p	MIMAT0000459	MYCN	ENSG00000134323	2	1	pred_and_valid
hsa-miR-193b-3p	MIMAT0002819	MYCN	ENSG00000134323	2	1	pred_and_valid
hsa-miR-19a-3p	MIMAT0000073	MYCN	ENSG00000134323	4	2	pred_and_valid
hsa-miR-19b-3p	MIMAT0000074	MYCN	ENSG00000134323	4	2	pred_and_valid
hsa-miR-200b-3p	MIMAT0000318	MYCN	ENSG00000134323	2	1	pred_and_valid
hsa-miR-200c-3p	MIMAT0000617	MYCN	ENSG00000134323	2	1	pred_and_valid
hsa-miR-202-3p	MIMAT0002811	MYCN	ENSG00000134323	5	2	pred_and_valid
hsa-miR-20a-5p	MIMAT0000075	MYCN	ENSG00000134323	4	NA	predicted
hsa-miR-20b-5p	MIMAT0001413	MYCN	ENSG00000134323	3	NA	predicted
hsa-miR-21-3p	MIMAT0004494	MYCN	ENSG00000134323	NA	1	validated
hsa-miR-27a-5p	MIMAT0004501	MYCN	ENSG00000134323	NA	1	validated
hsa-miR-299-3p	MIMAT0000687	MYCN	ENSG00000134323	NA	1	validated
hsa-miR-29a-3p	MIMAT0000086	MYCN	ENSG00000134323	5	2	pred_and_valid
hsa-miR-29b-3p	MIMAT0000100	MYCN	ENSG00000134323	6	2	pred_and_valid
hsa-miR-29c-3p	MIMAT0000681	MYCN	ENSG00000134323	6	2	pred_and_valid
hsa-miR-300	MIMAT0004903	MYCN	ENSG00000134323	2	NA	predicted
hsa-miR-302a-3p	MIMAT0000684	MYCN	ENSG00000134323	4	1	pred_and_valid
hsa-miR-302b-3p	MIMAT0000715	MYCN	ENSG00000134323	4	1	pred_and_valid
hsa-miR-302c-3p	MIMAT0000717	MYCN	ENSG00000134323	4	1	pred_and_valid
hsa-miR-302d-3p	MIMAT0000718	MYCN	ENSG00000134323	4	1	pred_and_valid
hsa-miR-302e	MIMAT0005931	MYCN	ENSG00000134323	4	1	pred_and_valid
hsa-miR-3130-5p	MIMAT0014995	MYCN	ENSG00000134323	3	NA	predicted
hsa-miR-3135b	MIMAT0018985	MYCN	ENSG00000134323	NA	1	validated
hsa-miR-3148	MIMAT0015021	MYCN	ENSG00000134323	2	NA	predicted
hsa-miR-3168	MIMAT0015043	MYCN	ENSG00000134323	2	NA	predicted
hsa-miR-32-3p	MIMAT0004505	MYCN	ENSG00000134323	3	NA	predicted
hsa-miR-331-5p	MIMAT0004700	MYCN	ENSG00000134323	2	1	pred_and_valid
hsa-miR-335-3p	MIMAT0004703	MYCN	ENSG00000134323	4	NA	predicted
hsa-miR-338-5p	MIMAT0004701	MYCN	ENSG00000134323	4	NA	predicted
hsa-miR-33a-3p	MIMAT0004506	MYCN	ENSG00000134323	2	NA	predicted
hsa-miR-34a-5p	MIMAT0000255	MYCN	ENSG00000134323	6	2	pred_and_valid
hsa-miR-34b-3p	MIMAT0004676	MYCN	ENSG00000134323	NA	1	validated
hsa-miR-34b-5p	MIMAT0000685	MYCN	ENSG00000134323	2	1	pred_and_valid
hsa-miR-34c-5p	MIMAT0000686	MYCN	ENSG00000134323	6	1	pred_and_valid
hsa-miR-3671	MIMAT0018094	MYCN	ENSG00000134323	2	NA	predicted
hsa-miR-3688-5p	MIMAT0019223	MYCN	ENSG00000134323	NA	1	validated
hsa-miR-3692-5p	MIMAT0018121	MYCN	ENSG00000134323	NA	1	validated
hsa-miR-371a-5p	MIMAT0004687	MYCN	ENSG00000134323	4	1	pred_and_valid
hsa-miR-372-3p	MIMAT0000724	MYCN	ENSG00000134323	4	NA	predicted
hsa-miR-373-3p	MIMAT0000726	MYCN	ENSG00000134323	4	NA	predicted
hsa-miR-373-5p	MIMAT0000725	MYCN	ENSG00000134323	3	NA	predicted
hsa-miR-374c-3p	MIMAT0022735	MYCN	ENSG00000134323	NA	1	validated
hsa-miR-375		MYCN	ENSG00000134323	NA	1	validated
hsa-miR-381-3p	MIMAT0000736	MYCN	ENSG00000134323	2	NA	predicted
hsa-miR-3910	MIMAT0018184	MYCN	ENSG00000134323	3	NA	predicted
hsa-miR-410-3p	MIMAT0002171	MYCN	ENSG00000134323	2	NA	predicted
hsa-miR-4268	MIMAT0016896	MYCN	ENSG00000134323	3	NA	predicted
hsa-miR-429	MIMAT0001536	MYCN	ENSG00000134323	3	1	pred_and_valid
hsa-miR-4438	MIMAT0018956	MYCN	ENSG00000134323	2	NA	predicted
hsa-miR-4458	MIMAT0018980	MYCN	ENSG00000134323	3	NA	predicted
hsa-miR-4482-5p	MIMAT0019016	MYCN	ENSG00000134323	2	NA	predicted
hsa-miR-4491	MIMAT0019026	MYCN	ENSG00000134323	NA	1	validated
hsa-miR-449a	MIMAT0001541	MYCN	ENSG00000134323	6	1	pred_and_valid
hsa-miR-449b-5p	MIMAT0003327	MYCN	ENSG00000134323	6	1	pred_and_valid
hsa-miR-449c-5p	MIMAT0010251	MYCN	ENSG00000134323	2	NA	predicted
hsa-miR-4500	MIMAT0019036	MYCN	ENSG00000134323	3	NA	predicted
hsa-miR-4503	MIMAT0019039	MYCN	ENSG00000134323	NA	1	validated
hsa-miR-4642	MIMAT0019702	MYCN	ENSG00000134323	NA	1	validated
hsa-miR-4657	MIMAT0019724	MYCN	ENSG00000134323	NA	1	validated
hsa-miR-4686	MIMAT0019773	MYCN	ENSG00000134323	NA	1	validated
hsa-miR-4795-3p	MIMAT0019969	MYCN	ENSG00000134323	NA	1	validated
hsa-miR-488-5p	MIMAT0002804	MYCN	ENSG00000134323	2	NA	predicted
hsa-miR-501-3p	MIMAT0004774	MYCN	ENSG00000134323	6	NA	predicted
hsa-miR-5011-5p	MIMAT0021045	MYCN	ENSG00000134323	2	NA	predicted
hsa-miR-502-3p	MIMAT0004775	MYCN	ENSG00000134323	6	NA	predicted
hsa-miR-505-3p	MIMAT0002876	MYCN	ENSG00000134323	4	NA	predicted
hsa-miR-512-3p	MIMAT0002823	MYCN	ENSG00000134323	2	NA	predicted
hsa-miR-513a-3p	MIMAT0004777	MYCN	ENSG00000134323	3	NA	predicted
hsa-miR-513b-5p	MIMAT0005788	MYCN	ENSG00000134323	2	NA	predicted
hsa-miR-518a-5p	MIMAT0005457	MYCN	ENSG00000134323	2	NA	predicted
hsa-miR-519a-3p	MIMAT0002869	MYCN	ENSG00000134323	2	NA	predicted
hsa-miR-519b-3p	MIMAT0002837	MYCN	ENSG00000134323	2	NA	predicted
hsa-miR-519c-3p	MIMAT0002832	MYCN	ENSG00000134323	2	NA	predicted
hsa-miR-519d-3p	MIMAT0002853	MYCN	ENSG00000134323	3	NA	predicted
hsa-miR-520a-3p	MIMAT0002834	MYCN	ENSG00000134323	4	NA	predicted
hsa-miR-520b-3p	MIMAT0002843	MYCN	ENSG00000134323	4	NA	predicted
hsa-miR-520c-3p	MIMAT0002846	MYCN	ENSG00000134323	4	NA	predicted
hsa-miR-520d-3p	MIMAT0002856	MYCN	ENSG00000134323	4	NA	predicted
hsa-miR-520e-3p	MIMAT0002825	MYCN	ENSG00000134323	4	NA	predicted
hsa-miR-520f-3p	MIMAT0002830	MYCN	ENSG00000134323	2	NA	predicted
hsa-miR-520g-3p	MIMAT0002858	MYCN	ENSG00000134323	3	NA	predicted
hsa-miR-520h	MIMAT0002867	MYCN	ENSG00000134323	3	NA	predicted
hsa-miR-526b-3p	MIMAT0002836	MYCN	ENSG00000134323	3	NA	predicted
hsa-miR-527	MIMAT0002862	MYCN	ENSG00000134323	2	NA	predicted
hsa-miR-542-3p	MIMAT0003389	MYCN	ENSG00000134323	NA	1	validated
hsa-miR-542-5p	MIMAT0003340	MYCN	ENSG00000134323	NA	1	validated
hsa-miR-543	MIMAT0004954	MYCN	ENSG00000134323	3	NA	predicted
hsa-miR-548a-5p	MIMAT0004803	MYCN	ENSG00000134323	4	NA	predicted
hsa-miR-548ab	MIMAT0018928	MYCN	ENSG00000134323	2	NA	predicted
hsa-miR-548ah-5p	MIMAT0018972	MYCN	ENSG00000134323	2	NA	predicted
hsa-miR-548ak	MIMAT0019013	MYCN	ENSG00000134323	2	NA	predicted
hsa-miR-548am-5p	MIMAT0022740	MYCN	ENSG00000134323	2	NA	predicted
hsa-miR-548ap-5p	MIMAT0021037	MYCN	ENSG00000134323	2	NA	predicted
hsa-miR-548aq-5p	MIMAT0022263	MYCN	ENSG00000134323	2	NA	predicted
hsa-miR-548ar-5p	MIMAT0022265	MYCN	ENSG00000134323	2	NA	predicted
hsa-miR-548as-5p	MIMAT0022267	MYCN	ENSG00000134323	2	NA	predicted
hsa-miR-548au-5p	MIMAT0022291	MYCN	ENSG00000134323	2	NA	predicted
hsa-miR-548av-5p	MIMAT0022303	MYCN	ENSG00000134323	2	NA	predicted
hsa-miR-548b-5p	MIMAT0004798	MYCN	ENSG00000134323	4	NA	predicted
hsa-miR-548c-3p	MIMAT0003285	MYCN	ENSG00000134323	3	NA	predicted
hsa-miR-548c-5p	MIMAT0004806	MYCN	ENSG00000134323	4	NA	predicted
hsa-miR-548d-5p	MIMAT0004812	MYCN	ENSG00000134323	4	NA	predicted
hsa-miR-548h-5p	MIMAT0005928	MYCN	ENSG00000134323	4	NA	predicted
hsa-miR-548i	MIMAT0005935	MYCN	ENSG00000134323	4	NA	predicted
hsa-miR-548j-5p	MIMAT0005875	MYCN	ENSG00000134323	4	NA	predicted
hsa-miR-548k	MIMAT0005882	MYCN	ENSG00000134323	2	NA	predicted
hsa-miR-548l	MIMAT0005889	MYCN	ENSG00000134323	5	NA	predicted
hsa-miR-548n	MIMAT0005916	MYCN	ENSG00000134323	2	NA	predicted
hsa-miR-548o-3p	MIMAT0005919	MYCN	ENSG00000134323	3	NA	predicted
hsa-miR-548o-5p	MIMAT0022738	MYCN	ENSG00000134323	2	NA	predicted
hsa-miR-548t-5p	MIMAT0015009	MYCN	ENSG00000134323	4	NA	predicted
hsa-miR-548w	MIMAT0015060	MYCN	ENSG00000134323	4	NA	predicted
hsa-miR-548y	MIMAT0018354	MYCN	ENSG00000134323	3	NA	predicted
hsa-miR-551b-5p	MIMAT0004794	MYCN	ENSG00000134323	4	NA	predicted
hsa-miR-556-3p	MIMAT0004793	MYCN	ENSG00000134323	NA	1	validated
hsa-miR-559	MIMAT0003223	MYCN	ENSG00000134323	4	NA	predicted
hsa-miR-5590-3p	MIMAT0022300	MYCN	ENSG00000134323	2	NA	predicted
hsa-miR-561-3p	MIMAT0003225	MYCN	ENSG00000134323	2	NA	predicted
hsa-miR-5681b	MIMAT0022480	MYCN	ENSG00000134323	2	NA	predicted
hsa-miR-582-5p	MIMAT0003247	MYCN	ENSG00000134323	3	1	pred_and_valid
hsa-miR-590-3p	MIMAT0004801	MYCN	ENSG00000134323	3	NA	predicted
hsa-miR-592	MIMAT0003260	MYCN	ENSG00000134323	2	NA	predicted
hsa-miR-607	MIMAT0003275	MYCN	ENSG00000134323	2	NA	predicted
hsa-miR-6071	MIMAT0023696	MYCN	ENSG00000134323	NA	1	validated
hsa-miR-616-5p	MIMAT0003284	MYCN	ENSG00000134323	3	NA	predicted
hsa-miR-6504-3p	MIMAT0025465	MYCN	ENSG00000134323	NA	1	validated
hsa-miR-6509-5p	MIMAT0025474	MYCN	ENSG00000134323	NA	1	validated
hsa-miR-6792-5p	MIMAT0027484	MYCN	ENSG00000134323	NA	1	validated
hsa-miR-7-1-3p	MIMAT0004553	MYCN	ENSG00000134323	3	NA	predicted
hsa-miR-7-2-3p	MIMAT0004554	MYCN	ENSG00000134323	3	NA	predicted
hsa-miR-767-5p	MIMAT0003882	MYCN	ENSG00000134323	5	1	pred_and_valid
hsa-miR-888-5p	MIMAT0004916	MYCN	ENSG00000134323	3	NA	predicted
hsa-miR-889-3p	MIMAT0004921	MYCN	ENSG00000134323	3	NA	predicted
hsa-miR-891a-3p	MIMAT0026717	MYCN	ENSG00000134323	NA	1	validated
hsa-miR-93-3p	MIMAT0004509	MYCN	ENSG00000134323	NA	1	validated
hsa-miR-93-5p	MIMAT0000093	MYCN	ENSG00000134323	3	NA	predicted
hsa-miR-98-5p	MIMAT0000096	MYCN	ENSG00000134323	4	NA	predicted
