# Supplementary material for: The MicroRNA Landscape of MYCN-Amplified Neuroblastoma
Source: Front Oncol. 2021 May 7;11:647737. doi: 10.3389/fonc.2021.647737 (PMC8138323; doi:10.3389/fonc.2021.647737)
Supplement: Supplementary file 6 [file Table_4.xlsx]

## Sheet: Supp. Table 4
	gene	chr	KNS42_in_Rep1	KNS42_in_Rep2	KNS42_in_Rep3	KNS42_MS2_Rep1	KNS42_MS2_Rep2	KNS42_MS2_Rep3	KNS42_MYCN_Rep1	KNS42_MYCN_Rep2	KNS42_MYCN_Rep3	average_input	average_MS2	average_MYCN	enrichment: MYCN_vs_MS2			gene	chr	BE2C_in_Rep1	BE2C_in_Rep2	BE2C_in_Rep3	BE2C_MS2_Rep1	BE2C_MS2_Rep2	BE2C_MS2_Rep3	BE2C_MYCN_Rep1	BE2C_MYCN_Rep2	BE2C_MYCN_Rep3	average_input	average_MS2	average_MYCN	enrichment: MYCN_vs_MS2
MIMAT0027619	hsa-miR-6859-3p	chr1	0	0	0	0	0	0.238996	0	0	0	0	0.0796653	0	0		MIMAT0001620	hsa-miR-200a-5p	chr1	1.85186	1.08819	1.69121	1.36343	1.49219	1.12206	0	0	0	1.54375	1.32589	0	0
MIMAT0019778	hsa-miR-4689	chr1	0.406286	1.54915	0	0	0	0.238996	0	0	0	0.651811	0.0796653	0	0		MIMAT0027353	hsa-miR-6726-5p	chr1	1.23458	0.544093	0.563737	0.454476	0.895314	2.61815	0	0	0	0.780802	1.32265	0	0
MIMAT0027358	hsa-miR-6728-3p	chr1	0.812572	0	0	0	0	0.716988	0	0	0	0.270857	0.238996	0	0		MIMAT0027516	hsa-miR-6808-5p	chr1	0	0	0	0	0.596876	0	0	0	0	0	0.198959	0	0
MIMAT0027359	hsa-miR-6729-5p	chr1	1.21886	0.516382	0.420914	0.306688	0	0	0	0	0	0.718718	0.102229	0	0		MIMAT0019778	hsa-miR-4689	chr1	0	0	0	0	0.596876	0	0	0	0	0	0.198959	0	0
MIMAT0018932	hsa-miR-378f	chr1	0	0	0	1.84013	0	0	0	0	0	0	0.613376	0	0		MIMAT0019789	hsa-miR-4695-3p	chr1	0	0	0.563737	0.454476	0	0	0	0	0	0.187912	0.151492	0	0
MIMAT0022276	hsa-miR-5581-3p	chr1	3.65657	0.516382	0.420914	0	1.00511	0	0	0	0	1.53129	0.335036	0	0		MIMAT0019769	hsa-miR-4684-5p	chr1	0	0	0	0	0	0.374021	0	0	0	0	0.124674	0	0
MIMAT0027371	hsa-miR-6735-5p	chr1	1.62514	0	0	0	0	0.716988	0	0	0	0.541715	0.238996	0	0		MIMAT0019770	hsa-miR-4684-3p	chr1	0	0	2.25495	0	0	1.12206	0	0	0	0.751649	0.374021	0	0
MIMAT0022283	hsa-miR-5584-5p	chr1	0	0	0	3.37357	3.01533	0.955984	0	0	0	0	2.44829	0	0		MIMAT0018932	hsa-miR-378f	chr1	0	0.544093	0	0.454476	1.19375	0.374021	0	0	0	0.181364	0.674083	0	0
MIMAT0028223	hsa-miR-7156-3p	chr1	0.812572	1.03276	0.420914	0.613376	0	1.19498	0	0	0	0.755417	0.602785	0	0		MIMAT0009451	hsa-miR-1976	chr1	2.46915	2.17637	3.94616	0	0.298438	0.748042	0	0	0	2.86389	0.348827	0	0
MIMAT0027373	hsa-miR-6736-5p	chr1	0.406286	0	0	0	0	0.716988	0	0	0	0.135429	0.238996	0	0		MIMAT0022285	hsa-miR-5585-5p	chr1	0	0	0	0	0.298438	0	0	0	0	0	0.0994793	0	0
MIMAT0027374	hsa-miR-6736-3p	chr1	0	0.516382	0	0	0	0.238996	0	0	0	0.172127	0.0796653	0	0		MIMAT0003215	hsa-miR-552-3p	chr1	0	0	0	0	0	0.374021	0	0	0	0	0.124674	0	0
MIMAT0027656	hsa-miR-6878-5p	chr1	0	0	0	0	0	0.477992	0	0	0	0	0.159331	0	0		MIMAT0022276	hsa-miR-5581-3p	chr1	0.617288	0	0.563737	0	0.596876	0	0	0	0	0.393675	0.198959	0	0
MIMAT0022491	hsa-miR-5698	chr1	0	0	0	0	1.00511	0	0	0	0	0	0.335036	0	0		MIMAT0027368	hsa-miR-6733-3p	chr1	0	0	0.563737	0	0	0.374021	0	0	0	0.187912	0.124674	0	0
MIMAT0003945	hsa-miR-765	chr1	0.812572	1.54915	0	0	1.34015	0	0	0	0	0.78724	0.446715	0	0		MIMAT0027372	hsa-miR-6735-3p	chr1	0	0	0	0.454476	0	0	0	0	0	0	0.151492	0	0
MIMAT0019860	hsa-miR-4735-5p	chr1	0	0	0	0	0	0.477992	0	0	0	0	0.159331	0	0		MIMAT0018935	hsa-miR-4422	chr1	0	0	0	0	0.298438	0	0	0	0	0	0.0994793	0	0
MIMAT0019891	hsa-miR-4753-3p	chr1	0	0	0	0.306688	0	0	0	0	0	0	0.102229	0	0		MIMAT0004513	hsa-miR-101-5p	chr1	1.23458	0	0.563737	0	0.298438	0.374021	0	0	0	0.599438	0.224153	0	0
MIMAT0018943	hsa-miR-4428	chr1	0	0.516382	0	0.613376	0	0.477992	0	0	0	0.172127	0.363789	0	0		MIMAT0028223	hsa-miR-7156-3p	chr1	0	0	0	1.36343	0	0	0	0	0	0	0.454476	0	0
MIMAT0011163	hsa-miR-548q	chr10	0	0	0.420914	0.306688	0	0	0	0	0	0.140305	0.102229	0	0		MIMAT0027373	hsa-miR-6736-5p	chr1	0	1.08819	0	0	0.298438	0	0	0	0	0.362728	0.0994793	0	0
MIMAT0007892	hsa-miR-1915-3p	chr10	9.75086	8.26212	6.73462	0	0.335036	0	0	0	0	8.2492	0.111679	0	0		MIMAT0027375	hsa-miR-6737-5p	chr1	0	0	0.563737	0.454476	0	0	0	0	0	0.187912	0.151492	0	0
MIMAT0003271	hsa-miR-603	chr10	0	0	2.10457	0	0	0.238996	0	0	0	0.701523	0.0796653	0	0		MIMAT0004929	hsa-miR-190b-5p	chr1	0	0	0.563737	0	0.298438	1.49608	0	0	0	0.187912	0.598174	0	0
MIMAT0019768	hsa-miR-4683	chr10	0	0	0	0.613376	0	0	0	0	0	0	0.204459	0	0		MIMAT0027378	hsa-miR-6738-3p	chr1	0	0	0	0.454476	0	0	0	0	0	0	0.151492	0	0
MIMAT0003273	hsa-miR-605-5p	chr10	0	0.516382	0	1.84013	0	0	0	0	0	0.172127	0.613376	0	0		MIMAT0021117	hsa-miR-5187-5p	chr1	0	0	0	1.36343	1.19375	0.374021	0	0	0	0	0.977067	0	0
MIMAT0019763	hsa-miR-4679	chr10	0	0	0	0	0	0.238996	0	0	0	0	0.0796653	0	0		MIMAT0019720	hsa-miR-4654	chr1	0	0.544093	0	1.36343	0	1.49608	0	0	0	0.181364	0.953171	0	0
MIMAT0019211_1	hsa-miR-3158-5p	chr10	0	0	0	0	0.670073	0	0	0	0	0	0.223358	0	0		MIMAT0018078	hsa-miR-3658	chr1	0.617288	0	0	0	0	0.374021	0	0	0	0.205763	0.124674	0	0
MIMAT0019765	hsa-miR-4680-3p	chr10	0	0	0	0	0	0.238996	0	0	0	0	0.0796653	0	0		MIMAT0004971	hsa-miR-921	chr1	0	0	0	0.454476	0	0	0	0	0	0	0.151492	0	0
MIMAT0019017	hsa-miR-4483	chr10	0	0	0	0.306688	0.670073	0	0	0	0	0	0.325587	0	0		MIMAT0018939	hsa-miR-4424	chr1	0	0	0	0	0.298438	0	0	0	0	0	0.0994793	0	0
MIMAT0019766	hsa-miR-4681	chr10	0	0	0	0.306688	0	0	0	0	0	0	0.102229	0	0		MIMAT0014983	hsa-miR-3121-3p	chr1	0.617288	0	0	0	0.298438	0	0	0	0	0.205763	0.0994793	0	0
MIMAT0019231	hsa-miR-3944-5p	chr10	1.21886	0.516382	0.841828	0	0	0.716988	0	0	0	0.859023	0.238996	0	0		MIMAT0005586	hsa-miR-1231	chr1	0	0	1.12747	0	0	0.374021	0	0	0	0.375825	0.124674	0	0
MIMAT0019774	hsa-miR-4687-5p	chr11	1.21886	2.58191	0.420914	0	0	0.716988	0	0	0	1.40723	0.238996	0	0		MIMAT0000266	hsa-miR-205-5p	chr1	0.617288	0	0	0.908952	0	0	0	0	0	0.205763	0.302984	0	0
MIMAT0022483	hsa-miR-5691	chr11	0.406286	0	0.420914	2.4535	0	0.716988	0	0	0	0.275733	1.05683	0	0		MIMAT0027383	hsa-miR-6741-5p	chr1	0.617288	1.63228	0	0	0.298438	0.748042	0	0	0	0.749855	0.348827	0	0
MIMAT0003278	hsa-miR-610	chr11	0.406286	0	0	0.306688	0	0.238996	0	0	0	0.135429	0.181895	0	0		MIMAT0027385	hsa-miR-6742-5p	chr1	0	0	0	0.454476	0	0	0	0	0	0	0.151492	0	0
MIMAT0027391	hsa-miR-6745	chr11	0	1.54915	0.420914	0	0	0.477992	0	0	0	0.656687	0.159331	0	0		MIMAT0019742	hsa-miR-4666a-3p	chr1	1.23458	0	0	0	0.298438	0	0	0	0	0.411525	0.0994793	0	0
MIMAT0004593	hsa-miR-130a-5p	chr11	6.09429	1.03276	0.841828	0	0	0.238996	0	0	0	2.65629	0.0796653	0	0		MIMAT0005827	hsa-miR-1182	chr1	0	0	0	0.454476	0	0	0	0	0	0	0.151492	0	0
MIMAT0027394	hsa-miR-6747-5p	chr11	0	0	0	0.613376	0.670073	0	0	0	0	0	0.427816	0	0		MIMAT0019891	hsa-miR-4753-3p	chr1	1.85186	0.544093	0	0.454476	0	0	0	0	0	0.798652	0.151492	0	0
MIMAT0027396	hsa-miR-6748-5p	chr11	0.406286	0.516382	0	0	1.34015	0	0	0	0	0.307556	0.446715	0	0		MIMAT0019760	hsa-miR-4677-5p	chr1	0	0	0	0.908952	0.298438	1.12206	0	0	0	0	0.776484	0	0
MIMAT0027397	hsa-miR-6748-3p	chr11	0.406286	0	0	0	0	0.477992	0	0	0	0.135429	0.159331	0	0		MIMAT0014986	hsa-miR-3124-5p	chr1	0	0	0	0.454476	1.19375	0	0	0	0	0	0.549409	0	0
MIMAT0028220	hsa-miR-7155-5p	chr11	0	0.516382	0.841828	0	0	0.238996	0	0	0	0.452737	0.0796653	0	0		MIMAT0022492	hsa-miR-5699-3p	chr10	0	1.08819	0	0	0.596876	0	0	0	0	0.362728	0.198959	0	0
MIMAT0028221	hsa-miR-7155-3p	chr11	0	0	0.420914	0	0	0.238996	0	0	0	0.140305	0.0796653	0	0		MIMAT0027103	hsa-miR-5699-5p	chr10	0.617288	1.08819	0.563737	0.908952	0.298438	0.748042	0	0	0	0.756403	0.651811	0	0
MIMAT0041616	hsa-miR-10392-3p	chr11	0	0	0.841828	0	1.34015	0	0	0	0	0.280609	0.446715	0	0		MIMAT0011163	hsa-miR-548q	chr10	0	0.544093	0.563737	0	0.298438	0	0	0	0	0.369277	0.0994793	0	0
MIMAT0019023	hsa-miR-4489	chr11	0	0	0	0	0	1.19498	0	0	0	0	0.398326	0	0		MIMAT0007892	hsa-miR-1915-3p	chr10	2.46915	1.63228	0.563737	0	0.596876	0	0	0	0	1.55506	0.198959	0	0
MIMAT0027404	hsa-miR-6752-5p	chr11	0	0.516382	0.420914	0	0	0.238996	0	0	0	0.312432	0.0796653	0	0		MIMAT0026637	hsa-miR-1296-3p	chr10	0	0	0	0.454476	0.298438	0.374021	0	0	0	0	0.375645	0	0
MIMAT0028123	hsa-miR-7113-5p	chr11	1.21886	1.54915	0.841828	3.06688	1.34015	2.86795	0	0	0	1.20328	2.42499	0	0		MIMAT0015031	hsa-miR-3157-5p	chr10	0	1.08819	2.25495	0.454476	0.298438	1.12206	0	0	0	1.11438	0.624992	0	0
MIMAT0028124	hsa-miR-7113-3p	chr11	0.406286	0	0.420914	0	0	0.238996	0	0	0	0.275733	0.0796653	0	0		MIMAT0003275	hsa-miR-607	chr10	0	0	2.81869	3.63581	2.3875	3.74021	0	0	0	0.939562	3.25451	0	0
MIMAT0015038	hsa-miR-3164	chr11	0	0	0	1.53344	0	1.67297	0	0	0	0	1.0688	0	0		MIMAT0003276	hsa-miR-608	chr10	0	0	0	0.908952	0	0	0	0	0	0	0.302984	0	0
MIMAT0015039	hsa-miR-3165	chr11	0	0.516382	0.420914	0	0.670073	0	0	0	0	0.312432	0.223358	0	0		MIMAT0019016	hsa-miR-4482-5p	chr10	0	1.08819	2.25495	0.454476	0	0.374021	0	0	0	1.11438	0.276166	0	0
MIMAT0000756	hsa-miR-326	chr11	1.21886	1.54915	1.68366	0	0.335036	0	0	0	0	1.48389	0.111679	0	0		MIMAT0018085	hsa-miR-3663-3p	chr10	1.23458	0	3.94616	0.454476	0	0	0	0	0	1.72691	0.151492	0	0
MIMAT0004676	hsa-miR-34b-3p	chr11	0.406286	1.03276	0	10.1207	0	0	0	0	0	0.479684	3.37357	0	0		MIMAT0016846	hsa-miR-4297	chr10	0	0	0	0	0	0.374021	0	0	0	0	0.124674	0	0
MIMAT0004677	hsa-miR-34c-3p	chr11	0	0	0	9.81401	0	0	0	0	0	0	3.27134	0	0		MIMAT0026475	hsa-miR-210-5p	chr11	6.17288	11.4259	16.3484	1.36343	0	0	0	0	0	11.3157	0.454476	0	0
MIMAT0016850	hsa-miR-4301	chr11	0	0	0	0.306688	0.335036	0	0	0	0	0	0.213908	0	0		MIMAT0019775	hsa-miR-4687-3p	chr11	1.85186	2.72046	1.12747	0	0	0.374021	0	0	0	1.89993	0.124674	0	0
MIMAT0027412	hsa-miR-6756-5p	chr11	0.406286	0	0	0	0.335036	0	0	0	0	0.135429	0.111679	0	0		MIMAT0010357	hsa-miR-670-5p	chr11	0.617288	0	0	0	0.298438	0.374021	0	0	0	0.205763	0.224153	0	0
MIMAT0019792	hsa-miR-4697-3p	chr11	1.62514	2.06553	0.420914	0	0.670073	0.238996	0	0	0	1.37053	0.303023	0	0		MIMAT0019212	hsa-miR-3160-5p	chr11	0	0	0	0	0.298438	0	0	0	0	0	0.0994793	0	0
MIMAT0005896_1	hsa-miR-1244	chr12	1.21886	0.516382	0.420914	0.306688	0	0	0	0	0	0.718718	0.102229	0	0		MIMAT0019212_1	hsa-miR-3160-5p	chr11	0	0	0	0.454476	0	0	0	0	0	0	0.151492	0	0
MIMAT0027417	hsa-miR-6758-3p	chr12	0.812572	0.516382	0.841828	0	0	1.43398	0	0	0	0.723594	0.477992	0	0		MIMAT0027391	hsa-miR-6745	chr11	0	0	0	0	0.298438	0	0	0	0	0	0.0994793	0	0
MIMAT0003284	hsa-miR-616-5p	chr12	3.65657	9.81126	3.78822	0	0.670073	0.716988	0	0	0	5.75202	0.462353	0	0		MIMAT0004593	hsa-miR-130a-5p	chr11	9.25932	14.6905	15.2209	0.454476	0.298438	0	0	0	0	13.0569	0.250971	0	0
MIMAT0024598	hsa-miR-6125	chr12	0	0	0.420914	0	1.67518	0.238996	0	0	0	0.140305	0.638059	0	0		MIMAT0003279	hsa-miR-611	chr11	0	0	0	0	0	0.374021	0	0	0	0	0.124674	0	0
MIMAT0030419	hsa-miR-7844-5p	chr12	0	0	0	0	1.00511	0	0	0	0	0	0.335036	0	0		MIMAT0026916	hsa-miR-1908-3p	chr11	1.23458	1.63228	0.563737	0	0	1.12206	0	0	0	1.14353	0.374021	0	0
MIMAT0018113	hsa-miR-3685	chr12	2.03143	3.61468	2.10457	0	2.01022	0.238996	0	0	0	2.58356	0.749738	0	0		MIMAT0027394	hsa-miR-6747-5p	chr11	0	0	0	0	0	0.374021	0	0	0	0	0.124674	0	0
MIMAT0027422	hsa-miR-6761-5p	chr12	0.812572	1.03276	0	0	0	0.238996	0	0	0	0.615112	0.0796653	0	0		MIMAT0027397	hsa-miR-6748-3p	chr11	0	0	0	0	0	0.374021	0	0	0	0	0.124674	0	0
MIMAT0027623	hsa-miR-6861-5p	chr12	0	0	0.420914	0.613376	0	0	0	0	0	0.140305	0.204459	0	0		MIMAT0025485	hsa-miR-6514-3p	chr11	0	0	0	0.908952	0.298438	0	0	0	0	0	0.402463	0	0
MIMAT0028112	hsa-miR-7107-3p	chr12	0	0	0	0	0.335036	0	0	0	0	0	0.111679	0	0		MIMAT0041615	hsa-miR-10392-5p	chr11	0	0.544093	0	0	0.298438	0	0	0	0	0.181364	0.0994793	0	0
MIMAT0030999	hsa-miR-8072	chr12	1.21886	0.516382	1.68366	0.306688	0.335036	0.238996	0	0	0	1.13963	0.293573	0	0		MIMAT0027400	hsa-miR-6750-5p	chr11	1.23458	0	0	0	0.298438	0	0	0	0	0.411525	0.0994793	0	0
MIMAT0027426	hsa-miR-6763-5p	chr12	1.21886	2.06553	2.10457	0	2.68029	0	0	0	0	1.79632	0.89343	0	0		MIMAT0027398	hsa-miR-6749-5p	chr11	0.617288	1.63228	0	0	0.596876	0	0	0	0	0.749855	0.198959	0	0
MIMAT0005921	hsa-miR-1267	chr13	0.406286	0	0	0.613376	0	0	0	0	0	0.135429	0.204459	0	0		MIMAT0027658	hsa-miR-6879-5p	chr11	0	0.544093	0	0	0.298438	0.748042	0	0	0	0.181364	0.348827	0	0
MIMAT0019040	hsa-miR-4504	chr14	0.406286	0.516382	0	0	0	0.238996	0	0	0	0.307556	0.0796653	0	0		MIMAT0027659	hsa-miR-6879-3p	chr11	1.23458	0	2.81869	0.454476	0.298438	0	0	0	0	1.35109	0.250971	0	0
MIMAT0019806	hsa-miR-4706	chr14	2.844	8.26212	6.31371	1.84013	0	0	0	0	0	5.80661	0.613376	0	0		MIMAT0003280	hsa-miR-612	chr11	0.617288	0.544093	0	0.454476	0	0	0	0	0	0.387127	0.151492	0	0
MIMAT0015048	hsa-miR-3173-3p	chr14	0.812572	0.516382	0.420914	0	0	0.477992	0	0	0	0.583289	0.159331	0	0		MIMAT0015037	hsa-miR-3163	chr11	0	1.08819	0	0	0	0.374021	0	0	0	0.362728	0.124674	0	0
MIMAT0022929	hsa-miR-758-5p	chr14	0	0	0	0	0	0.238996	0	0	0	0	0.0796653	0	0		MIMAT0027405	hsa-miR-6752-3p	chr11	0	0.544093	2.81869	0	0.596876	0	0	0	0	1.12093	0.198959	0	0
MIMAT0015049	hsa-miR-1193	chr14	0	0	0	0.920064	0.670073	0	0	0	0	0	0.530045	0	0		MIMAT0027406	hsa-miR-6753-5p	chr11	0	0	0	0	0.596876	0.748042	0	0	0	0	0.448306	0	0
MIMAT0022928	hsa-miR-376a-2-5p	chr14	0.406286	0	0.420914	0	2.01022	0.238996	0	0	0	0.275733	0.749738	0	0		MIMAT0027407	hsa-miR-6753-3p	chr11	0	0	0	0	0	0.748042	0	0	0	0	0.249347	0	0
MIMAT0002172	hsa-miR-376b-3p	chr14	3.25029	4.13106	3.36731	1.53344	0	0	0	0	0	3.58289	0.511146	0	0		MIMAT0015038	hsa-miR-3164	chr11	1.23458	0	0	0	1.19375	1.12206	0	0	0	0.411525	0.771938	0	0
MIMAT0014980_2	hsa-miR-3118	chr15	0	0	0	0	0	0.238996	0	0	0	0	0.0796653	0	0		MIMAT0027408	hsa-miR-6754-5p	chr11	0	0	0	0	0	0.374021	0	0	0	0	0.124674	0	0
MIMAT0022943	hsa-miR-1233-5p	chr15	0	0	0	0	0.335036	0.238996	0	0	0	0	0.191344	0	0		MIMAT0027409	hsa-miR-6754-3p	chr11	0	0	1.12747	0.454476	0	0	0	0	0	0.375825	0.151492	0	0
MIMAT0026742	hsa-miR-1266-3p	chr15	0	0	0	0	0	0.477992	0	0	0	0	0.159331	0	0		MIMAT0022270	hsa-miR-5579-3p	chr11	0.617288	0.544093	1.69121	0.454476	2.68594	0	0	0	0	0.950864	1.04681	0	0
MIMAT0005925	hsa-miR-1272	chr15	0	0	0	0	1.00511	0	0	0	0	0	0.335036	0	0		MIMAT0027411	hsa-miR-6755-3p	chr11	0	2.17637	0	0	0.596876	0.374021	0	0	0	0.725457	0.323632	0	0
MIMAT0019048	hsa-miR-4511	chr15	0	0	0	1.53344	0	0.238996	0	0	0	0	0.590812	0	0		MIMAT0005913	hsa-miR-1261	chr11	0	0	0	0.454476	0	0	0	0	0	0	0.151492	0	0
MIMAT0049031	hsa-miR-12135	chr15	0	0	0	0	0.670073	0	0	0	0	0	0.223358	0	0		MIMAT0005889	hsa-miR-548l	chr11	0	3.80865	1.12747	0.908952	2.98438	0.748042	0	0	0	1.64537	1.54712	0	0
MIMAT0019052	hsa-miR-4515	chr15	1.21886	3.61468	0	0.306688	0	0	0	0	0	1.61118	0.102229	0	0		MIMAT0025845	hsa-miR-6716-3p	chr11	0	1.08819	1.12747	0.908952	0.596876	1.12206	0	0	0	0.738553	0.875964	0	0
MIMAT0005824	hsa-miR-1179	chr15	2.03143	2.06553	0.420914	0	0	0.238996	0	0	0	1.50596	0.0796653	0	0		MIMAT0027412	hsa-miR-6756-5p	chr11	1.23458	0	0	0.454476	0.298438	0	0	0	0	0.411525	0.250971	0	0
MIMAT0027432	hsa-miR-6766-5p	chr15	0	0	0	0	0.335036	0.477992	0	0	0	0	0.271009	0	0		MIMAT0019792	hsa-miR-4697-3p	chr11	1.23458	3.26456	0	0	1.49219	0	0	0	0	1.49971	0.497396	0	0
MIMAT0015051	hsa-miR-3174	chr15	0.406286	0	0	3.68025	1.34015	0.716988	0	0	0	0.135429	1.91246	0	0		MIMAT0019798	hsa-miR-4701-5p	chr12	0.617288	1.08819	0.563737	0	0.298438	0	0	0	0	0.756403	0.0994793	0	0
MIMAT0022289	hsa-miR-5587-5p	chr16	0	0.516382	0.420914	0	1.34015	0	0	0	0	0.312432	0.446715	0	0		MIMAT0004562	hsa-miR-196a-3p	chr12	5.55559	7.6173	2.81869	0.908952	0.298438	2.24413	0	0	0	5.33052	1.15051	0	0
MIMAT0005572	hsa-miR-1225-5p	chr16	0	0	0	0	0	0.955984	0	0	0	0	0.318661	0	0		MIMAT0005582	hsa-miR-1228-5p	chr12	0	3.80865	1.12747	0.908952	2.3875	0.748042	0	0	0	1.64537	1.34817	0	0
MIMAT0025847	hsa-miR-6511b-5p	chr16	0.406286	0	0	0	0	0.238996	0	0	0	0.135429	0.0796653	0	0		MIMAT0027416	hsa-miR-6758-5p	chr12	3.08644	0	0	1.36343	0.596876	1.8701	0	0	0	1.02881	1.2768	0	0
MIMAT0025848	hsa-miR-6511b-3p	chr16	2.844	4.64744	2.52548	1.84013	0	0.477992	0	0	0	3.33898	0.772706	0	0		MIMAT0027417	hsa-miR-6758-3p	chr12	0.617288	0	0	0.454476	1.19375	1.8701	0	0	0	0.205763	1.17278	0	0
MIMAT0019830	hsa-miR-4717-3p	chr16	0	0	0	0	0.670073	0.477992	0	0	0	0	0.382688	0	0		MIMAT0004805	hsa-miR-616-3p	chr12	0	0	0	0.908952	0.596876	0.374021	0	0	0	0	0.626616	0	0
MIMAT0027434	hsa-miR-6767-5p	chr16	0	0.516382	0	0.613376	0.670073	0.477992	0	0	0	0.172127	0.587147	0	0		MIMAT0027418	hsa-miR-6759-5p	chr12	1.23458	0	0	0.454476	0.298438	0.374021	0	0	0	0.411525	0.375645	0	0
MIMAT0027436	hsa-miR-6768-5p	chr16	0.406286	0.516382	0	0.613376	0	0	0	0	0	0.307556	0.204459	0	0		MIMAT0024598	hsa-miR-6125	chr12	0	0.544093	0.563737	0.454476	0.298438	0	0	0	0	0.369277	0.250971	0	0
MIMAT0015057	hsa-miR-3180-5p	chr16	0	0.516382	0.420914	0	0	0.238996	0	0	0	0.312432	0.0796653	0	0		MIMAT0004585	hsa-let-7i-3p	chr12	1.23458	0.544093	2.25495	0.454476	1.19375	1.12206	0	0	0	1.34454	0.92343	0	0
MIMAT0025479	hsa-miR-6511a-3p	chr16	0.812572	0.516382	0.420914	0	0	0.238996	0	0	0	0.583289	0.0796653	0	0		MIMAT0019225	hsa-miR-3913-3p	chr12	0	0	0	0.454476	0	0.374021	0	0	0	0	0.276166	0	0
MIMAT0025847_1	hsa-miR-6511b-5p	chr16	1.21886	1.03276	0.420914	0	0	0.238996	0	0	0	0.890846	0.0796653	0	0		MIMAT0026744	hsa-miR-1252-3p	chr12	0	0	0	0.454476	0	0.374021	0	0	0	0	0.276166	0	0
MIMAT0015056_1	hsa-miR-3179	chr16	0	0.516382	0	0	0.335036	0.477992	0	0	0	0.172127	0.271009	0	0		MIMAT0019795	hsa-miR-4699-3p	chr12	0	0	0	0	0	0.374021	0	0	0	0	0.124674	0	0
MIMAT0015057_1	hsa-miR-3180-5p	chr16	0	1.54915	0.841828	0	0.335036	0	0	0	0	0.796992	0.111679	0	0		MIMAT0018113	hsa-miR-3685	chr12	3.70373	0.544093	3.94616	0.454476	0.298438	0.374021	0	0	0	2.73133	0.375645	0	0
MIMAT0025479_1	hsa-miR-6511a-3p	chr16	0.406286	0.516382	0.420914	0	0	0.238996	0	0	0	0.447861	0.0796653	0	0		MIMAT0005903	hsa-miR-1251-5p	chr12	0.617288	0	0	0	0.298438	0	0	0	0	0.205763	0.0994793	0	0
MIMAT0025479_2	hsa-miR-6511a-3p	chr16	0.812572	0	0.420914	0	0	0.238996	0	0	0	0.411162	0.0796653	0	0		MIMAT0018197	hsa-miR-3922-3p	chr12	0	1.08819	0.563737	1.36343	0	0	0	0	0	0.550641	0.454476	0	0
MIMAT0025479_3	hsa-miR-6511a-3p	chr16	0.406286	1.03276	1.26274	0.306688	0	1.19498	0	0	0	0.900597	0.500556	0	0		MIMAT0027623	hsa-miR-6861-5p	chr12	0	0	0	1.8179	0	0	0	0	0	0	0.605968	0	0
MIMAT0015058_2	hsa-miR-3180-3p	chr16	3.25029	0	1.68366	0.920064	3.01533	1.19498	0	0	0	1.64465	1.71012	0	0		MIMAT0027425	hsa-miR-6762-3p	chr12	0	0.544093	0.563737	0.454476	0.298438	0.374021	0	0	0	0.369277	0.375645	0	0
MIMAT0015056_2	hsa-miR-3179	chr16	0.406286	0	0	0.306688	0	0	0	0	0	0.135429	0.102229	0	0		MIMAT0005823	hsa-miR-1178-3p	chr12	0.617288	0	0	0	0.298438	0.748042	0	0	0	0.205763	0.348827	0	0
MIMAT0015056_3	hsa-miR-3179	chr16	0.406286	0	0.420914	0	0.335036	0.238996	0	0	0	0.275733	0.191344	0	0		MIMAT0019797	hsa-miR-4700-3p	chr12	2.46915	1.63228	0	0.454476	0	0.748042	0	0	0	1.36714	0.400839	0	0
MIMAT0018107	hsa-miR-3680-3p	chr16	0	0	0.420914	0	0	0.238996	0	0	0	0.140305	0.0796653	0	0		MIMAT0028111	hsa-miR-7107-5p	chr12	1.85186	0	0.563737	0	0.298438	0	0	0	0	0.805201	0.0994793	0	0
MIMAT0019054	hsa-miR-4517	chr16	0	0	0	0	0.335036	0	0	0	0	0	0.111679	0	0		MIMAT0018182	hsa-miR-3908	chr12	0	0	0	0.454476	0.596876	0	0	0	0	0	0.350451	0	0
MIMAT0019056	hsa-miR-4519	chr16	0	0	0.841828	0	0	0.238996	0	0	0	0.280609	0.0796653	0	0		MIMAT0027426	hsa-miR-6763-5p	chr12	0	1.08819	1.69121	0.908952	0.298438	1.8701	0	0	0	0.926465	1.02583	0	0
MIMAT0026486	hsa-miR-328-5p	chr16	0.812572	0	1.26274	4.29363	0	1.43398	0	0	0	0.691771	1.9092	0	0		MIMAT0004490	hsa-miR-19a-5p	chr13	0	1.08819	0	0	0	0.374021	0	0	0	0.362728	0.124674	0	0
MIMAT0026917	hsa-miR-1910-3p	chr16	0	0	0	0.613376	1.00511	0.716988	0	0	0	0	0.778491	0	0		MIMAT0015045	hsa-miR-3170	chr13	0	0	0	0	0.895314	0	0	0	0	0	0.298438	0	0
MIMAT0027451	hsa-miR-6775-3p	chr16	0	0	0.420914	0	0	0.238996	0	0	0	0.140305	0.0796653	0	0		MIMAT0019807	hsa-miR-4707-5p	chr14	1.23458	0	0	0.454476	0	0	0	0	0	0.411525	0.151492	0	0
MIMAT0027630	hsa-miR-6865-5p	chr17	0	0	0	0	0	0.238996	0	0	0	0	0.0796653	0	0		MIMAT0030018	hsa-miR-7703	chr14	0	0	0	0.908952	0.895314	0	0	0	0	0	0.601422	0	0
MIMAT0019235_1	hsa-miR-4520-5p	chr17	0	0	0.841828	0	0.335036	0	0	0	0	0.280609	0.111679	0	0		MIMAT0018354	hsa-miR-548y	chr14	0	0.544093	0	0	0	0.374021	0	0	0	0.181364	0.124674	0	0
MIMAT0020300	hsa-miR-4520-2-3p	chr17	0	0	0	0	0.670073	0	0	0	0	0	0.223358	0	0		MIMAT0019040	hsa-miR-4504	chr14	1.23458	0.544093	0	0	0.895314	1.12206	0	0	0	0.59289	0.672459	0	0
MIMAT0003301	hsa-miR-33b-5p	chr17	0	0	0	0.306688	0	0	0	0	0	0	0.102229	0	0		MIMAT0019806	hsa-miR-4706	chr14	8.02475	5.98502	4.5099	0.454476	0	0.374021	0	0	0	6.17322	0.276166	0	0
MIMAT0027456	hsa-miR-6778-5p	chr17	0	0	0.841828	0	2.01022	0	0	0	0	0.280609	0.670073	0	0		MIMAT0003294	hsa-miR-625-5p	chr14	0	0.544093	0	0.908952	0	0.374021	0	0	0	0.181364	0.427658	0	0
MIMAT0019060	hsa-miR-4522	chr17	0	0.516382	0	0	0	0.238996	0	0	0	0.172127	0.0796653	0	0		MIMAT0019811	hsa-miR-4709-5p	chr14	0	0	0	0.908952	0.895314	0	0	0	0	0	0.601422	0	0
MIMAT0019839	hsa-miR-4723-3p	chr17	1.21886	0.516382	0.841828	0	0	0.238996	0	0	0	0.859023	0.0796653	0	0		MIMAT0019812	hsa-miR-4709-3p	chr14	0	0	0	0.454476	0	0	0	0	0	0	0.151492	0	0
MIMAT0022833	hsa-miR-365b-5p	chr17	0	0	0	0.306688	1.34015	0	0	0	0	0	0.548944	0	0		MIMAT0019214	hsa-miR-3173-5p	chr14	1.85186	2.17637	1.69121	0	0	0.748042	0	0	0	1.90648	0.249347	0	0
MIMAT0019845	hsa-miR-4726-5p	chr17	0.406286	0.516382	2.10457	0.613376	0.670073	0	0	0	0	1.00908	0.427816	0	0		MIMAT0004903	hsa-miR-300	chr14	0.617288	2.17637	1.69121	0	0.298438	0.748042	0	0	0	1.49496	0.348827	0	0
MIMAT0019848	hsa-miR-4727-3p	chr17	0	0	0	0	0	0.238996	0	0	0	0	0.0796653	0	0		MIMAT0003164	hsa-miR-544a	chr14	3.70373	0.544093	0	0.908952	0.596876	0.374021	0	0	0	1.41594	0.626616	0	0
MIMAT0027668	hsa-miR-6884-5p	chr17	1.62514	0.516382	0	0	0	0.238996	0	0	0	0.713842	0.0796653	0	0		MIMAT0026636	hsa-miR-668-5p	chr14	0	0	1.12747	0.454476	0	0	0	0	0	0.375825	0.151492	0	0
MIMAT0025477	hsa-miR-6510-3p	chr17	0	0	0	3.06688	0	0	0	0	0	0	1.02229	0	0		MIMAT0019815	hsa-miR-4710	chr14	0	0	0	0	0.596876	0.374021	0	0	0	0	0.323632	0	0
MIMAT0027460	hsa-miR-6780a-5p	chr17	1.21886	1.03276	2.10457	0.306688	0	0	0	0	0	1.45206	0.102229	0	0		MIMAT0027431	hsa-miR-6765-3p	chr14	0.617288	2.17637	0	0.454476	0.596876	0	0	0	0	0.931219	0.350451	0	0
MIMAT0027462	hsa-miR-6781-5p	chr17	0	0	0	0.306688	0	0	0	0	0	0	0.102229	0	0		MIMAT0022494_2	hsa-miR-5701	chr15	0	0	0	2.72686	1.79063	0.748042	0	0	0	0	1.75518	0	0
MIMAT0027465	hsa-miR-6782-3p	chr17	0.406286	0	0	0	0	0.238996	0	0	0	0.135429	0.0796653	0	0		MIMAT0000268	hsa-miR-211-5p	chr15	0.617288	0	0	0	0	0.374021	0	0	0	0.205763	0.124674	0	0
MIMAT0027468	hsa-miR-6784-5p	chr17	0.406286	0.516382	0	0.920064	0	0	0	0	0	0.307556	0.306688	0	0		MIMAT0018358	hsa-miR-3942-5p	chr15	0	0.544093	0	0.454476	0	0	0	0	0	0.181364	0.151492	0	0
MIMAT0027469	hsa-miR-6784-3p	chr17	3.25029	0.516382	0.841828	0	0	0.238996	0	0	0	1.53617	0.0796653	0	0		MIMAT0041617	hsa-miR-10393-5p	chr15	0	0.544093	0	0.454476	0.596876	0.374021	0	0	0	0.181364	0.475124	0	0
MIMAT0000763	hsa-miR-338-3p	chr17	0	0	0	3.68025	0	0	0	0	0	0	1.22675	0	0		MIMAT0004928	hsa-miR-147b-3p	chr15	0.617288	0.544093	2.25495	1.8179	1.49219	2.99217	0	0	0	1.13878	2.10075	0	0
MIMAT0015067	hsa-miR-3186-5p	chr17	0	0	0	0	0	0.477992	0	0	0	0	0.159331	0	0		MIMAT0019827	hsa-miR-4716-3p	chr15	0	0	0	0	0	0.374021	0	0	0	0	0.124674	0	0
MIMAT0019064	hsa-miR-4525	chr17	0	0	0.420914	0.920064	1.34015	0	0	0	0	0.140305	0.753403	0	0		MIMAT0001339	hsa-miR-422a	chr15	0.617288	0.544093	0	1.36343	2.3875	3.74021	0	0	0	0.387127	2.49705	0	0
MIMAT0000427	hsa-miR-133a-3p	chr18	0.812572	0	0	48.15	1.67518	0.716988	0	0	0	0.270857	16.8474	0	0		MIMAT0019048	hsa-miR-4511	chr15	0	2.17637	0.563737	0.908952	0.298438	0	0	0	0	0.913369	0.402463	0	0
MIMAT0026478	hsa-miR-133a-5p	chr18	0	0	0	1.22675	0	0	0	0	0	0	0.408917	0	0		MIMAT0021037	hsa-miR-548ap-5p	chr15	0	0	0.563737	0	0.298438	0	0	0	0	0.187912	0.0994793	0	0
MIMAT0004561	hsa-miR-187-5p	chr18	0	2.58191	0.420914	0.920064	0	0.238996	0	0	0	1.00094	0.386353	0	0		MIMAT0019828	hsa-miR-3529-5p	chr15	0	0	0	0	0.298438	0.748042	0	0	0	0	0.348827	0	0
MIMAT0018206	hsa-miR-3929	chr18	0	0.516382	0.420914	0.613376	0	0.716988	0	0	0	0.312432	0.443454	0	0		MIMAT0027432	hsa-miR-6766-5p	chr15	0	0	0	0	0	1.12206	0	0	0	0	0.374021	0	0
MIMAT0019877	hsa-miR-122b-3p	chr18	1.21886	0	0	0	0	0.238996	0	0	0	0.406286	0.0796653	0	0		MIMAT0021041	hsa-miR-5009-5p	chr15	2.46915	0	1.12747	0.908952	2.68594	1.49608	0	0	0	1.19888	1.69699	0	0
MIMAT0022303	hsa-miR-548av-5p	chr18	0.812572	0.516382	0.420914	0	0.335036	0.716988	0	0	0	0.583289	0.350675	0	0		MIMAT0019822	hsa-miR-4714-5p	chr15	0.617288	1.63228	3.38242	0.908952	0.596876	0	0	0	0	1.87733	0.501943	0	0
MIMAT0007882	hsa-miR-1909-5p	chr19	1.62514	0	0.841828	1.53344	0	0	0	0	0	0.822324	0.511146	0	0		MIMAT0027618_2	hsa-miR-6859-5p	chr15	0	0.544093	0.563737	0	0.298438	0	0	0	0	0.369277	0.0994793	0	0
MIMAT0007883	hsa-miR-1909-3p	chr19	2.03143	1.03276	0.841828	1.22675	0	0.238996	0	0	0	1.30201	0.488582	0	0		MIMAT0022290	hsa-miR-5587-3p	chr16	1.23458	1.08819	0	0.908952	0.298438	0.374021	0	0	0	0.774254	0.527137	0	0
MIMAT0028113	hsa-miR-7108-5p	chr19	3.25029	1.03276	2.52548	0	0.335036	0	0	0	0	2.26951	0.111679	0	0		MIMAT0025848	hsa-miR-6511b-3p	chr16	4.32102	5.98502	2.81869	0	0.596876	0.374021	0	0	0	4.37491	0.323632	0	0
MIMAT0003307	hsa-miR-637	chr19	0	0	0	0	0	0.477992	0	0	0	0	0.159331	0	0		MIMAT0018178	hsa-miR-3180	chr16	0.617288	0	1.12747	0	0.298438	1.12206	0	0	0	0.581587	0.4735	0	0
MIMAT0019882	hsa-miR-4747-5p	chr19	0	0	0	0.920064	0.335036	0.238996	0	0	0	0	0.498032	0	0		MIMAT0018101	hsa-miR-3677-3p	chr16	0	0.544093	0	0	0.298438	0	0	0	0	0.181364	0.0994793	0	0
MIMAT0027671	hsa-miR-6885-3p	chr19	2.43772	0.516382	1.26274	0	1.00511	0	0	0	0	1.40561	0.335036	0	0		MIMAT0019830	hsa-miR-4717-3p	chr16	0	0	0	0.908952	0	0	0	0	0	0	0.302984	0	0
MIMAT0019229	hsa-miR-3940-5p	chr19	6.50058	7.74574	5.89279	0.613376	4.02044	0.955984	0	0	0	6.71304	1.86327	0	0		MIMAT0027434	hsa-miR-6767-5p	chr16	0.617288	0	0	0	0.596876	1.49608	0	0	0	0.205763	0.697653	0	0
MIMAT0027483	hsa-miR-6791-3p	chr19	0	1.03276	2.9464	0.306688	0	0	0	0	0	1.32639	0.102229	0	0		MIMAT0027435	hsa-miR-6767-3p	chr16	0	0	0	0	0.596876	0	0	0	0	0	0.198959	0	0
MIMAT0005826	hsa-miR-1181	chr19	0	0	0.841828	0	0.335036	0.238996	0	0	0	0.280609	0.191344	0	0		MIMAT0027436	hsa-miR-6768-5p	chr16	0	0	0	0	0.298438	0.748042	0	0	0	0	0.348827	0	0
MIMAT0022947	hsa-miR-1238-5p	chr19	0	0	0	0	0.335036	0	0	0	0	0	0.111679	0	0		MIMAT0015055	hsa-miR-3178	chr16	0.617288	2.17637	2.25495	0	0.298438	0	0	0	0	1.68287	0.0994793	0	0
MIMAT0027488	hsa-miR-6794-5p	chr19	1.21886	0	0.841828	0	0	0.477992	0	0	0	0.686895	0.159331	0	0		MIMAT0025478	hsa-miR-6511a-5p	chr16	0.617288	0	1.12747	0	0.895314	0.374021	0	0	0	0.581587	0.423112	0	0
MIMAT0027489	hsa-miR-6794-3p	chr19	0	0.516382	0	0.920064	0	0.716988	0	0	0	0.172127	0.545684	0	0		MIMAT0025479	hsa-miR-6511a-3p	chr16	1.23458	0	2.81869	0	0.895314	0.374021	0	0	0	1.35109	0.423112	0	0
MIMAT0031119	hsa-miR-1199-5p	chr19	0	0	0	0	0.335036	0	0	0	0	0	0.111679	0	0		MIMAT0027440	hsa-miR-6770-5p	chr16	0	0	0	0	0.298438	0	0	0	0	0	0.0994793	0	0
MIMAT0015071	hsa-miR-3189-3p	chr19	0	0	0	0	0	0.477992	0	0	0	0	0.159331	0	0		MIMAT0025847_1	hsa-miR-6511b-5p	chr16	0	0.544093	1.12747	0	0.895314	0	0	0	0	0.557189	0.298438	0	0
MIMAT0027494	hsa-miR-6797-5p	chr19	1.62514	3.09829	1.68366	0.920064	0	0	0	0	0	2.1357	0.306688	0	0		MIMAT0025848_1	hsa-miR-6511b-3p	chr16	4.93831	3.80865	2.25495	0	0.596876	1.49608	0	0	0	3.6673	0.697653	0	0
MIMAT0031012	hsa-miR-8085	chr19	0	0	0	0	0	0.238996	0	0	0	0	0.0796653	0	0		MIMAT0018178_1	hsa-miR-3180	chr16	0	0.544093	0	0	0.298438	0.748042	0	0	0	0.181364	0.348827	0	0
MIMAT0003312	hsa-miR-642a-5p	chr19	2.03143	1.54915	0	1.22675	0	0.238996	0	0	0	1.19353	0.488582	0	0		MIMAT0025469	hsa-miR-6506-3p	chr16	0	0	0	0.454476	0	0	0	0	0	0	0.151492	0	0
MIMAT0020924	hsa-miR-642a-3p	chr19	3.65657	5.68021	1.26274	6.74713	8.71094	6.21389	0	0	0	3.53317	7.22399	0	0		MIMAT0015056_1	hsa-miR-3179	chr16	0	0	0	0	0.596876	0.748042	0	0	0	0	0.448306	0	0
MIMAT0022736	hsa-miR-642b-5p	chr19	0	0	0.841828	2.14681	0	0	0	0	0	0.280609	0.715605	0	0		MIMAT0015058_1	hsa-miR-3180-3p	chr16	1.85186	0.544093	1.12747	0.908952	0.298438	0.748042	0	0	0	1.17448	0.651811	0	0
MIMAT0027498	hsa-miR-6799-5p	chr19	1.21886	3.09829	0.420914	0.306688	0.335036	0	0	0	0	1.57936	0.213908	0	0		MIMAT0025478_1	hsa-miR-6511a-5p	chr16	0	0	1.12747	0	0.298438	0.374021	0	0	0	0.375825	0.224153	0	0
MIMAT0019885	hsa-miR-4749-5p	chr19	1.62514	2.58191	3.78822	1.53344	0	0	0	0	0	2.66509	0.511146	0	0		MIMAT0025479_1	hsa-miR-6511a-3p	chr16	1.23458	0	0	0	0.298438	0	0	0	0	0.411525	0.0994793	0	0
MIMAT0019886	hsa-miR-4749-3p	chr19	0.812572	1.03276	0.420914	0.613376	0	0	0	0	0	0.755417	0.204459	0	0		MIMAT0025478_3	hsa-miR-6511a-5p	chr16	0	0	0	0.454476	0	0	0	0	0	0	0.151492	0	0
MIMAT0019887	hsa-miR-4750-5p	chr19	0	0	0	1.84013	0.670073	0.477992	0	0	0	0	0.996064	0	0		MIMAT0025479_3	hsa-miR-6511a-3p	chr16	0.617288	0	2.25495	0	0.298438	0.374021	0	0	0	0.957412	0.224153	0	0
MIMAT0002835	hsa-miR-526b-5p	chr19	0	0	0	0	0.335036	0	0	0	0	0	0.111679	0	0		MIMAT0015058_2	hsa-miR-3180-3p	chr16	1.23458	0	0	0	0	0.374021	0	0	0	0.411525	0.124674	0	0
MIMAT0002859	hsa-miR-516b-5p	chr19	0	0	0	0	0	0.955984	0	0	0	0	0.318661	0	0		MIMAT0015056_2	hsa-miR-3179	chr16	0	0	0	0.454476	0	0	0	0	0	0	0.151492	0	0
MIMAT0002859_1	hsa-miR-516b-5p	chr19	0	0	0	0	0	0.238996	0	0	0	0	0.0796653	0	0		MIMAT0015056_3	hsa-miR-3179	chr16	0	0	0	0	0.596876	0	0	0	0	0	0.198959	0	0
MIMAT0004770	hsa-miR-516a-5p	chr19	0	0	0	0.920064	0	0.238996	0	0	0	0	0.386353	0	0		MIMAT0018106	hsa-miR-3680-5p	chr16	0	0.544093	0	0	0.298438	0.374021	0	0	0	0.181364	0.224153	0	0
MIMAT0004687	hsa-miR-371a-5p	chr19	0	0	0	15.6411	0	0	0	0	0	0	5.21369	0	0		MIMAT0027625	hsa-miR-6862-5p	chr16	0	0.544093	1.12747	0	0.298438	0	0	0	0	0.557189	0.0994793	0	0
MIMAT0000723	hsa-miR-371a-3p	chr19	0	0	0	3.68025	0	0	0	0	0	0	1.22675	0	0		MIMAT0027625_1	hsa-miR-6862-5p	chr16	0	0	1.12747	0.908952	0.298438	0.374021	0	0	0	0.375825	0.527137	0	0
MIMAT0000726	hsa-miR-373-3p	chr19	0	0	0	8.28057	0	0	0	0	0	0	2.76019	0	0		MIMAT0019835	hsa-miR-4721	chr16	17.9014	9.24957	7.32858	1.36343	2.08907	2.61815	0	0	0	11.4932	2.02355	0	0
MIMAT0031178	hsa-miR-7975	chr19	0.406286	0	0	0	0	0.477992	0	0	0	0.135429	0.159331	0	0		MIMAT0018106_1	hsa-miR-3680-5p	chr16	0	0.544093	0	0	0.298438	0.374021	0	0	0	0.181364	0.224153	0	0
MIMAT0027504	hsa-miR-6802-5p	chr19	0	0.516382	0	0	0.670073	0	0	0	0	0.172127	0.223358	0	0		MIMAT0026486	hsa-miR-328-5p	chr16	4.93831	0	1.69121	0.908952	1.19375	0.374021	0	0	0	2.20984	0.825575	0	0
MIMAT0027507	hsa-miR-6803-3p	chr19	9.34458	5.16382	5.47188	0	0	0.238996	0	0	0	6.66009	0.0796653	0	0		MIMAT0030429	hsa-miR-7854-3p	chr16	0	0	0	0.454476	0.895314	0	0	0	0	0	0.44993	0	0
MIMAT0027514	hsa-miR-6807-5p	chr19	0	0	0.841828	0.920064	0	0	0	0	0	0.280609	0.306688	0	0		MIMAT0026917	hsa-miR-1910-3p	chr16	0	0	0	0	0.298438	0	0	0	0	0	0.0994793	0	0
MIMAT0026639	hsa-miR-1301-5p	chr2	0.406286	0	1.26274	0	0	0.238996	0	0	0	0.556343	0.0796653	0	0		MIMAT0027451	hsa-miR-6775-3p	chr16	0	0	0	0	0.298438	0.374021	0	0	0	0	0.224153	0	0
MIMAT0018947	hsa-miR-4431	chr2	0	0	1.26274	2.14681	0	0	0	0	0	0.420914	0.715605	0	0		MIMAT0000269	hsa-miR-212-3p	chr17	0.617288	0.544093	0.563737	0	0	1.49608	0	0	0	0.575039	0.498695	0	0
MIMAT0018110	hsa-miR-3682-3p	chr2	0	0	0	0.306688	0	0.238996	0	0	0	0	0.181895	0	0		MIMAT0005928_2	hsa-miR-548h-5p	chr17	0	0	0	0	0.298438	0	0	0	0	0	0.0994793	0	0
MIMAT0019222	hsa-miR-3682-5p	chr2	0	0	0	0	0.335036	0	0	0	0	0	0.111679	0	0		MIMAT0005942	hsa-miR-1288-3p	chr17	0	0	0.563737	0.908952	1.19375	1.8701	0	0	0	0.187912	1.32427	0	0
MIMAT0015377	hsa-miR-3126-3p	chr2	0	0	0.420914	0	0	0.238996	0	0	0	0.140305	0.0796653	0	0		MIMAT0026743	hsa-miR-1288-5p	chr17	0	0	0	0	0	0.374021	0	0	0	0	0.124674	0	0
MIMAT0005876	hsa-miR-1285-3p	chr2	1.21886	1.54915	0.841828	1.84013	1.34015	0.955984	0	0	0	1.20328	1.37875	0	0		MIMAT0022833	hsa-miR-365b-5p	chr17	0	0.544093	0	0.454476	1.79063	1.12206	0	0	0	0.181364	1.12239	0	0
MIMAT0019938	hsa-miR-4779	chr2	0	0	0	0	0	0.238996	0	0	0	0	0.0796653	0	0		MIMAT0019845	hsa-miR-4726-5p	chr17	1.23458	0.544093	3.38242	0.908952	1.19375	0.374021	0	0	0	1.72036	0.825575	0	0
MIMAT0019925	hsa-miR-4771	chr2	0	0	0	0.306688	0	0	0	0	0	0	0.102229	0	0		MIMAT0019848	hsa-miR-4727-3p	chr17	0	0	0.563737	0	1.19375	0	0	0	0	0.187912	0.397917	0	0
MIMAT0018951	hsa-miR-4435	chr2	0	0	0	0.613376	0.335036	0.238996	0	0	0	0	0.395803	0	0		MIMAT0025477	hsa-miR-6510-3p	chr17	0	0	0	0	0	0.748042	0	0	0	0	0.249347	0	0
MIMAT0018952	hsa-miR-4436a	chr2	0	0	0	0	0.335036	0	0	0	0	0	0.111679	0	0		MIMAT0022277	hsa-miR-548at-5p	chr17	0	0	0	0.908952	0.298438	0	0	0	0	0	0.402463	0	0
MIMAT0018951_1	hsa-miR-4435	chr2	0	0	0	0.613376	0.335036	0.477992	0	0	0	0	0.475468	0	0		MIMAT0027461	hsa-miR-6780a-3p	chr17	0	0	0	0	0	0.374021	0	0	0	0	0.124674	0	0
MIMAT0019925_1	hsa-miR-4771	chr2	0	0	0	0.306688	0	0	0	0	0	0	0.102229	0	0		MIMAT0027462	hsa-miR-6781-5p	chr17	0	0.544093	0.563737	0	0.596876	0.374021	0	0	0	0.369277	0.323632	0	0
MIMAT0019947	hsa-miR-4783-3p	chr2	1.62514	1.03276	0	0	0	0.477992	0	0	0	0.88597	0.159331	0	0		MIMAT0022984	hsa-miR-5089-3p	chr17	0	0	0	0	0	0.748042	0	0	0	0	0.249347	0	0
MIMAT0019948	hsa-miR-4784	chr2	0	0	0	0	0	0.238996	0	0	0	0	0.0796653	0	0		MIMAT0017993	hsa-miR-3614-3p	chr17	0	0	0	0.454476	0.596876	0	0	0	0	0	0.350451	0	0
MIMAT0018104	hsa-miR-3679-5p	chr2	2.03143	2.58191	5.89279	0.920064	0.335036	0.477992	0	0	0	3.50205	0.577697	0	0		MIMAT0019863	hsa-miR-4737	chr17	0	0	0	0	0.298438	0.374021	0	0	0	0	0.224153	0	0
MIMAT0028224	hsa-miR-7157-5p	chr2	0	0	0	0.306688	0	0	0	0	0	0	0.102229	0	0		MIMAT0019865	hsa-miR-3064-3p	chr17	0	0	1.69121	0	0.895314	0	0	0	0	0.563737	0.298438	0	0
MIMAT0014992	hsa-miR-3129-5p	chr2	1.62514	1.03276	0.841828	0	5.36058	1.67297	0	0	0	1.16658	2.34452	0	0		MIMAT0016866_1	hsa-miR-4315	chr17	0	0	0	0	0.298438	0	0	0	0	0	0.0994793	0	0
MIMAT0027520	hsa-miR-6810-5p	chr2	0	0	0	0	2.01022	0	0	0	0	0	0.670073	0	0		MIMAT0018103	hsa-miR-3678-3p	chr17	0	0	0	0	0	0.374021	0	0	0	0	0.124674	0	0
MIMAT0019953	hsa-miR-2467-3p	chr2	0	1.54915	0	0	0	0.238996	0	0	0	0.516382	0.0796653	0	0		MIMAT0019867	hsa-miR-4738-3p	chr17	0	0	2.25495	0	0.895314	0.374021	0	0	0	0.751649	0.423112	0	0
MIMAT0027638	hsa-miR-6869-5p	chr20	0	0	0	1.22675	0	0	0	0	0	0	0.408917	0	0		MIMAT0027637	hsa-miR-6868-3p	chr17	0	0.544093	0	0	0.596876	0.748042	0	0	0	0.181364	0.448306	0	0
MIMAT0027639	hsa-miR-6869-3p	chr20	0	0	0.420914	0	1.00511	0	0	0	0	0.140305	0.335036	0	0		MIMAT0018925	hsa-miR-1268b	chr17	2.46915	2.72046	5.07363	0.454476	0.298438	0	0	0	0	3.42108	0.250971	0	0
MIMAT0019895	hsa-miR-4755-5p	chr20	0	0.516382	1.26274	0	0.335036	0.955984	0	0	0	0.593041	0.43034	0	0		MIMAT0027473	hsa-miR-6786-3p	chr17	1.23458	0	1.69121	0.454476	1.19375	1.12206	0	0	0	0.975262	0.92343	0	0
MIMAT0019896	hsa-miR-4755-3p	chr20	0	0	0	1.53344	0	0.477992	0	0	0	0	0.670477	0	0		MIMAT0019874	hsa-miR-4743-5p	chr18	0	1.08819	0	0.454476	0.895314	0	0	0	0	0.362728	0.44993	0	0
MIMAT0005879	hsa-miR-1289	chr20	0	0	0	0	0.335036	0	0	0	0	0	0.111679	0	0		MIMAT0019068	hsa-miR-4529-3p	chr18	0.617288	0	0.563737	0	0.298438	0	0	0	0	0.393675	0.0994793	0	0
MIMAT0027525	hsa-miR-6812-3p	chr20	2.03143	2.06553	2.9464	0	0	0.238996	0	0	0	2.34779	0.0796653	0	0		MIMAT0022304	hsa-miR-548av-3p	chr18	0	0	0	0.454476	0	0.374021	0	0	0	0	0.276166	0	0
MIMAT0049016	hsa-miR-12122	chr20	0	0	0	0	0.335036	0	0	0	0	0	0.111679	0	0		MIMAT0019879	hsa-miR-4745-3p	chr19	0	1.08819	0	1.36343	0.596876	1.49608	0	0	0	0.362728	1.15213	0	0
MIMAT0019218	hsa-miR-3194-3p	chr20	1.21886	1.03276	0.841828	0	0	0.238996	0	0	0	1.03115	0.0796653	0	0		MIMAT0019216	hsa-miR-3187-5p	chr19	0.617288	0	2.25495	0	0.298438	0.374021	0	0	0	0.957412	0.224153	0	0
MIMAT0005908	hsa-miR-1257	chr20	0	0	0	0.920064	1.67518	0	0	0	0	0	0.865082	0	0		MIMAT0007882	hsa-miR-1909-5p	chr19	0.617288	3.26456	1.12747	0	0.596876	0	0	0	0	1.66977	0.198959	0	0
MIMAT0026478_1	hsa-miR-133a-5p	chr20	0	0	0	1.53344	0	0	0	0	0	0	0.511146	0	0		MIMAT0007883	hsa-miR-1909-3p	chr19	1.85186	3.26456	2.25495	0.908952	0.895314	1.49608	0	0	0	2.45712	1.10012	0	0
MIMAT0007889	hsa-miR-1914-5p	chr20	0.406286	2.06553	0.841828	0	0.335036	0.477992	0	0	0	1.10455	0.271009	0	0		MIMAT0022941	hsa-miR-1227-5p	chr19	0	0	0.563737	0	0.298438	0.374021	0	0	0	0.187912	0.224153	0	0
MIMAT0030996	hsa-miR-8069	chr21	0	0	0	0	0.670073	0	0	0	0	0	0.223358	0	0		MIMAT0027478	hsa-miR-6789-5p	chr19	0	2.72046	2.25495	0	0.298438	0	0	0	0	1.65847	0.0994793	0	0
MIMAT0019909	hsa-miR-4761-3p	chr22	0	0	0	0	0	0.238996	0	0	0	0	0.0796653	0	0		MIMAT0016874	hsa-miR-4321	chr19	0	0	0	0.454476	0	0	0	0	0	0	0.151492	0	0
MIMAT0005877	hsa-miR-1286	chr22	2.03143	0.516382	0	0	1.00511	0	0	0	0	0.849271	0.335036	0	0		MIMAT0028113	hsa-miR-7108-5p	chr19	2.46915	1.08819	5.07363	0	0.298438	0	0	0	0	2.87699	0.0994793	0	0
MIMAT0027535	hsa-miR-6817-3p	chr22	0	0.516382	0.841828	0.920064	2.01022	0.238996	0	0	0	0.452737	1.05643	0	0		MIMAT0019881	hsa-miR-4746-3p	chr19	0.617288	0.544093	0.563737	0.454476	0	0	0	0	0	0.575039	0.151492	0	0
MIMAT0015084	hsa-miR-3199	chr22	0.406286	0	0.841828	0.306688	0	0	0	0	0	0.416038	0.102229	0	0		MIMAT0019882	hsa-miR-4747-5p	chr19	0	0	0	0.454476	0.298438	0.748042	0	0	0	0	0.500319	0	0
MIMAT0019915	hsa-miR-4764-3p	chr22	0.812572	0	0	0.920064	0	0	0	0	0	0.270857	0.306688	0	0		MIMAT0027671	hsa-miR-6885-3p	chr19	4.93831	3.26456	1.12747	0.454476	0.298438	0.374021	0	0	0	3.11011	0.375645	0	0
MIMAT0027540	hsa-miR-6820-5p	chr22	0	1.03276	0	0	0.335036	0	0	0	0	0.344255	0.111679	0	0		MIMAT0027480	hsa-miR-6790-5p	chr19	0	0	3.38242	0	0.298438	0.748042	0	0	0	1.12747	0.348827	0	0
MIMAT0027678	hsa-miR-6889-5p	chr22	0	0	0	4.60032	0	0	0	0	0	0	1.53344	0	0		MIMAT0021018	hsa-miR-4999-3p	chr19	0.617288	0	0	0	0.596876	0	0	0	0	0.205763	0.198959	0	0
MIMAT0027542	hsa-miR-6821-5p	chr22	4.46915	3.09829	3.36731	0	2.01022	0.477992	0	0	0	3.64492	0.829403	0	0		MIMAT0005593	hsa-miR-1238-3p	chr19	0	0	0	0.908952	0.596876	0.374021	0	0	0	0	0.626616	0	0
MIMAT0049008	hsa-miR-12114	chr22	0	0	0	2.4535	2.01022	0.477992	0	0	0	0	1.64724	0	0		MIMAT0027673	hsa-miR-6886-3p	chr19	0	0	0	0.454476	0	0	0	0	0	0	0.151492	0	0
MIMAT0019963	hsa-miR-4791	chr3	0	0	0	0	0.335036	0	0	0	0	0	0.111679	0	0		MIMAT0027488	hsa-miR-6794-5p	chr19	0.617288	4.35274	3.94616	0.908952	1.19375	0.374021	0	0	0	2.97206	0.825575	0	0
MIMAT0018960	hsa-miR-4442	chr3	0	0	0	0	0.670073	0	0	0	0	0	0.223358	0	0		MIMAT0027489	hsa-miR-6794-3p	chr19	1.23458	0	1.69121	0	0.895314	0	0	0	0	0.975262	0.298438	0	0
MIMAT0025453	hsa-miR-548ay-3p	chr3	0.406286	0	0	0	0	0.238996	0	0	0	0.135429	0.0796653	0	0		MIMAT0022488	hsa-miR-5695	chr19	0	0	0.563737	0.454476	0	1.12206	0	0	0	0.187912	0.525513	0	0
MIMAT0004607	hsa-miR-138-1-3p	chr3	1.62514	0.516382	1.26274	0	1.67518	0.238996	0	0	0	1.13476	0.638059	0	0		MIMAT0026608	hsa-miR-181d-3p	chr19	1.23458	4.35274	4.5099	0.454476	0.596876	0.374021	0	0	0	3.36574	0.475124	0	0
MIMAT0019965	hsa-miR-4793-5p	chr3	0	0	0	0.306688	0	0	0	0	0	0	0.102229	0	0		MIMAT0003310	hsa-miR-640	chr19	0	0	0	0	0	0.374021	0	0	0	0	0.124674	0	0
MIMAT0027644	hsa-miR-6872-5p	chr3	0	0	0	0	0.335036	0	0	0	0	0	0.111679	0	0		MIMAT0027493	hsa-miR-6796-3p	chr19	1.23458	1.63228	0.563737	0	0	0.748042	0	0	0	1.14353	0.249347	0	0
MIMAT0048637	hsa-miR-6529-5p	chr3	0	0	0	2.4535	0	0	0	0	0	0	0.817834	0	0		MIMAT0003312	hsa-miR-642a-5p	chr19	0.617288	0	3.38242	0.454476	0.596876	0.374021	0	0	0	1.33324	0.475124	0	0
MIMAT0000228	hsa-miR-198	chr3	0	0	0.841828	0	0	0.238996	0	0	0	0.280609	0.0796653	0	0		MIMAT0020924	hsa-miR-642a-3p	chr19	4.93831	3.80865	10.1473	6.36266	19.9953	10.0986	0	0	0	6.29807	12.1522	0	0
MIMAT0015004	hsa-miR-544b	chr3	0	0	0	0	0.670073	0	0	0	0	0	0.223358	0	0		MIMAT0027496	hsa-miR-6798-5p	chr19	1.23458	0	0	0	0.298438	0	0	0	0	0.411525	0.0994793	0	0
MIMAT0027550	hsa-miR-6825-5p	chr3	1.21886	2.58191	2.10457	0.613376	0	0	0	0	0	1.96845	0.204459	0	0		MIMAT0021080	hsa-miR-5088-5p	chr19	0.617288	0.544093	2.25495	0.454476	0	0.374021	0	0	0	1.13878	0.276166	0	0
MIMAT0027552	hsa-miR-6826-5p	chr3	0	0	0.841828	0	0	0.477992	0	0	0	0.280609	0.159331	0	0		MIMAT0027041	hsa-miR-5088-3p	chr19	0.617288	1.63228	0	0	0.298438	0	0	0	0	0.749855	0.0994793	0	0
MIMAT0027555	hsa-miR-6827-3p	chr3	0	0	0	0.613376	0.335036	0.238996	0	0	0	0	0.395803	0	0		MIMAT0027498	hsa-miR-6799-5p	chr19	2.46915	1.63228	1.69121	0.454476	0	0.374021	0	0	0	1.93088	0.276166	0	0
MIMAT0018967	hsa-miR-4448	chr3	0	0	0	0	0.335036	0	0	0	0	0	0.111679	0	0		MIMAT0027500	hsa-miR-6800-5p	chr19	0	0	0	0	1.19375	0	0	0	0	0	0.397917	0	0
MIMAT0003235	hsa-miR-570-3p	chr3	0	0	0	0.306688	0	0	0	0	0	0	0.102229	0	0		MIMAT0027501	hsa-miR-6800-3p	chr19	0.617288	0	1.12747	0.454476	0	0	0	0	0	0.581587	0.151492	0	0
MIMAT0019972	hsa-miR-4797-5p	chr3	0.406286	0	0	0	0.335036	0	0	0	0	0.135429	0.111679	0	0		MIMAT0019885	hsa-miR-4749-5p	chr19	3.70373	1.63228	0.563737	0.454476	0.596876	0.748042	0	0	0	1.96658	0.599798	0	0
MIMAT0019978	hsa-miR-4800-5p	chr4	0	0	0	0	0.670073	0	0	0	0	0	0.223358	0	0		MIMAT0000724	hsa-miR-372-3p	chr19	0	0	0	0	0	0.374021	0	0	0	0	0.124674	0	0
MIMAT0015006	hsa-miR-3138	chr4	6.90686	10.844	8.83919	2.76019	0.335036	3.34594	0	0	0	8.86336	2.14706	0	0		MIMAT0031178	hsa-miR-7975	chr19	0	0	0	0.454476	0	0.748042	0	0	0	0	0.400839	0	0
MIMAT0021083	hsa-miR-5091	chr4	0	0	0	0.613376	2.01022	0	0	0	0	0	0.874531	0	0		MIMAT0027508	hsa-miR-6804-5p	chr19	0	0	0	0.908952	1.19375	0.748042	0	0	0	0	0.950248	0	0
MIMAT0018969_1	hsa-miR-548ag	chr4	0	0.516382	0	0	0.335036	0	0	0	0	0.172127	0.111679	0	0		MIMAT0027507	hsa-miR-6803-3p	chr19	1.85186	5.44093	6.76484	0.908952	0.298438	0	0	0	0	4.68588	0.402463	0	0
MIMAT0018971	hsa-miR-4450	chr4	0	0	0	0	2.68029	0.477992	0	0	0	0	1.05276	0	0		MIMAT0019894	hsa-miR-4754	chr19	0	0	0	0	0.298438	0.748042	0	0	0	0	0.348827	0	0
MIMAT0018977	hsa-miR-4455	chr4	0	0	0	0.920064	2.01022	0	0	0	0	0	0.976761	0	0		MIMAT0027515	hsa-miR-6807-3p	chr19	0	0	0	0	0	0.748042	0	0	0	0	0.249347	0	0
MIMAT0024615	hsa-miR-6131	chr5	0	0	0	0	0.335036	0.238996	0	0	0	0	0.191344	0	0		MIMAT0018944	hsa-miR-4429	chr2	2.46915	1.08819	1.12747	3.63581	2.98438	2.24413	0	0	0	1.5616	2.95477	0	0
MIMAT0019984	hsa-miR-4804-5p	chr5	0	0.516382	0.420914	0	1.34015	1.91197	0	0	0	0.312432	1.08404	0	0		MIMAT0018108	hsa-miR-3681-5p	chr2	0.617288	0	0	0	0.596876	0	0	0	0	0.205763	0.198959	0	0
MIMAT0025451	hsa-miR-6499-3p	chr5	0	0	0	0.306688	0	0	0	0	0	0	0.102229	0	0		MIMAT0019916	hsa-miR-4765	chr2	0	0	0	0	0.298438	0	0	0	0	0	0.0994793	0	0
MIMAT0015010	hsa-miR-3141	chr5	0	0	0	0.613376	0	0.238996	0	0	0	0	0.284124	0	0		MIMAT0031175	hsa-miR-548ba	chr2	0	0	0	0.454476	0.298438	0.374021	0	0	0	0	0.375645	0	0
MIMAT0041992	hsa-miR-10523-5p	chr5	0	0	0	0.306688	0	0.238996	0	0	0	0	0.181895	0	0		MIMAT0026721	hsa-miR-216b-3p	chr2	0	0	0	0	0	0.748042	0	0	0	0	0.249347	0	0
MIMAT0019695	hsa-miR-4638-5p	chr5	0.406286	0	0.420914	0	0	0.477992	0	0	0	0.275733	0.159331	0	0		MIMAT0018949	hsa-miR-4433a-3p	chr2	0	0	0	0	1.19375	0	0	0	0	0	0.397917	0	0
MIMAT0019696	hsa-miR-4638-3p	chr5	0	0	0	1.84013	0	0.477992	0	0	0	0	0.772706	0	0		MIMAT0014989	hsa-miR-3126-5p	chr2	0	0	0	0.908952	0.298438	0	0	0	0	0	0.402463	0	0
MIMAT0022472	hsa-miR-5683	chr6	0.406286	0	0	0	0	0.477992	0	0	0	0.135429	0.159331	0	0		MIMAT0015377	hsa-miR-3126-3p	chr2	0	0	0	0.454476	0	0	0	0	0	0	0.151492	0	0
MIMAT0019699	hsa-miR-4640-5p	chr6	0	0.516382	0	0	0.335036	0.238996	0	0	0	0.172127	0.191344	0	0		MIMAT0005876	hsa-miR-1285-3p	chr2	0	0	0	0.454476	0	0.374021	0	0	0	0	0.276166	0	0
MIMAT0027564	hsa-miR-6832-5p	chr6	0	0	0	0.306688	0	0	0	0	0	0	0.102229	0	0		MIMAT0018951	hsa-miR-4435	chr2	0	0	0	0	0	0.374021	0	0	0	0	0.124674	0	0
MIMAT0025852	hsa-miR-6721-5p	chr6	0	0	0	0	0	0.238996	0	0	0	0	0.0796653	0	0		MIMAT0014990	hsa-miR-3127-5p	chr2	0.617288	1.08819	0.563737	0.454476	0.298438	0.748042	0	0	0	0.756403	0.500319	0	0
MIMAT0021027	hsa-miR-5004-5p	chr6	0	0	0	0	0	0.238996	0	0	0	0	0.0796653	0	0		MIMAT0019201	hsa-miR-3127-3p	chr2	0.617288	3.80865	0	0.908952	1.19375	1.49608	0	0	0	1.47531	1.1996	0	0
MIMAT0018349	hsa-miR-3934-5p	chr6	4.06286	5.16382	8.41828	3.06688	5.36058	5.01891	0	0	0	5.88165	4.48212	0	0		MIMAT0022489	hsa-miR-5696	chr2	0	0	0	0	0.596876	0.374021	0	0	0	0	0.323632	0	0
MIMAT0028119	hsa-miR-7111-5p	chr6	3.65657	3.09829	1.68366	0.920064	0.335036	0.238996	0	0	0	2.81284	0.498032	0	0		MIMAT0018951_1	hsa-miR-4435	chr2	0	0	0	0	0	1.49608	0	0	0	0	0.498695	0	0
MIMAT0041993	hsa-miR-9983-3p	chr6	0	0	0	0	0	0.238996	0	0	0	0	0.0796653	0	0		MIMAT0005890_4	hsa-miR-1302	chr2	0	0	0	0.454476	0	0	0	0	0	0	0.151492	0	0
MIMAT0019709	hsa-miR-4647	chr6	0	0	0	0	1.00511	0	0	0	0	0	0.335036	0	0		MIMAT0019947	hsa-miR-4783-3p	chr2	3.70373	1.08819	0.563737	0	0	0.374021	0	0	0	1.78522	0.124674	0	0
MIMAT0000770	hsa-miR-133b	chr6	0	0	0	3.68025	0	0	0	0	0	0	1.22675	0	0		MIMAT0019948	hsa-miR-4784	chr2	0	0	0	0.454476	0	0	0	0	0	0	0.151492	0	0
MIMAT0018987	hsa-miR-4463	chr6	0	0.516382	0	0	0	0.238996	0	0	0	0.172127	0.0796653	0	0		MIMAT0018105	hsa-miR-3679-3p	chr2	0	0	0	0.454476	0	0	0	0	0	0	0.151492	0	0
MIMAT0018083	hsa-miR-3662	chr6	0	0	0	0.306688	0	0.477992	0	0	0	0	0.26156	0	0		MIMAT0027677	hsa-miR-6888-3p	chr2	0	0	0	0.454476	0.298438	0	0	0	0	0	0.250971	0	0
MIMAT0049025	hsa-miR-12131	chr6	0	0	0.420914	0	2.68029	0	0	0	0	0.140305	0.89343	0	0		MIMAT0019929	hsa-miR-4774-5p	chr2	0	0	0	0	0	0.374021	0	0	0	0	0.124674	0	0
MIMAT0018993	hsa-miR-4466	chr6	0.812572	0.516382	0.841828	2.14681	2.34525	0.477992	0	0	0	0.723594	1.65669	0	0		MIMAT0022706	hsa-miR-561-5p	chr2	4.93831	1.08819	2.25495	0.454476	0	0	0	0	0	2.76048	0.151492	0	0
MIMAT0018355	hsa-miR-3939	chr6	0	1.03276	1.26274	0.613376	1.00511	0.477992	0	0	0	0.765169	0.698825	0	0		MIMAT0014994	hsa-miR-3130-3p	chr2	0	0	0	0.454476	0.596876	0.374021	0	0	0	0	0.475124	0	0
MIMAT0019721	hsa-miR-4655-5p	chr7	0.812572	0	0	0	0.335036	0	0	0	0	0.270857	0.111679	0	0		MIMAT0014994_1	hsa-miR-3130-3p	chr2	0	0	0	0	0	0.374021	0	0	0	0	0.124674	0	0
MIMAT0027574	hsa-miR-6836-5p	chr7	0	0.516382	0	0	0	0.238996	0	0	0	0.172127	0.0796653	0	0		MIMAT0030420	hsa-miR-7845-5p	chr2	0	0.544093	0	0.454476	2.3875	1.49608	0	0	0	0.181364	1.44602	0	0
MIMAT0019723	hsa-miR-4656	chr7	0	0.516382	0	0	1.34015	0	0	0	0	0.172127	0.446715	0	0		MIMAT0027521	hsa-miR-6810-3p	chr2	3.08644	1.63228	2.25495	0.454476	0	0	0	0	0	2.32456	0.151492	0	0
MIMAT0015018	hsa-miR-3146	chr7	0.406286	0	0.420914	0	0	0.477992	0	0	0	0.275733	0.159331	0	0		MIMAT0022496	hsa-miR-5703	chr2	1.23458	0.544093	4.5099	0	0.596876	0.374021	0	0	0	2.09619	0.323632	0	0
MIMAT0019716	hsa-miR-4652-5p	chr7	0	0	0	0.613376	0	0	0	0	0	0	0.204459	0	0		MIMAT0019953	hsa-miR-2467-3p	chr2	0	0.544093	0	0.454476	0.298438	0.374021	0	0	0	0.181364	0.375645	0	0
MIMAT0019725	hsa-miR-4658	chr7	0	0	0	2.14681	1.34015	0	0	0	0	0	1.16232	0	0		MIMAT0027638	hsa-miR-6869-5p	chr20	0	0	1.12747	0	0	1.12206	0	0	0	0.375825	0.374021	0	0
MIMAT0027651	hsa-miR-6875-3p	chr7	0.812572	1.03276	1.68366	1.22675	0	0.238996	0	0	0	1.17633	0.488582	0	0		MIMAT0022948	hsa-miR-1292-3p	chr20	2.46915	0.544093	3.94616	0	0.895314	0	0	0	0	2.3198	0.298438	0	0
MIMAT0019719	hsa-miR-4653-3p	chr7	0	0	0	0	0.670073	0	0	0	0	0	0.223358	0	0		MIMAT0009196	hsa-miR-103a-2-5p	chr20	5.55559	7.6173	7.32858	0.454476	0	0	0	0	0	6.83382	0.151492	0	0
MIMAT0025474	hsa-miR-6509-5p	chr7	0.406286	0	0	0.306688	0	0	0	0	0	0.135429	0.102229	0	0		MIMAT0019897	hsa-miR-499b-5p	chr20	0	0	0	0	0.895314	0	0	0	0	0	0.298438	0	0
MIMAT0027684	hsa-miR-6892-5p	chr7	0.812572	4.13106	0.841828	0.613376	0	0.477992	0	0	0	1.92849	0.363789	0	0		MIMAT0017997	hsa-miR-3617-5p	chr20	0	0	0	0	0	0.748042	0	0	0	0	0.249347	0	0
MIMAT0019733	hsa-miR-4659b-5p	chr8	0	0	0	0.306688	0	0	0	0	0	0	0.102229	0	0		MIMAT0019903	hsa-miR-4758-5p	chr20	0	0	0	0	0.298438	1.12206	0	0	0	0	0.4735	0	0
MIMAT0019734	hsa-miR-4659b-3p	chr8	0	0	0.841828	0	0.335036	0.238996	0	0	0	0.280609	0.191344	0	0		MIMAT0015080	hsa-miR-3196	chr20	1.23458	8.16139	6.20111	2.72686	4.77501	1.49608	0	0	0	5.19902	2.99932	0	0
MIMAT0003266	hsa-miR-598-3p	chr8	0	1.03276	0	4.29363	0.335036	0	0	0	0	0.344255	1.54289	0	0		MIMAT0025856	hsa-miR-6724-5p	chr21	1.23458	1.08819	1.69121	0.454476	0.895314	0.748042	0	0	0	1.33799	0.699277	0	0
MIMAT0000738	hsa-miR-383-5p	chr8	0	0	0	4.60032	0	0	0	0	0	0	1.53344	0	0		MIMAT0025856_1	hsa-miR-6724-5p	chr21	0.617288	0	1.12747	0.454476	0.298438	0.374021	0	0	0	0.581587	0.375645	0	0
MIMAT0027653	hsa-miR-6876-3p	chr8	0	0	0	0	0	0.238996	0	0	0	0	0.0796653	0	0		MIMAT0041624	hsa-miR-10396a-3p	chr21	0	1.08819	1.12747	0.454476	0	0	0	0	0	0.738553	0.151492	0	0
MIMAT0018996	hsa-miR-4469	chr8	0.406286	0	0	1.53344	0	0	0	0	0	0.135429	0.511146	0	0		MIMAT0025458	hsa-miR-6501-5p	chr21	0	0	1.69121	0.454476	0	0	0	0	0	0.563737	0.151492	0	0
MIMAT0015023	hsa-miR-3150a-3p	chr8	0	0	0.420914	0	1.00511	0	0	0	0	0.140305	0.335036	0	0		MIMAT0025459	hsa-miR-6501-3p	chr21	0	0.544093	0	0	0.596876	0	0	0	0	0.181364	0.198959	0	0
MIMAT0027589	hsa-miR-6844	chr8	0	0	0	0	0	0.477992	0	0	0	0	0.159331	0	0		MIMAT0015083_1	hsa-miR-3198	chr22	0	0	2.25495	0.908952	0.895314	0.374021	0	0	0	0.751649	0.726096	0	0
MIMAT0027594	hsa-miR-6847-5p	chr8	0.406286	0.516382	0	0.306688	0	0	0	0	0	0.307556	0.102229	0	0		MIMAT0022726	hsa-miR-1306-5p	chr22	10.4939	6.52911	11.2747	1.8179	1.49219	0.374021	0	0	0	9.43258	1.22804	0	0
MIMAT0028122	hsa-miR-7112-3p	chr8	0	0	0	0	0	0.238996	0	0	0	0	0.0796653	0	0		MIMAT0027537	hsa-miR-6818-3p	chr22	0.617288	1.63228	0	1.36343	3.28282	3.36619	0	0	0	0.749855	2.67081	0	0
MIMAT0027596	hsa-miR-6848-5p	chr8	0.406286	0	0	0	0.335036	0.238996	0	0	0	0.135429	0.191344	0	0		MIMAT0018205	hsa-miR-3928-3p	chr22	2.46915	5.44093	5.63737	4.54476	3.28282	6.35836	0	0	0	4.51582	4.72864	0	0
MIMAT0027599	hsa-miR-6849-3p	chr8	0	0	0	0.306688	0	0	0	0	0	0	0.102229	0	0		MIMAT0028116	hsa-miR-7109-3p	chr22	0	0	0	0.454476	0	0	0	0	0	0	0.151492	0	0
MIMAT0027600	hsa-miR-6850-5p	chr8	1.21886	1.03276	0	0	0	0.238996	0	0	0	0.750541	0.0796653	0	0		MIMAT0027540	hsa-miR-6820-5p	chr22	0	0	0	0	0.596876	0.748042	0	0	0	0	0.448306	0	0
MIMAT0004953	hsa-miR-873-5p	chr9	0	0	0	0	0.335036	0	0	0	0	0	0.111679	0	0		MIMAT0019918	hsa-miR-4766-3p	chr22	0	2.17637	1.69121	0.454476	0	0	0	0	0	1.28919	0.151492	0	0
MIMAT0027602	hsa-miR-6851-5p	chr9	2.03143	1.03276	1.68366	2.76019	0.335036	2.38996	0	0	0	1.58262	1.8284	0	0		MIMAT0027679	hsa-miR-6889-3p	chr22	1.23458	0.544093	1.12747	0	0.596876	0	0	0	0	0.968714	0.198959	0	0
MIMAT0019743	hsa-miR-4667-5p	chr9	0.406286	0	0	0.613376	2.34525	0.238996	0	0	0	0.135429	1.06588	0	0		MIMAT0032029	hsa-miR-1249-5p	chr22	71.6054	83.2462	49.6089	3.18133	5.67032	2.61815	0	0	0	68.1535	3.82327	0	0
MIMAT0019005	hsa-miR-4477b	chr9	0.406286	1.03276	0	0.306688	0.670073	0	0	0	0	0.479684	0.325587	0	0		MIMAT0019912	hsa-miR-4763-5p	chr22	2.46915	2.17637	1.69121	0	0.596876	1.12206	0	0	0	2.11224	0.57298	0	0
MIMAT0019005_1	hsa-miR-4477b	chr9	0	0.516382	0.420914	0.306688	0	0	0	0	0	0.312432	0.102229	0	0		MIMAT0049008	hsa-miR-12114	chr22	0	1.63228	0	0.454476	0	0	0	0	0	0.544093	0.151492	0	0
MIMAT0015026	hsa-miR-3153	chr9	1.62514	0.516382	0.420914	0	0.670073	0	0	0	0	0.854147	0.223358	0	0		MIMAT0014999	hsa-miR-378b	chr3	0	0	0	0	0.298438	0	0	0	0	0	0.0994793	0	0
MIMAT0023706	hsa-miR-6081	chr9	0	0	0	0	0	0.238996	0	0	0	0	0.0796653	0	0		MIMAT0004947	hsa-miR-885-5p	chr3	20.9878	29.9251	34.9517	1.36343	3.28282	1.12206	0	0	0	28.6215	1.92277	0	0
MIMAT0004784	hsa-miR-455-3p	chr9	0	1.03276	0.420914	9.20064	0	0	0	0	0	0.48456	3.06688	0	0		MIMAT0019963	hsa-miR-4791	chr3	0	0	0	1.8179	0	0.748042	0	0	0	0	0.855315	0	0
MIMAT0019754	hsa-miR-4672	chr9	0	0	0	0	1.34015	0	0	0	0	0	0.446715	0	0		MIMAT0004499	hsa-miR-26a-1-3p	chr3	2.46915	1.08819	0.563737	3.18133	0.895314	3.36619	0	0	0	1.37369	2.48094	0	0
MIMAT0019748	hsa-miR-219b-3p	chr9	0	0	0	0	0	0.238996	0	0	0	0	0.0796653	0	0		MIMAT0011158	hsa-miR-2115-5p	chr3	0	0	0	0.454476	0	0	0	0	0	0	0.151492	0	0
MIMAT0027613	hsa-miR-6856-3p	chr9	0	0	0	0	0	0.238996	0	0	0	0	0.0796653	0	0		MIMAT0027548	hsa-miR-6824-5p	chr3	0.617288	0	0	0	0.298438	0	0	0	0	0.205763	0.0994793	0	0
MIMAT0027654	hsa-miR-6877-5p	chr9	2.03143	0.516382	3.36731	0.920064	0	0.955984	0	0	0	1.97171	0.625349	0	0		MIMAT0027549	hsa-miR-6824-3p	chr3	1.85186	1.63228	1.69121	0.908952	0	0	0	0	0	1.72512	0.302984	0	0
MIMAT0019010	hsa-miR-3689f	chr9	0	0	0	1.22675	0	0	0	0	0	0	0.408917	0	0		MIMAT0027680	hsa-miR-6890-5p	chr3	0	0	0	0.454476	0	0	0	0	0	0	0.151492	0	0
MIMAT0019755	hsa-miR-4673	chr9	0	0	0	0	0	0.238996	0	0	0	0	0.0796653	0	0		MIMAT0015003	hsa-miR-3136-5p	chr3	0	0	0	0	0.596876	0	0	0	0	0	0.198959	0	0
MIMAT0018002	hsa-miR-3621	chr9	0	0	0	0.613376	0.670073	0.238996	0	0	0	0	0.507481	0	0		MIMAT0022479	hsa-miR-5688	chr3	1.23458	0	0	0.908952	0	0	0	0	0	0.411525	0.302984	0	0
MIMAT0028126	hsa-miR-7114-3p	chr9	2.844	2.58191	0.420914	0	0.335036	0.238996	0	0	0	1.94894	0.191344	0	0		MIMAT0018928	hsa-miR-548ab	chr3	0.617288	0	0	0	0.596876	0	0	0	0	0.205763	0.198959	0	0
MIMAT0027688	hsa-miR-6894-5p	chrX	0	0	1.26274	0.920064	0.670073	0.955984	0	0	0	0.420914	0.848707	0	0		MIMAT0019970	hsa-miR-4796-5p	chr3	0	0.544093	0	0	0.298438	0	0	0	0	0.181364	0.0994793	0	0
MIMAT0022735	hsa-miR-374c-3p	chrX	0	1.03276	0	0	0.335036	0.477992	0	0	0	0.344255	0.271009	0	0		MIMAT0048637	hsa-miR-6529-5p	chr3	0	0	0	0.908952	0	0	0	0	0	0	0.302984	0	0
MIMAT0005800	hsa-miR-1298-5p	chrX	0	0.516382	0	34.0424	0	0	0	0	0	0.172127	11.3475	0	0		MIMAT0021024	hsa-miR-5002-3p	chr3	0	0	0	0.454476	0.895314	0	0	0	0	0	0.44993	0	0
MIMAT0026612	hsa-miR-504-3p	chrX	3.65657	1.54915	5.89279	2.76019	2.34525	1.91197	0	0	0	3.69951	2.33914	0	0		MIMAT0005935	hsa-miR-548i	chr3	0	0	0.563737	0	0.298438	0	0	0	0	0.187912	0.0994793	0	0
MIMAT0004902	hsa-miR-891a-5p	chrX	0.812572	0	0.420914	0	0	0.238996	0	0	0	0.411162	0.0796653	0	0		MIMAT0027550	hsa-miR-6825-5p	chr3	2.46915	0.544093	1.69121	0	0	0.374021	0	0	0	1.56815	0.124674	0	0
MIMAT0005789	hsa-miR-513c-5p	chrX	0	0	0	0	0	0.955984	0	0	0	0	0.318661	0	0		MIMAT0027552	hsa-miR-6826-5p	chr3	0	0.544093	0	0.454476	1.49219	1.8701	0	0	0	0.181364	1.27226	0	0
MIMAT0002878	hsa-miR-506-3p	chrX	0	0	0	1.22675	0	0	0	0	0	0	0.408917	0	0		MIMAT0005458	hsa-miR-1224-5p	chr3	8.64203	9.24957	8.45606	2.72686	2.68594	1.49608	0	0	0	8.78255	2.30296	0	0
MIMAT0022701	hsa-miR-506-5p	chrX	0	0	0	1.22675	0	0	0	0	0	0	0.408917	0	0		MIMAT0022295	hsa-miR-5588-5p	chr3	0	0	0	0.454476	0	0	0	0	0	0	0.151492	0	0
MIMAT0015089	hsa-miR-3202	chrX	0	0	0	0	1.34015	0	0	0	0	0	0.446715	0	0		MIMAT0003235	hsa-miR-570-3p	chr3	0	0	0	0.454476	0	0	0	0	0	0	0.151492	0	0
MIMAT0015089_1	hsa-miR-3202	chrX	0	0	0	0	0.335036	0	0	0	0	0	0.111679	0	0		MIMAT0019973	hsa-miR-4797-3p	chr3	1.23458	0.544093	0	0	0.298438	0	0	0	0	0.59289	0.0994793	0	0
MIMAT0000266	hsa-miR-205-5p	chr1	0.812572	0	0.420914	154.571	0	0.955984	1.44727	0	0	0.411162	51.8422	0.482425	0.00930564		MIMAT0019978	hsa-miR-4800-5p	chr4	1.23458	0	0	0	0.298438	0	0	0	0	0.411525	0.0994793	0	0
MIMAT0000427_1	hsa-miR-133a-3p	chr20	0.406286	0.516382	0	35.5758	0.670073	1.43398	0	0	0.408171	0.307556	12.5599	0.136057	0.0108326		MIMAT0019974	hsa-miR-4798-5p	chr4	0	0	0	0	0.298438	0	0	0	0	0	0.0994793	0	0
MIMAT0000454	hsa-miR-184	chr15	2.43772	1.03276	2.52548	996.736	14.7416	18.8807	5.42728	3.26287	3.67354	1.99865	343.453	4.12123	0.0119994		MIMAT0015006	hsa-miR-3138	chr4	1.85186	1.08819	0.563737	0.454476	0.298438	0	0	0	0	1.16793	0.250971	0	0
MIMAT0004794	hsa-miR-551b-5p	chr3	178.36	162.144	196.567	242.59	340.397	181.637	4.34182	4.89431	10.2043	179.023	254.875	6.48013	0.0254248		MIMAT0003237	hsa-miR-572	chr4	3.08644	1.63228	1.12747	0	0.298438	0	0	0	0	1.94873	0.0994793	0	0
MIMAT0000421	hsa-miR-122-5p	chr18	3.65657	0.516382	0	67.778	37.8591	9.32084	1.08546	0	2.04085	1.39099	38.3193	1.0421	0.0271952		MIMAT0021083	hsa-miR-5091	chr4	0	0	0	0.454476	0	0	0	0	0	0	0.151492	0	0
MIMAT0003283	hsa-miR-615-3p	chr12	71.9126	55.7693	72.3972	53.6704	89.4547	6.93088	0.723637	3.26287	0.408171	66.693	50.0187	1.46489	0.029287		MIMAT0004565	hsa-miR-218-1-3p	chr4	0	0	1.12747	1.8179	0.596876	0.748042	0	0	0	0.375825	1.05427	0	0
MIMAT0000686	hsa-miR-34c-5p	chr11	0.406286	1.03276	0	651.098	1.00511	0	9.40728	8.15718	3.26537	0.479684	217.368	6.94328	0.0319425		MIMAT0005923	hsa-miR-1269a	chr4	0	0	0	0	0.596876	0	0	0	0	0	0.198959	0	0
MIMAT0004776	hsa-miR-505-5p	chrX	22.752	24.27	16.8366	183.093	160.817	77.1957	1.80909	5.71003	6.12256	21.2862	140.369	4.54723	0.0323949		MIMAT0018972	hsa-miR-548ah-5p	chr4	0	0	0	0.454476	0	0	0	0	0	0	0.151492	0	0
MIMAT0015058	hsa-miR-3180-3p	chr16	1.21886	2.06553	1.26274	2.76019	5.02555	2.62895	0.361819	0	0	1.51571	3.47156	0.120606	0.0347412		MIMAT0020957	hsa-miR-548ah-3p	chr4	0	0	0	0.454476	0	0	0	0	0	0	0.151492	0	0
MIMAT0027032	hsa-miR-500b-3p	chrX	26.4086	17.0406	20.2039	19.3213	14.0715	9.32084	0.723637	0.407859	0.408171	21.2177	14.2379	0.513222	0.0360462		MIMAT0015007	hsa-miR-3139	chr4	0	1.63228	0.563737	0	0.895314	0	0	0	0	0.732005	0.298438	0	0
MIMAT0000682	hsa-miR-200a-3p	chr1	2.844	5.16382	3.78822	223.575	3.35036	9.32084	2.89455	3.67073	2.44902	3.93202	78.7489	3.00477	0.0381563		MIMAT0019977	hsa-miR-4799-3p	chr4	0	0	0	0.454476	0.298438	0	0	0	0	0	0.250971	0	0
MIMAT0027103	hsa-miR-5699-5p	chr10	6.50058	9.29488	3.78822	4.60032	4.02044	1.67297	0	0	0.408171	6.52789	3.43124	0.136057	0.0396524		MIMAT0015008	hsa-miR-3140-3p	chr4	0	0	0.563737	1.36343	1.19375	0.374021	0	0	0	0.187912	0.977067	0	0
MIMAT0004959	hsa-miR-216b-5p	chr2	2.43772	1.54915	0.420914	6.13376	8.37591	5.9749	0	0.407859	0.408171	1.46926	6.82819	0.27201	0.0398363		MIMAT0018975	hsa-miR-4453	chr4	0	0	0	0	0.596876	0	0	0	0	0	0.198959	0	0
MIMAT0022693	hsa-miR-204-3p	chr9	0.812572	2.06553	1.68366	16.2545	14.4066	8.84285	0	0.407859	1.22451	1.52059	13.168	0.544124	0.0413218		MIMAT0019694	hsa-miR-4637	chr5	0	0	0	0	0.596876	0	0	0	0	0	0.198959	0	0
MIMAT0005929	hsa-miR-1275	chr6	0.812572	1.03276	0	7.6672	8.04087	2.86795	0.361819	0.407859	0	0.615112	6.19201	0.256559	0.0414339		MIMAT0026616	hsa-miR-579-5p	chr5	0.617288	1.63228	2.81869	0	2.3875	0.748042	0	0	0	1.68942	1.04518	0	0
MIMAT0019022	hsa-miR-4488	chr11	45.504	29.4338	26.5176	313.435	515.956	225.134	12.6637	11.0122	22.0412	33.8185	351.508	15.239	0.0433532		MIMAT0019984	hsa-miR-4804-5p	chr5	0	0	0	0	0	0.374021	0	0	0	0	0.124674	0	0
MIMAT0019876	hsa-miR-122b-5p	chr18	11.7823	11.8768	10.5228	33.429	46.9051	25.0946	0.361819	3.26287	1.22451	11.394	35.1429	1.6164	0.0459951		MIMAT0018081	hsa-miR-3660	chr5	0	0	0	0.454476	1.49219	0.374021	0	0	0	0	0.773562	0	0
MIMAT0022714	hsa-miR-766-5p	chrX	0	0	0	3.37357	3.35036	1.91197	0	0	0.408171	0	2.87863	0.136057	0.0472644		MIMAT0005895_2	hsa-miR-548f-3p	chr5	0	0	0	0	0.298438	0	0	0	0	0	0.0994793	0	0
MIMAT0027406	hsa-miR-6753-5p	chr11	0	0	0	1.84013	9.04598	5.25791	0	0.407859	0.408171	0	5.38134	0.27201	0.0505469		MIMAT0018982	hsa-miR-4460	chr5	0	0	0	0.908952	0	0	0	0	0	0	0.302984	0	0
MIMAT0004507	hsa-miR-92a-1-5p	chr13	206.393	186.414	209.194	239.217	224.474	212.945	9.04547	7.74932	17.9595	200.667	225.545	11.5848	0.0513634		MIMAT0027562	hsa-miR-6831-5p	chr5	0.617288	0	0	0	0.298438	0.374021	0	0	0	0.205763	0.224153	0	0
MIMAT0027395	hsa-miR-6747-3p	chr11	4.46915	3.09829	1.26274	19.0146	27.473	16.9687	0	2.44716	0.816342	2.94339	21.1521	1.08783	0.051429		MIMAT0027563	hsa-miR-6831-3p	chr5	0	0	0	0	0.596876	0	0	0	0	0	0.198959	0	0
MIMAT0005793	hsa-miR-320c	chr18	53.6298	43.3761	44.196	82.8057	93.8102	96.7933	3.98	5.30217	5.30622	47.0673	91.1364	4.8628	0.0533574		MIMAT0018075	hsa-miR-3655	chr5	0	0	0	0	0	1.12206	0	0	0	0	0.374021	0	0
MIMAT0004694	hsa-miR-342-5p	chr14	9.34458	12.3932	10.1019	53.057	60.3065	21.2706	2.89455	3.26287	1.22451	10.6132	44.8781	2.46064	0.0548296		MIMAT0015010	hsa-miR-3141	chr5	0	0	0	0	0.895314	0.374021	0	0	0	0	0.423112	0	0
MIMAT0019727	hsa-miR-4659a-3p	chr8	0	2.58191	0.420914	3.37357	6.03065	5.25791	0	0	0.816342	1.00094	4.88738	0.272114	0.0556769		MIMAT0049019	hsa-miR-12125	chr5	0	0	0.563737	0.454476	0	0	0	0	0	0.187912	0.151492	0	0
MIMAT0000510	hsa-miR-320a-3p	chr8	5191.52	4841.08	5077.06	4909.15	4048.58	5043.77	253.997	285.094	266.127	5036.56	4667.17	268.406	0.0575094		MIMAT0021026	hsa-miR-5003-3p	chr5	0	0	0	0	0.596876	0	0	0	0	0	0.198959	0	0
MIMAT0015080	hsa-miR-3196	chr20	6.09429	3.61468	3.36731	8.58726	15.7467	7.40887	1.44727	0	0.408171	4.35876	10.5809	0.618482	0.0584524		MIMAT0019691	hsa-miR-4634	chr5	0	0	0	0.454476	0	0	0	0	0	0	0.151492	0	0
MIMAT0000646	hsa-miR-155-5p	chr21	8.53201	10.3276	10.5228	267.432	73.373	7.88686	8.68365	4.48645	7.34707	9.79417	116.231	6.83906	0.0588404		MIMAT0019695	hsa-miR-4638-5p	chr5	0	0	0	1.36343	0.298438	1.49608	0	0	0	0	1.05265	0	0
MIMAT0004589	hsa-miR-30b-3p	chr8	4.46915	4.13106	5.05097	12.2675	12.3963	15.5347	0.361819	0.815718	1.22451	4.55039	13.3995	0.800683	0.0597546		MIMAT0019224	hsa-miR-3691-3p	chr6	0.617288	1.08819	0	0	0	0.374021	0	0	0	0.568491	0.124674	0	0
MIMAT0005793_1	hsa-miR-320c	chr18	59.3178	44.4089	49.2469	81.8857	105.201	92.4914	6.51273	4.89431	6.12256	50.9912	93.1928	5.8432	0.0627001		MIMAT0019697	hsa-miR-4639-5p	chr6	0	0	0	0	0.596876	2.99217	0	0	0	0	1.19635	0	0
MIMAT0018178_1	hsa-miR-3180	chr16	3.25029	2.58191	1.68366	0.613376	3.6854	1.43398	0.361819	0	0	2.50529	1.91092	0.120606	0.0631143		MIMAT0004950	hsa-miR-877-3p	chr6	2.46915	2.72046	2.25495	0	0.298438	0	0	0	0	2.48152	0.0994793	0	0
MIMAT0014977	hsa-miR-3115	chr1	0	0	0	1.84013	4.35547	0.238996	0	0.407859	0	0	2.14487	0.135953	0.0633854		MIMAT0025852	hsa-miR-6721-5p	chr6	0	0	0	0.908952	0.298438	0	0	0	0	0	0.402463	0	0
MIMAT0005792_1	hsa-miR-320b	chr1	226.708	161.111	174.679	197.814	226.15	234.216	14.1109	13.0515	14.6941	187.499	219.393	13.9522	0.0635945		MIMAT0004567	hsa-miR-219a-1-3p	chr6	0	0	0	1.36343	0.298438	1.49608	0	0	0	0	1.05265	0	0
MIMAT0027632	hsa-miR-6866-5p	chr17	1.62514	0	1.68366	1.84013	7.03576	3.58494	0	0.815718	0	1.10293	4.15361	0.271906	0.0654626		MIMAT0027568	hsa-miR-6834-5p	chr6	0.617288	0	1.12747	0	0.298438	0	0	0	0	0.581587	0.0994793	0	0
MIMAT0004609	hsa-miR-149-3p	chr2	23.1583	28.401	21.4666	109.181	128.989	65.0069	4.70364	8.56504	7.34707	24.342	101.059	6.87192	0.0679991		MIMAT0021027	hsa-miR-5004-5p	chr6	0	0	0	0	0	0.748042	0	0	0	0	0.249347	0	0
MIMAT0018972	hsa-miR-548ah-5p	chr4	19.908	19.1061	27.3594	18.708	29.4832	33.6984	0.723637	2.44716	2.44902	22.1245	27.2965	1.87327	0.0686268		MIMAT0005929	hsa-miR-1275	chr6	0	0	2.25495	0.908952	0.298438	0.374021	0	0	0	0.751649	0.527137	0	0
MIMAT0000080	hsa-miR-24-3p	chr19	733.753	611.397	653.679	3214.4	3772.84	3461.14	217.453	221.875	297.965	666.276	3482.79	245.764	0.0705653		MIMAT0028119	hsa-miR-7111-5p	chr6	1.85186	2.72046	5.63737	0.908952	0.298438	0	0	0	0	3.40323	0.402463	0	0
MIMAT0005458	hsa-miR-1224-5p	chr3	147.076	142.522	133.851	60.1108	45.5649	30.3525	1.44727	3.26287	4.89805	141.149	45.3427	3.20273	0.0706338		MIMAT0018200	hsa-miR-3925-5p	chr6	0	0	0	0	0.298438	0	0	0	0	0	0.0994793	0	0
MIMAT0000080_1	hsa-miR-24-3p	chr9	747.973	584.545	678.513	3240.77	3837.51	3466.4	255.444	210.863	285.72	670.344	3514.89	250.676	0.0713182		MIMAT0041993	hsa-miR-9983-3p	chr6	0	0	0	0	0	0.374021	0	0	0	0	0.124674	0	0
MIMAT0015043	hsa-miR-3168	chr13	50.7858	30.4666	26.9385	32.5089	69.3525	0.716988	5.42728	1.22358	0.816342	36.0636	34.1928	2.48907	0.072795		MIMAT0041628	hsa-miR-10398-3p	chr6	0	0	1.12747	0	0	1.12206	0	0	0	0.375825	0.374021	0	0
MIMAT0004949	hsa-miR-877-5p	chr6	56.0675	39.7614	35.3568	8.28057	4.69051	3.10695	0.361819	0.815718	0	43.7286	5.35934	0.392512	0.0732389		MIMAT0018987	hsa-miR-4463	chr6	0	0.544093	0	0.454476	0.298438	0.748042	0	0	0	0.181364	0.500319	0	0
MIMAT0000416	hsa-miR-1-3p	chr18	4.87543	8.7785	2.52548	1470.26	7.3708	3.10695	90.4547	12.6436	9.38793	5.39314	493.58	37.4954	0.0759663		MIMAT0009206	hsa-miR-2113	chr6	0	0	0	0	0	0.374021	0	0	0	0	0.124674	0	0
MIMAT0005892	hsa-miR-1304-5p	chr11	2.03143	2.06553	3.78822	17.7879	10.0511	22.9436	1.44727	0.407859	2.04085	2.62839	16.9275	1.29866	0.076719		MIMAT0018083	hsa-miR-3662	chr6	0	0	0	0	0.895314	0	0	0	0	0	0.298438	0	0
MIMAT0027616	hsa-miR-6858-5p	chrX	4.06286	2.58191	3.36731	0.613376	3.35036	0.716988	0.361819	0	0	3.33736	1.56024	0.120606	0.0772997		MIMAT0003251_1	hsa-miR-548a-3p	chr6	0	0	0	0	0	0.748042	0	0	0	0	0.249347	0	0
MIMAT0000416_1	hsa-miR-1-3p	chr20	4.46915	3.61468	3.78822	1276.43	8.37591	3.58494	80.6855	9.78862	9.38793	3.95735	429.465	33.2874	0.0775089		MIMAT0015017	hsa-miR-1273c	chr6	0	0.544093	0	0	0.596876	0.374021	0	0	0	0.181364	0.323632	0	0
MIMAT0005792	hsa-miR-320b	chr1	258.804	196.225	197.409	238.91	251.947	257.16	22.7946	17.9458	17.9595	217.479	249.339	19.5666	0.078474		MIMAT0018192	hsa-miR-3918	chr6	0	0	0	0	0.596876	0	0	0	0	0	0.198959	0	0
MIMAT0001536	hsa-miR-429	chr1	0	0	1.26274	55.8172	2.34525	1.19498	1.80909	1.63144	1.22451	0.420914	19.7858	1.55501	0.0785924		MIMAT0018355	hsa-miR-3939	chr6	0	0	1.69121	1.8179	0.298438	0	0	0	0	0.563737	0.705447	0	0
MIMAT0018994	hsa-miR-4467	chr7	0.812572	3.09829	1.68366	1.84013	1.67518	1.67297	0	0.407859	0	1.86484	1.72943	0.135953	0.0786116		MIMAT0019710	hsa-miR-4648	chr7	0	0	0	0	0.298438	0	0	0	0	0	0.0994793	0	0
MIMAT0027517	hsa-miR-6808-3p	chr1	0	0	0.841828	2.4535	2.01022	0.716988	0	0	0.408171	0.280609	1.7269	0.136057	0.0787867		MIMAT0027648	hsa-miR-6874-5p	chr7	0	0	0	0.454476	0.298438	0	0	0	0	0	0.250971	0	0
MIMAT0019053	hsa-miR-4516	chr16	2.844	2.58191	4.20914	12.5742	25.7978	4.06293	2.53273	0	0.816342	3.21168	14.145	1.11636	0.0789225		MIMAT0015018	hsa-miR-3146	chr7	0	0	0	0.454476	0	0.374021	0	0	0	0	0.276166	0	0
MIMAT0019871	hsa-miR-4741	chr18	15.8452	12.3932	5.89279	3.37357	3.6854	2.86795	0	0.407859	0.408171	11.377	3.30897	0.27201	0.0822038		MIMAT0027577	hsa-miR-6837-3p	chr7	1.23458	0	0.563737	0.454476	1.19375	3.74021	0	0	0	0.599438	1.79615	0	0
MIMAT0041633_1	hsa-miR-10401-5p	chr21	4.46915	3.09829	2.52548	3.37357	4.35547	0.955984	0.723637	0	0	3.36431	2.89501	0.241212	0.0833201		MIMAT0027578	hsa-miR-6838-5p	chr7	0	0	0	0	0	0.374021	0	0	0	0	0.124674	0	0
MIMAT0015024	hsa-miR-3151-5p	chr8	0.406286	1.03276	0	5.52038	1.34015	2.62895	0	0	0.816342	0.479684	3.16316	0.272114	0.0860259		MIMAT0027579	hsa-miR-6838-3p	chr7	0	0	0	0	0	0.748042	0	0	0	0	0.249347	0	0
MIMAT0041634_1	hsa-miR-10401-3p	chr21	13.0012	12.3932	16.8366	1.22675	2.01022	1.43398	0	0	0.408171	14.077	1.55698	0.136057	0.0873851		MIMAT0019711	hsa-miR-4649-5p	chr7	1.85186	0	0.563737	0	0.298438	0.748042	0	0	0	0.805201	0.348827	0	0
MIMAT0001630	hsa-miR-323b-5p	chr14	0	0	0	0	2.68029	1.43398	0.361819	0	0	0	1.37142	0.120606	0.0879424		MIMAT0019724	hsa-miR-4657	chr7	0	0	0	0	0.298438	0.748042	0	0	0	0	0.348827	0	0
MIMAT0022496	hsa-miR-5703	chr2	0.812572	0	1.26274	2.14681	2.01022	0.477992	0	0.407859	0	0.691771	1.54501	0.135953	0.087995		MIMAT0027580	hsa-miR-6839-5p	chr7	1.23458	0	0	0	0	0.374021	0	0	0	0.411525	0.124674	0	0
MIMAT0002817	hsa-miR-495-3p	chr14	525.734	503.473	507.622	222.042	281.766	299.462	25.3273	25.6951	24.8984	512.276	267.756	25.3069	0.0945148		MIMAT0019715	hsa-miR-4651	chr7	0	0	0	0.454476	1.19375	0	0	0	0	0	0.549409	0	0
MIMAT0000434	hsa-miR-142-3p	chr17	0	0	0	30.6688	0	0.238996	2.53273	0	0.408171	0	10.3026	0.9803	0.0951508		MIMAT0027582	hsa-miR-6840-5p	chr7	1.23458	0	0	0	0.596876	0	0	0	0	0.411525	0.198959	0	0
MIMAT0000264	hsa-miR-203a-3p	chr14	0	1.03276	0	76.672	37.189	13.8618	9.04547	3.26287	0	0.344255	42.5743	4.10278	0.0963676		MIMAT0027583	hsa-miR-6840-3p	chr7	0	1.08819	0	0.908952	0	0.748042	0	0	0	0.362728	0.552331	0	0
MIMAT0016916	hsa-miR-4286	chr8	6.09429	0.516382	5.89279	1.84013	0	2.38996	0	0	0.408171	4.16782	1.41003	0.136057	0.0964923		MIMAT0019719	hsa-miR-4653-3p	chr7	0	0	0	0.908952	0	0	0	0	0	0	0.302984	0	0
MIMAT0049019	hsa-miR-12125	chr5	3.25029	4.64744	2.10457	1.53344	0.670073	1.43398	0.361819	0	0	3.3341	1.2125	0.120606	0.0994694		MIMAT0021082	hsa-miR-5090	chr7	0	0	0	0	0	0.374021	0	0	0	0	0.124674	0	0
MIMAT0001620	hsa-miR-200a-5p	chr1	3.25029	6.19659	1.68366	9.81401	1.00511	1.43398	0	0.815718	0.408171	3.71018	4.08437	0.407963	0.0998841		MIMAT0018994	hsa-miR-4467	chr7	0	0	0	0	1.19375	0	0	0	0	0	0.397917	0	0
MIMAT0022259	hsa-miR-5100	chr10	36.1595	24.7864	21.4666	3.06688	7.70584	38.9563	1.44727	2.0393	1.63268	27.4708	16.5763	1.70642	0.102943		MIMAT0041629	hsa-miR-10399-5p	chr7	0	1.63228	0	0	0.596876	0	0	0	0	0.544093	0.198959	0	0
MIMAT0015064	hsa-miR-3184-5p	chr17	0	0	0	0	3.01533	0.477992	0.361819	0	0	0	1.16444	0.120606	0.103574		MIMAT0018179	hsa-miR-3907	chr7	0	0	0	0	0.298438	0	0	0	0	0	0.0994793	0	0
MIMAT0026916	hsa-miR-1908-3p	chr11	6.50058	5.16382	2.10457	2.14681	3.6854	1.91197	0	0	0.816342	4.58966	2.58139	0.272114	0.105414		MIMAT0026480	hsa-miR-153-5p	chr7	0	0	0	0	0.298438	0	0	0	0	0	0.0994793	0	0
MIMAT0003311	hsa-miR-641	chr19	78.0069	81.072	62.2953	69.6181	76.7233	86.2775	9.7691	7.34147	7.75524	73.7914	77.5397	8.2886	0.106895		MIMAT0019726	hsa-miR-4659a-5p	chr8	0	0.544093	1.12747	0	0	0.374021	0	0	0	0.557189	0.124674	0	0
MIMAT0015058_1	hsa-miR-3180-3p	chr16	1.62514	1.03276	4.63005	2.14681	2.34525	2.62895	0.361819	0.407859	0	2.42932	2.37367	0.256559	0.108085		MIMAT0019728	hsa-miR-4660	chr8	0	0	0	0	0.298438	0	0	0	0	0	0.0994793	0	0
MIMAT0005576	hsa-miR-1226-5p	chr3	7.71943	9.29488	8.83919	5.82707	6.70073	0.955984	1.08546	0.407859	0	8.61784	4.49459	0.497772	0.110749		MIMAT0003265	hsa-miR-597-5p	chr8	0	0.544093	0	0.454476	0	0	0	0	0	0.181364	0.151492	0	0
MIMAT0027479	hsa-miR-6789-3p	chr19	2.03143	0	2.9464	0	3.6854	0	0	0	0.408171	1.65928	1.22847	0.136057	0.110753		MIMAT0016916	hsa-miR-4286	chr8	3.08644	3.80865	4.5099	2.27238	0.895314	2.24413	0	0	0	3.80166	1.80394	0	0
MIMAT0004495	hsa-miR-22-5p	chr17	128.386	87.785	103.966	313.742	470.056	286.078	47.0364	38.7466	33.0618	106.712	356.625	39.615	0.111083		MIMAT0026620	hsa-miR-598-5p	chr8	0	0	0	0.454476	0.298438	0	0	0	0	0	0.250971	0	0
MIMAT0014988	hsa-miR-3125	chr2	2.43772	1.03276	2.52548	1.53344	1.67518	0	0.361819	0	0	1.99865	1.06954	0.120606	0.112765		MIMAT0037311	hsa-miR-320a-5p	chr8	3.70373	3.26456	2.81869	2.72686	1.19375	0.374021	0	0	0	3.26232	1.43154	0	0
MIMAT0015021	hsa-miR-3148	chr8	0	0.516382	0.841828	0.306688	0	2.86795	0.361819	0	0	0.452737	1.05821	0.120606	0.113972		MIMAT0027584	hsa-miR-6841-5p	chr8	0	0	0	0.908952	0.895314	0.374021	0	0	0	0	0.726096	0	0
MIMAT0000443	hsa-miR-125a-5p	chr19	2490.53	2501.87	2528.43	6085.61	4561.52	6161.79	507.631	696.216	760.422	2506.95	5602.97	654.756	0.116859		MIMAT0027585	hsa-miR-6841-3p	chr8	1.23458	0	0	0	0.895314	0.374021	0	0	0	0.411525	0.423112	0	0
MIMAT0004762	hsa-miR-486-3p	chr8	21.5332	13.9423	18.0993	564.919	740.095	382.632	54.2728	59.9553	88.9812	17.8583	562.549	67.7364	0.12041		MIMAT0027652	hsa-miR-6876-5p	chr8	0	0	0	0	0	0.748042	0	0	0	0	0.249347	0	0
MIMAT0037310	hsa-miR-137-5p	chr1	0.812572	1.03276	0	15.6411	28.4781	14.3398	4.34182	1.22358	1.63268	0.615112	19.4863	2.39936	0.123131		MIMAT0027586	hsa-miR-6842-5p	chr8	0	0	0	0	0.298438	0	0	0	0	0	0.0994793	0	0
MIMAT0027470	hsa-miR-6785-5p	chr17	0.406286	1.03276	1.68366	0.920064	2.34525	0	0	0	0.408171	1.0409	1.08844	0.136057	0.125002		MIMAT0018003	hsa-miR-3622a-5p	chr8	0	0	0	0.454476	0	0.748042	0	0	0	0	0.400839	0	0
MIMAT0004549	hsa-miR-148a-5p	chr7	0	0	0	2.14681	0	0.716988	0.361819	0	0	0	0.954601	0.120606	0.126342		MIMAT0015021	hsa-miR-3148	chr8	0	0	0	0	0.596876	0	0	0	0	0	0.198959	0	0
MIMAT0022967	hsa-miR-3620-5p	chr1	0.406286	1.03276	0.420914	0	4.02044	1.67297	0.723637	0	0	0.619988	1.8978	0.241212	0.127101		MIMAT0018996	hsa-miR-4469	chr8	0	0	0	0	0	0.374021	0	0	0	0	0.124674	0	0
MIMAT0022277	hsa-miR-548at-5p	chr17	0.812572	0	0.841828	0	2.01022	1.19498	0	0	0.408171	0.551467	1.0684	0.136057	0.127347		MIMAT0015022	hsa-miR-3149	chr8	0	0	0	0	0.298438	1.12206	0	0	0	0	0.4735	0	0
MIMAT0019872	hsa-miR-4742-5p	chr1	0	0.516382	0	2.4535	2.01022	1.91197	0	0.407859	0.408171	0.172127	2.12523	0.27201	0.127991		MIMAT0019729	hsa-miR-4661-5p	chr8	0.617288	0	0	0.908952	0.895314	1.12206	0	0	0	0.205763	0.975443	0	0
MIMAT0019954	hsa-miR-4786-5p	chr2	0	0.516382	0	3.37357	2.01022	0.238996	0.723637	0	0	0.172127	1.87426	0.241212	0.128697		MIMAT0019206	hsa-miR-3150a-5p	chr8	0	1.08819	1.12747	1.8179	4.17813	5.98434	0	0	0	0.738553	3.99346	0	0
MIMAT0041624	hsa-miR-10396a-3p	chr21	1.62514	0.516382	0.841828	1.22675	1.67518	0.238996	0	0.407859	0	0.994451	1.04698	0.135953	0.129853		MIMAT0015024	hsa-miR-3151-5p	chr8	2.46915	1.08819	2.81869	0.908952	1.19375	0.374021	0	0	0	2.12534	0.825575	0	0
MIMAT0031177	hsa-miR-7974	chr19	0	0	0	22.0815	34.5087	6.45289	5.7891	1.63144	0.816342	0	21.0144	2.74563	0.130655		MIMAT0025456	hsa-miR-548az-5p	chr8	1.85186	0	0.563737	1.36343	0	1.12206	0	0	0	0.805201	0.828497	0	0
MIMAT0004498	hsa-miR-25-5p	chr7	101.978	88.8178	70.2926	375.386	345.757	240.908	57.1673	36.7073	31.8373	87.0294	320.684	41.904	0.130671		MIMAT0027589	hsa-miR-6844	chr8	0	0	0	0	0	0.374021	0	0	0	0	0.124674	0	0
MIMAT0004945	hsa-miR-744-5p	chr17	1560.54	1203.69	1277.89	1522.71	2077.9	1279.11	196.468	206.785	238.78	1347.38	1626.57	214.011	0.131572		MIMAT0005868	hsa-miR-1204	chr8	0	0	0	0.908952	0	0	0	0	0	0	0.302984	0	0
MIMAT0004748	hsa-miR-423-5p	chr17	6548.11	5666.26	5394.85	9054.96	11631.1	5272.73	1234.89	1111.82	1075.53	5869.74	8652.94	1140.75	0.131834		MIMAT0021125	hsa-miR-5194	chr8	0	0	0	0	0	0.374021	0	0	0	0	0.124674	0	0
MIMAT0002806	hsa-miR-490-3p	chr7	0	0	0	3.06688	0	0	0	0	0.408171	0	1.02229	0.136057	0.13309		MIMAT0027594	hsa-miR-6847-5p	chr8	1.23458	2.17637	1.69121	3.18133	1.79063	2.99217	0	0	0	1.70072	2.65471	0	0
MIMAT0019880	hsa-miR-4746-5p	chr19	4.46915	3.09829	4.20914	33.7357	26.4679	27.7235	3.61819	2.0393	6.12256	3.92553	29.309	3.92668	0.133975		MIMAT0027595	hsa-miR-6847-3p	chr8	0	0	0	0	0	0.374021	0	0	0	0	0.124674	0	0
MIMAT0027607	hsa-miR-6853-3p	chr9	1.21886	0.516382	1.68366	2.4535	0	0.238996	0.361819	0	0	1.13963	0.8975	0.120606	0.13438		MIMAT0027596	hsa-miR-6848-5p	chr8	0	0	0	0	0	0.374021	0	0	0	0	0.124674	0	0
MIMAT0019201	hsa-miR-3127-3p	chr2	4.06286	2.58191	2.52548	2.4535	1.34015	1.91197	0.361819	0	0.408171	3.05675	1.90187	0.256663	0.134953		MIMAT0027686	hsa-miR-6893-5p	chr8	0	0	1.69121	0	1.19375	0.748042	0	0	0	0.563737	0.647264	0	0
MIMAT0004927	hsa-miR-708-3p	chr11	0.406286	0	0.420914	3.68025	4.69051	0	0.723637	0.407859	0	0.275733	2.79025	0.377165	0.135172		MIMAT0004765	hsa-miR-491-3p	chr9	0	1.63228	0	0.454476	0	1.12206	0	0	0	0.544093	0.525513	0	0
MIMAT0018205	hsa-miR-3928-3p	chr22	10.9697	11.3604	7.99736	11.3475	16.7518	18.6417	1.44727	2.0393	2.8572	10.1092	15.5803	2.11459	0.135722		MIMAT0027602	hsa-miR-6851-5p	chr9	1.85186	5.98502	0	1.36343	0.596876	2.61815	0	0	0	2.61229	1.52615	0	0
MIMAT0004976	hsa-miR-933	chr2	1.21886	0.516382	0.420914	5.82707	1.00511	1.43398	0.723637	0.407859	0	0.718718	2.75538	0.377165	0.136883		MIMAT0027603	hsa-miR-6851-3p	chr9	2.46915	1.08819	1.12747	0	0.895314	0	0	0	0	1.5616	0.298438	0	0
MIMAT0004696	hsa-miR-323a-5p	chr14	1.21886	2.06553	0.420914	7.6672	7.03576	2.15096	1.08546	0.815718	0.408171	1.2351	5.61797	0.769782	0.137021		MIMAT0019743	hsa-miR-4667-5p	chr9	0	0	0.563737	0	0.596876	0	0	0	0	0.187912	0.198959	0	0
MIMAT0007890	hsa-miR-1914-3p	chr20	0	0.516382	0	2.4535	0	0.477992	0	0	0.408171	0.172127	0.977165	0.136057	0.139236		MIMAT0019744	hsa-miR-4667-3p	chr9	0.617288	0.544093	0	0.454476	0	0	0	0	0	0.387127	0.151492	0	0
MIMAT0001621	hsa-miR-369-5p	chr14	16.2514	11.3604	10.9438	116.848	114.247	127.624	14.4727	17.9458	18.3677	12.8519	119.573	16.9287	0.141577		MIMAT0005887	hsa-miR-1299	chr9	0	0.544093	0	0.454476	0	0	0	0	0	0.181364	0.151492	0	0
MIMAT0018961	hsa-miR-4443	chr3	4.87543	1.03276	3.36731	46.9232	51.2606	17.2077	11.2164	2.85501	2.44902	3.09184	38.4638	5.50681	0.143168		MIMAT0019005_1	hsa-miR-4477b	chr9	1.23458	0.544093	0	0	0.596876	0	0	0	0	0.59289	0.198959	0	0
MIMAT0004514	hsa-miR-29b-1-5p	chr7	21.5332	25.3027	23.1503	10.4274	11.0562	11.7108	0.723637	1.22358	2.8572	23.3287	11.0648	1.60147	0.144736		MIMAT0018184	hsa-miR-3910	chr9	0	0	0	0.908952	0	0.748042	0	0	0	0	0.552331	0	0
MIMAT0018178	hsa-miR-3180	chr16	1.21886	0.516382	2.52548	1.84013	3.35036	2.62895	0.723637	0	0.408171	1.42024	2.60648	0.377269	0.144743		MIMAT0018184_1	hsa-miR-3910	chr9	1.23458	0.544093	0	1.8179	0	0	0	0	0	0.59289	0.605968	0	0
MIMAT0005906	hsa-miR-1255a	chr4	0.812572	1.03276	0	6.74713	4.69051	4.54092	0.723637	1.22358	0.408171	0.615112	5.32619	0.785128	0.147409		MIMAT0019750	hsa-miR-4670-5p	chr9	0	0	0	0	0.298438	0	0	0	0	0	0.0994793	0	0
MIMAT0001075	hsa-miR-384	chrX	0	0	0	2.76019	0	0	0	0	0.408171	0	0.920064	0.136057	0.147878		MIMAT0015027	hsa-miR-3074-3p	chr9	0	0	0	0	0.596876	0	0	0	0	0	0.198959	0	0
MIMAT0005884	hsa-miR-1294	chr5	4.87543	2.06553	0.841828	0.613376	6.03065	0.955984	0.723637	0	0.408171	2.59426	2.53334	0.377269	0.148922		MIMAT0030017	hsa-miR-7702	chr9	1.23458	0	1.69121	0	0	0.374021	0	0	0	0.975262	0.124674	0	0
MIMAT0005922	hsa-miR-1268a	chr15	5.688	1.03276	5.05097	7.6672	10.0511	2.62895	1.80909	0.407859	0.816342	3.92391	6.78241	1.0111	0.149076		MIMAT0019745	hsa-miR-4668-5p	chr9	0	0	0	0.454476	0	0	0	0	0	0	0.151492	0	0
MIMAT0032029	hsa-miR-1249-5p	chr22	83.6949	92.4324	69.4508	7.6672	9.38102	3.58494	1.44727	1.63144	0	81.8594	6.87772	1.02624	0.149212		MIMAT0004784	hsa-miR-455-3p	chr9	1.23458	2.17637	0.563737	0.454476	1.19375	3.36619	0	0	0	1.32489	1.67147	0	0
MIMAT0004749	hsa-miR-424-3p	chrX	44.2852	42.8597	49.6678	121.142	130.664	93.4474	17.7291	17.5379	16.3268	45.6042	115.084	17.198	0.149438		MIMAT0000251	hsa-miR-147a	chr9	0	0	0	0.454476	0	0	0	0	0	0	0.151492	0	0
MIMAT0000462	hsa-miR-206	chr6	0	0.516382	0.420914	19.3213	4.69051	0	3.25637	0.407859	0	0.312432	8.00395	1.22141	0.152601		MIMAT0018185	hsa-miR-3911	chr9	0.617288	0	0.563737	0	2.08907	0	0	0	0	0.393675	0.696355	0	0
MIMAT0026559	hsa-miR-487a-5p	chr14	0.406286	0	1.26274	7.97388	6.36569	5.01891	2.17091	0.815718	0	0.556343	6.45283	0.995543	0.15428		MIMAT0004675	hsa-miR-219a-2-3p	chr9	0	0	0	0	0	1.12206	0	0	0	0	0.374021	0	0
MIMAT0022488	hsa-miR-5695	chr19	0.812572	0	0.841828	0	1.67518	0.955984	0	0	0.408171	0.551467	0.877055	0.136057	0.155129		MIMAT0019747	hsa-miR-219b-5p	chr9	0	0.544093	0	0	0.596876	0.748042	0	0	0	0.181364	0.448306	0	0
MIMAT0000733	hsa-miR-379-5p	chr14	62.9743	62.4823	79.9736	380.293	527.682	306.871	47.3982	65.6653	86.124	68.4767	404.949	66.3959	0.163961		MIMAT0027612	hsa-miR-6856-5p	chr9	0	0	0	0	0	0.748042	0	0	0	0	0.249347	0	0
MIMAT0000243	hsa-miR-148a-3p	chr7	58.0989	57.3184	55.1397	12333.1	235.531	187.612	2000.86	50.9824	66.94	56.8524	4252.1	706.26	0.166097		MIMAT0027613	hsa-miR-6856-3p	chr9	0	0	0	0.454476	0.298438	1.12206	0	0	0	0	0.624992	0	0
MIMAT0019230	hsa-miR-3942-3p	chr15	0	0	0.420914	2.4535	0	0	0	0.407859	0	0.140305	0.817834	0.135953	0.166235		MIMAT0018117	hsa-miR-3689a-5p	chr9	0	0	0	0	0.298438	0	0	0	0	0	0.0994793	0	0
MIMAT0000437	hsa-miR-145-5p	chr5	19.0954	20.6553	18.9411	104.274	1.67518	3.58494	13.7491	3.26287	1.22451	19.564	36.5113	6.07883	0.166492		MIMAT0018180	hsa-miR-3689b-5p	chr9	0	0	0	0	0.298438	0	0	0	0	0	0.0994793	0	0
MIMAT0015070	hsa-miR-3188	chr19	0.406286	2.06553	0.841828	0.920064	0.335036	1.19498	0	0	0.408171	1.10455	0.816693	0.136057	0.166595		MIMAT0028125	hsa-miR-7114-5p	chr9	0	1.08819	2.25495	0.454476	1.49219	2.61815	0	0	0	1.11438	1.5216	0	0
MIMAT0004552	hsa-miR-139-3p	chr11	49.9732	40.2778	48.826	78.8188	52.6007	51.8621	10.8546	8.15718	11.837	46.359	61.0939	10.2829	0.168313		MIMAT0019919	hsa-miR-4767	chrX	0	0	0.563737	0	0.298438	0	0	0	0	0.187912	0.0994793	0	0
MIMAT0014986	hsa-miR-3124-5p	chr1	0.812572	3.09829	0.420914	0.306688	0.670073	1.43398	0	0	0.408171	1.44393	0.803579	0.136057	0.169314		MIMAT0018352	hsa-miR-3937	chrX	0	0	0	0	0.298438	0.374021	0	0	0	0	0.224153	0	0
MIMAT0041996	hsa-miR-10526-3p	chr11	4.46915	4.64744	3.36731	3.68025	1.34015	1.91197	0.361819	0	0.816342	4.1613	2.31079	0.39272	0.169951		MIMAT0019922	hsa-miR-4769-5p	chrX	0	0	0	0	0.596876	0	0	0	0	0	0.198959	0	0
MIMAT0000764	hsa-miR-339-5p	chr7	510.702	432.212	467.214	119.302	92.8051	187.134	13.3873	18.7615	35.919	470.043	133.08	22.6893	0.170493		MIMAT0027690	hsa-miR-6895-5p	chrX	0	0	0	0.454476	0.895314	0	0	0	0	0	0.44993	0	0
MIMAT0018003	hsa-miR-3622a-5p	chr8	4.87543	4.64744	0.841828	3.06688	3.6854	1.91197	1.08546	0.407859	0	3.4549	2.88808	0.497772	0.172354		MIMAT0027691	hsa-miR-6895-3p	chrX	0	1.08819	0.563737	0	0	0.374021	0	0	0	0.550641	0.124674	0	0
MIMAT0017992	hsa-miR-3614-5p	chr17	1.62514	1.54915	1.26274	0.613376	2.34525	1.43398	0.361819	0.407859	0	1.47901	1.4642	0.256559	0.175221		MIMAT0027688	hsa-miR-6894-5p	chrX	1.23458	1.63228	1.12747	0.454476	0	0	0	0	0	1.33144	0.151492	0	0
MIMAT0025486	hsa-miR-6515-5p	chr19	0.406286	1.54915	1.68366	1.53344	5.36058	4.06293	0.723637	0.407859	0.816342	1.21303	3.65232	0.649279	0.177772		MIMAT0027615	hsa-miR-6857-3p	chrX	0.617288	0	0	0	0.596876	0	0	0	0	0.205763	0.198959	0	0
MIMAT0003249	hsa-miR-584-5p	chr5	0	0	0	3.98694	0	0	0.723637	0	0	0	1.32898	0.241212	0.181502		MIMAT0019078_1	hsa-miR-4536-5p	chrX	3.08644	0.544093	0	0	0.298438	0	0	0	0	1.21018	0.0994793	0	0
MIMAT0019835	hsa-miR-4721	chr16	16.6577	17.557	16.8366	7.36051	4.69051	2.38996	1.80909	0.815718	0	17.0171	4.81366	0.874937	0.181761		MIMAT0018203	hsa-miR-676-5p	chrX	0	0	2.25495	0	0.298438	0	0	0	0	0.751649	0.0994793	0	0
MIMAT0021041	hsa-miR-5009-5p	chr15	0	1.54915	0.420914	0.920064	0.670073	2.62895	0.361819	0.407859	0	0.656687	1.40636	0.256559	0.182427		MIMAT0005800	hsa-miR-1298-5p	chrX	0	0.544093	0	0	0.596876	1.49608	0	0	0	0.181364	0.697653	0	0
MIMAT0030417	hsa-miR-6516-5p	chr17	0.812572	2.06553	2.10457	1.22675	2.34525	3.10695	0	0.815718	0.408171	1.66089	2.22632	0.407963	0.183246		MIMAT0004902	hsa-miR-891a-5p	chrX	0	0	0	0.454476	0	0	0	0	0	0	0.151492	0	0
MIMAT0004682	hsa-miR-361-3p	chrX	489.575	493.145	510.989	286.14	233.52	355.865	62.5946	52.6138	48.1642	497.903	291.842	54.4575	0.1866		MIMAT0002883	hsa-miR-514a-3p	chrX	0	0	0	0	0.298438	0.374021	0	0	0	0	0.224153	0	0
MIMAT0006764_1	hsa-miR-320d	chrX	1.21886	4.13106	2.9464	11.3475	16.4168	7.40887	2.89455	1.22358	2.44902	2.76544	11.7244	2.18905	0.186709		MIMAT0002883_1	hsa-miR-514a-3p	chrX	0	0	0	0	0	0.374021	0	0	0	0	0.124674	0	0
MIMAT0004761	hsa-miR-483-5p	chr11	1.62514	1.03276	2.9464	15.0277	8.04087	2.38996	0.723637	1.22358	2.8572	1.8681	8.48618	1.60147	0.188715		MIMAT0000102_1	hsa-miR-105-5p	chrX	1.85186	0	0	0	1.49219	0.374021	0	0	0	0.617288	0.62207	0	0
MIMAT0018944	hsa-miR-4429	chr2	0.406286	1.03276	2.10457	1.22675	0.670073	1.91197	0.723637	0	0	1.18121	1.2696	0.241212	0.189991		MIMAT0027616	hsa-miR-6858-5p	chrX	8.64203	8.70548	5.63737	0.454476	4.77501	5.61031	0	0	0	7.66163	3.61327	0	0
MIMAT0004767	hsa-miR-193b-5p	chr16	117.417	111.539	106.07	137.089	116.258	62.8559	12.3018	26.103	22.0412	111.675	105.401	20.1487	0.191162		MIMAT0027617	hsa-miR-6858-3p	chrX	1.85186	0.544093	2.81869	0	0.298438	0	0	0	0	1.73821	0.0994793	0	0
MIMAT0004614	hsa-miR-193a-5p	chr17	0	0.516382	1.26274	9.81401	2.34525	0	0.723637	1.63144	0	0.593041	4.05309	0.785025	0.193686		MIMAT0019053	hsa-miR-4516	chr16	19.1359	25.5723	19.7308	20.4514	34.3204	7.85444	1.19243	0	0	21.4797	20.8754	0.397476	0.0190404
MIMAT0004701	hsa-miR-338-5p	chr17	1.62514	2.58191	5.89279	6.44044	0	1.43398	0.723637	0	0.816342	3.36662	2.62481	0.513326	0.195567		MIMAT0004498	hsa-miR-25-5p	chr7	22.8397	42.9833	41.7165	109.983	177.869	124.175	0	2.40205	6.64616	35.8465	137.342	3.01607	0.0219602
MIMAT0019775	hsa-miR-4687-3p	chr11	4.87543	4.13106	5.89279	1.84013	0	0	0.361819	0	0	4.96643	0.613376	0.120606	0.196627		MIMAT0005948	hsa-miR-664a-5p	chr1	10.4939	6.52911	3.94616	39.9939	51.9282	40.7683	1.19243	2.40205	0	6.98972	44.2301	1.19816	0.0270892
MIMAT0015027	hsa-miR-3074-3p	chr9	0.406286	0	0	0.613376	0.670073	2.62895	0.361819	0.407859	0	0.135429	1.30413	0.256559	0.196728		MIMAT0026559	hsa-miR-487a-5p	chr14	3.70373	5.44093	6.76484	78.6243	180.555	133.151	4.76971	4.8041	3.32308	5.30317	130.777	4.29896	0.0328725
MIMAT0013517	hsa-miR-2682-5p	chr1	16.6577	23.2372	24.8339	253.631	250.942	329.814	67.2983	41.6016	56.3276	21.5763	278.129	55.0758	0.198022		MIMAT0019880	hsa-miR-4746-5p	chr19	0	1.08819	2.81869	15.4522	24.4719	25.8074	0	0	2.21539	1.30229	21.9105	0.738462	0.0337035
MIMAT0026475	hsa-miR-210-5p	chr11	19.908	16.0079	15.1529	0	1.34015	0.716988	0	0.407859	0	17.0229	0.685711	0.135953	0.198266		MIMAT0002817	hsa-miR-495-3p	chr14	11107.5	11831.8	11424.1	7429.32	11676.1	9670.69	356.536	321.875	321.231	11454.5	9592.03	333.214	0.0347386
MIMAT0022494_2	hsa-miR-5701	chr15	0	0.516382	0	0	1.34015	0.716988	0	0.407859	0	0.172127	0.685711	0.135953	0.198266		MIMAT0000080	hsa-miR-24-3p	chr19	428.398	458.126	527.094	4745.18	6220.34	5174.58	184.826	217.386	199.385	471.206	5380.03	200.532	0.0372734
MIMAT0019913	hsa-miR-4763-3p	chr22	3.25029	2.58191	2.52548	0.920064	2.68029	0.477992	0	0.815718	0	2.78589	1.35945	0.271906	0.200012		MIMAT0000080_1	hsa-miR-24-3p	chr9	416.052	480.978	518.074	4680.65	6336.73	5256.86	225.369	237.803	191.631	471.701	5424.75	218.268	0.0402355
MIMAT0004505	hsa-miR-32-3p	chr9	6.90686	6.71297	1.26274	68.6981	75.0481	60.227	13.7491	10.6043	16.735	4.96086	67.9911	13.6961	0.20144		MIMAT0003283	hsa-miR-615-3p	chr12	408.028	611.016	470.72	42.2663	188.314	91.2611	7.15457	0	6.64616	496.588	107.281	4.60024	0.0428805
MIMAT0019756	hsa-miR-4674	chr9	0	1.03276	0	0	2.01022	0	0	0.407859	0	0.344255	0.670073	0.135953	0.202893		MIMAT0005792_1	hsa-miR-320b	chr1	109.26	161.595	140.371	216.331	316.941	272.287	14.3091	9.60821	12.1846	137.075	268.52	12.034	0.0448161
MIMAT0015031	hsa-miR-3157-5p	chr10	4.46915	1.03276	3.78822	1.84013	0	1.91197	0.361819	0	0.408171	3.09671	1.2507	0.256663	0.205216		MIMAT0005792	hsa-miR-320b	chr1	148.149	165.948	152.209	205.878	371.257	308.193	7.15457	15.6133	19.9385	155.435	295.109	14.2355	0.0482379
MIMAT0005948	hsa-miR-664a-5p	chr1	3.65657	5.68021	3.78822	6.13376	6.03065	14.8177	1.08546	1.63144	2.8572	4.375	8.99405	1.85803	0.206584		MIMAT0004959	hsa-miR-216b-5p	chr2	1.23458	1.08819	4.5099	14.9977	17.3094	16.8309	1.19243	1.20103	0	2.27755	16.3793	0.797818	0.0487088
MIMAT0014994_1	hsa-miR-3130-3p	chr2	0	0	0	0.306688	2.68029	0.716988	0.361819	0.407859	0	0	1.23466	0.256559	0.207798		MIMAT0005576	hsa-miR-1226-5p	chr3	10.4939	13.0582	11.8385	4.99924	13.1313	6.35836	0	1.20103	0	11.7969	8.16295	0.400342	0.0490438
MIMAT0018925	hsa-miR-1268b	chr17	5.28172	3.09829	4.63005	8.58726	10.7212	2.62895	2.17091	0.815718	1.63268	4.33669	7.31246	1.53977	0.210568		MIMAT0004507	hsa-miR-92a-1-5p	chr13	446.917	415.687	360.792	269.504	456.908	277.898	9.53943	25.2215	16.6154	407.798	334.77	17.1255	0.0511559
MIMAT0019206	hsa-miR-3150a-5p	chr8	1.21886	0.516382	1.26274	1.22675	0	2.62895	0	0.815718	0	0.999327	1.28524	0.271906	0.211561		MIMAT0004761	hsa-miR-483-5p	chr11	1661.74	1688.86	1770.13	593.546	931.126	660.895	48.8896	36.0308	31.0154	1706.91	728.522	38.6452	0.0530461
MIMAT0018120	hsa-miR-3691-5p	chr6	2.03143	2.06553	1.68366	21.4681	49.5854	7.16988	3.98	9.38076	3.26537	1.92687	26.0745	5.54204	0.212547		MIMAT0041633_2	hsa-miR-10401-5p	chr21	16.0495	16.3228	18.6033	3.18133	8.6547	8.9765	0	0	1.10769	16.9919	6.93751	0.369231	0.0532224
MIMAT0019864	hsa-miR-3064-5p	chr17	1.62514	1.54915	0	3.06688	6.03065	1.67297	1.08546	0.407859	0.816342	1.0581	3.59017	0.769886	0.214443		MIMAT0005936	hsa-miR-1278	chr1	1.85186	0	0.563737	4.99924	5.96876	9.35052	0	0	1.10769	0.805201	6.77284	0.369231	0.0545164
MIMAT0018192	hsa-miR-3918	chr6	0	0.516382	0.841828	1.84013	0.335036	1.19498	0.723637	0	0	0.452737	1.12338	0.241212	0.21472		MIMAT0022693	hsa-miR-204-3p	chr9	2.46915	4.89683	0	10.4529	15.5188	13.8388	1.19243	1.20103	0	2.45533	13.2702	0.797818	0.0601212
MIMAT0019903	hsa-miR-4758-5p	chr20	0.812572	1.03276	2.52548	0.613376	0.335036	0.716988	0.361819	0	0	1.45694	0.555133	0.120606	0.217256		MIMAT0015043	hsa-miR-3168	chr13	45.062	57.6738	82.3056	1.8179	13.7281	3.36619	1.19243	0	0	61.6805	6.30408	0.397476	0.0630506
MIMAT0004491	hsa-miR-19b-1-5p	chr13	0.812572	0.516382	2.52548	0	2.34525	1.19498	0.361819	0.407859	0	1.28481	1.18008	0.256559	0.217409		MIMAT0000510	hsa-miR-320a-3p	chr8	3493.23	3578.5	3282.64	5086.5	10068.4	8116.63	566.404	426.364	475.2	3451.46	7757.17	489.323	0.06308
MIMAT0002175	hsa-miR-485-5p	chr14	26.0023	30.9829	16.4156	77.592	63.3219	36.0884	9.40728	19.5772	9.7961	24.467	59.0008	12.9269	0.219097		MIMAT0005793_1	hsa-miR-320c	chr18	28.3953	39.7188	34.388	69.0804	92.5157	98.7415	3.57729	6.00513	7.75385	34.1673	86.7792	5.77875	0.0665915
MIMAT0004679	hsa-miR-296-3p	chr20	26.8149	18.0734	16.4156	16.2545	8.04087	8.60385	3.61819	1.63144	2.04085	20.4346	10.9664	2.43016	0.221601		MIMAT0027632	hsa-miR-6866-5p	chr17	1.85186	1.08819	1.69121	4.54476	3.58125	7.48042	0	0	1.10769	1.54375	5.20214	0.369231	0.0709767
MIMAT0000226	hsa-miR-196a-5p	chr12	4.87543	6.19659	3.36731	21.7748	19.4321	19.1197	3.25637	7.74932	2.44902	4.81311	20.1089	4.48491	0.223031		MIMAT0013517	hsa-miR-2682-5p	chr1	42.5929	54.9533	50.7363	597.636	705.507	648.926	46.5047	39.6338	59.8154	49.4275	650.69	48.6513	0.0747688
MIMAT0014983	hsa-miR-3121-3p	chr1	0.406286	0.516382	1.26274	1.22675	0.335036	0.238996	0	0.407859	0	0.72847	0.600261	0.135953	0.22649		MIMAT0005793	hsa-miR-320c	chr18	28.3953	38.0865	36.0792	76.352	78.7876	86.0248	8.347	7.20615	4.43077	34.187	80.3881	6.66131	0.0828643
MIMAT0010133	hsa-miR-2110	chr10	32.5029	34.0812	29.8849	29.7487	33.5036	25.3336	8.32183	6.11789	5.71439	32.1563	29.5286	6.71804	0.227509		MIMAT0041633_3	hsa-miR-10401-5p	chr21	16.6668	14.6905	16.9121	1.8179	6.2672	6.35836	0	1.20103	0	16.0898	4.81449	0.400342	0.0831536
MIMAT0025845	hsa-miR-6716-3p	chr11	2.43772	5.16382	4.63005	4.90701	5.02555	5.25791	1.44727	0.407859	1.63268	4.0772	5.06349	1.16261	0.229606		MIMAT0022714	hsa-miR-766-5p	chrX	3.70373	2.17637	1.12747	41.3573	71.9235	42.6384	8.347	3.60308	1.10769	2.33586	51.9731	4.35259	0.083747
MIMAT0027650	hsa-miR-6875-5p	chr7	0.406286	0.516382	1.68366	0.613376	0.670073	0.477992	0	0	0.408171	0.868775	0.587147	0.136057	0.231726		MIMAT0027032	hsa-miR-500b-3p	chrX	5.55559	6.52911	3.94616	4.54476	3.58125	5.98434	0	1.20103	0	5.34362	4.70345	0.400342	0.0851166
MIMAT0006764	hsa-miR-320d	chr13	2.03143	3.09829	5.89279	13.4943	17.0869	6.93088	2.17091	2.85501	3.67354	3.67417	12.504	2.89982	0.231911		MIMAT0004776	hsa-miR-505-5p	chrX	6.17288	1.63228	3.94616	28.1775	66.2532	46.7526	3.57729	4.8041	4.43077	3.91711	47.0611	4.27072	0.0907484
MIMAT0004550	hsa-miR-30c-2-3p	chr6	166.577	149.235	170.049	325.089	288.131	370.444	69.4692	74.2304	85.7159	161.954	327.888	76.4718	0.233225		MIMAT0028123	hsa-miR-7113-5p	chr11	1.23458	0	0	2.27238	3.58125	6.73238	1.19243	0	0	0.411525	4.19534	0.397476	0.0947424
MIMAT0027510	hsa-miR-6805-5p	chr19	4.06286	3.61468	3.78822	0	3.35036	1.43398	0.723637	0.407859	0	3.82192	1.59478	0.377165	0.2365		MIMAT0000243	hsa-miR-148a-3p	chr7	88.8895	99.0248	105.983	1139.83	1211.66	1752.29	177.672	79.2677	151.754	97.9656	1367.92	136.231	0.0995897
MIMAT0004808	hsa-miR-625-3p	chr14	72.7252	84.6867	69.0299	95.6866	78.3985	114.001	23.1564	22.8401	22.8576	75.4806	96.0287	22.9514	0.239005		MIMAT0019022	hsa-miR-4488	chr11	12.3458	15.7787	14.0934	83.6236	60.2845	39.6462	7.15457	4.8041	6.64616	14.0726	61.1848	6.20161	0.101359
MIMAT0004565	hsa-miR-218-1-3p	chr4	23.1583	28.9174	28.2012	8.58726	21.7774	15.2957	3.98	3.67073	3.26537	26.759	15.2201	3.6387	0.239072		MIMAT0004679	hsa-miR-296-3p	chr20	662.35	787.846	850.115	168.156	237.557	161.577	23.8486	20.4174	13.2923	766.771	189.097	19.1861	0.101462
MIMAT0024616	hsa-miR-6132	chr7	0.406286	0	0	1.22675	0	0.477992	0	0.407859	0	0.135429	0.568248	0.135953	0.23925		MIMAT0004589	hsa-miR-30b-3p	chr8	8.02475	7.6173	11.8385	65.4445	74.6095	41.8903	3.57729	10.8092	4.43077	9.16017	60.6481	6.27243	0.103423
MIMAT0000724	hsa-miR-372-3p	chr19	0	0	0	23.615	0	0	3.61819	1.22358	0.816342	0	7.87165	1.88604	0.239598		MIMAT0004749	hsa-miR-424-3p	chrX	76.5437	102.289	98.0902	270.868	379.315	342.977	40.5426	21.6185	40.9846	92.3078	331.053	34.3819	0.103856
MIMAT0005876_1	hsa-miR-1285-3p	chr7	1.62514	2.58191	0.420914	0.306688	2.34525	0.477992	0.361819	0.407859	0	1.54266	1.04331	0.256559	0.245909		MIMAT0027380	hsa-miR-6739-3p	chr1	1.23458	0	0	3.18133	5.07344	1.8701	0	0	1.10769	0.411525	3.37496	0.369231	0.109403
MIMAT0003246	hsa-miR-581	chr5	0.812572	0	0	3.06688	3.01533	1.91197	0.361819	1.63144	0	0.270857	2.66472	0.664418	0.249339		MIMAT0003311	hsa-miR-641	chr19	17.2841	14.6905	7.89232	44.5386	64.4626	41.1423	8.347	3.60308	5.53846	13.289	50.0478	5.82951	0.116479
MIMAT0041620	hsa-miR-10394-3p	chr19	2.03143	4.64744	4.20914	2.14681	3.01533	1.19498	0.361819	0.815718	0.408171	3.62934	2.11904	0.528569	0.249438		MIMAT0001080	hsa-miR-196b-5p	chr7	0	0	0	0	1.49219	18.701	2.38486	0	0	0	6.73108	0.794952	0.118102
MIMAT0017986	hsa-miR-3609	chr7	4.06286	1.03276	1.26274	1.84013	5.02555	2.38996	1.08546	0	1.22451	2.11946	3.08521	0.769989	0.249574		MIMAT0027395	hsa-miR-6747-3p	chr11	2.46915	1.08819	2.25495	10.4529	19.6969	19.4491	3.57729	1.20103	1.10769	1.93743	16.533	1.962	0.118672
MIMAT0005894	hsa-miR-1243	chr4	0	0.516382	2.9464	4.29363	2.01022	2.62895	1.44727	0.407859	0.408171	1.15426	2.9776	0.754435	0.25337		MIMAT0001621	hsa-miR-369-5p	chr14	83.3339	102.833	85.688	1393.88	1997.15	1693.57	218.214	206.576	210.462	90.6185	1694.86	211.751	0.124937
MIMAT0004911	hsa-miR-874-3p	chr5	0.406286	3.09829	0.420914	0	1.34015	0.238996	0	0	0.408171	1.3085	0.52638	0.136057	0.258476		MIMAT0004694	hsa-miR-342-5p	chr14	41.9756	17.9551	26.4956	74.5341	159.664	130.907	21.4637	12.0103	15.5077	28.8088	121.702	16.3272	0.134158
MIMAT0004804	hsa-miR-615-5p	chr12	1.62514	2.58191	3.36731	0.920064	0	0.477992	0.361819	0	0	2.52479	0.466018	0.120606	0.258801		MIMAT0025486	hsa-miR-6515-5p	chr19	1.23458	2.72046	0.563737	1.8179	6.86407	7.48042	0	0	2.21539	1.50626	5.38746	0.738462	0.13707
MIMAT0004592	hsa-miR-125b-1-3p	chr11	200.705	154.915	188.99	5047.16	4898.57	4217.56	1201.6	1361.03	1107.37	181.537	4721.1	1223.33	0.25912		MIMAT0004550	hsa-miR-30c-2-3p	chr6	1.23458	1.63228	0.563737	1.36343	3.58125	3.74021	1.19243	0	0	1.14353	2.89496	0.397476	0.137299
MIMAT0004608	hsa-miR-146a-3p	chr5	0	0	0.420914	0	0.670073	0.716988	0.361819	0	0	0.140305	0.462353	0.120606	0.260853		MIMAT0000733	hsa-miR-379-5p	chr14	489.51	590.885	728.912	5830.93	7782.66	6843.46	980.176	976.434	857.354	603.102	6819.02	937.988	0.137555
MIMAT0031074	hsa-miR-450a-2-3p	chrX	2.03143	1.03276	0.420914	5.21369	1.67518	5.01891	1.08546	0.407859	1.63268	1.1617	3.96926	1.042	0.262517		MIMAT0000721	hsa-miR-369-3p	chr14	6940.79	7555.27	7114.92	503.559	641.641	378.883	87.0473	63.6544	60.9231	7203.66	508.028	70.5416	0.138854
MIMAT0021021	hsa-miR-5001-5p	chr2	2.03143	4.64744	3.78822	0.306688	1.00511	0.238996	0	0	0.408171	3.48903	0.516931	0.136057	0.263201		MIMAT0002173	hsa-miR-483-3p	chr11	1789.52	2106.73	2314.14	389.031	524.952	396.088	63.1987	64.8554	54.2769	2070.13	436.691	60.777	0.139176
MIMAT0000423	hsa-miR-125b-5p	chr11	7582.52	6454.78	6876.89	9443.84	7766.81	10967.3	1738.9	2640.89	3049.04	6971.4	9392.64	2476.27	0.26364		MIMAT0019076	hsa-miR-548am-3p	chrX	0	1.08819	0	7.27162	0.895314	0.374021	0	1.20103	0	0.362728	2.84698	0.400342	0.14062
MIMAT0003275	hsa-miR-607	chr10	2.03143	0	0.420914	1.53344	0	0	0	0	0.408171	0.817448	0.511146	0.136057	0.26618		MIMAT0019727	hsa-miR-4659a-3p	chr8	0	1.08819	0	1.8179	2.68594	3.36619	0	0	1.10769	0.362728	2.62334	0.369231	0.140748
MIMAT0026623	hsa-miR-627-3p	chr15	4.87543	2.06553	2.52548	2.76019	0.670073	0.955984	0.361819	0.407859	0.408171	3.15548	1.46208	0.392616	0.268532		MIMAT0006764	hsa-miR-320d	chr13	2.46915	5.98502	1.69121	13.6343	12.236	13.8388	0	1.20103	4.43077	3.38179	13.2363	1.87727	0.141827
MIMAT0000252	hsa-miR-7-5p	chr15	1174.17	1611.63	1340.19	1301.28	1529.44	1150.05	456.615	368.705	248.576	1375.33	1326.92	357.965	0.269771		MIMAT0015004	hsa-miR-544b	chr3	0.617288	0	0	4.09028	3.87969	0.374021	1.19243	0	0	0.205763	2.78133	0.397476	0.142909
MIMAT0041634_2	hsa-miR-10401-3p	chr21	13.8137	16.0079	15.5738	1.22675	0.670073	0.955984	0.361819	0	0.408171	15.1318	0.950936	0.256663	0.269906		MIMAT0000759	hsa-miR-148b-3p	chr12	540.127	617.545	577.267	1992.42	1506.22	1341.99	273.066	175.35	251.446	578.313	1613.54	233.287	0.144581
MIMAT0000082_1	hsa-miR-26a-5p	chr3	42717.7	34297.1	35615.6	34386.1	43066.6	42838.6	7321.76	12325.5	12850.4	37543.5	40097.1	10832.6	0.270158		MIMAT0015072	hsa-miR-320e	chr19	5.55559	3.26456	2.81869	2.72686	6.2672	7.1064	2.38486	0	0	3.87961	5.36682	0.794952	0.148124
MIMAT0000082	hsa-miR-26a-5p	chr12	42700.7	33672.8	35315.9	34460.4	43162.4	42497.3	7357.58	12204.4	12938.6	37229.8	40040	10833.5	0.270567		MIMAT0004556	hsa-miR-10b-3p	chr2	3.08644	2.17637	2.25495	16.8156	21.4875	22.0672	0	2.40205	6.64616	2.50592	20.1235	3.01607	0.149878
MIMAT0021080	hsa-miR-5088-5p	chr19	0	1.03276	0	0.613376	0	0.716988	0.361819	0	0	0.344255	0.443454	0.120606	0.27197		MIMAT0007884	hsa-miR-1910-5p	chr16	1.85186	1.63228	0.563737	2.72686	2.68594	1.8701	0	0	1.10769	1.34929	2.42763	0.369231	0.152095
MIMAT0016888	hsa-miR-4326	chr20	63.7869	51.6382	51.7724	159.171	226.82	98.4663	35.82	46.0881	50.205	55.7325	161.486	44.0377	0.272704		MIMAT0018206	hsa-miR-3929	chr18	0	1.08819	2.25495	1.8179	2.98438	2.99217	1.19243	0	0	1.11438	2.59815	0.397476	0.152984
MIMAT0000423_1	hsa-miR-125b-5p	chr21	7127.07	6113.45	6647.49	8480.53	7278.33	10031.1	1707.42	2518.12	2842.5	6629.34	8596.67	2356.02	0.274062		MIMAT0004682	hsa-miR-361-3p	chrX	124.692	90.8635	78.3594	197.697	294.857	231.893	46.5047	39.6338	26.5846	97.9717	241.482	37.5744	0.155599
MIMAT0004796	hsa-miR-576-3p	chr4	2.844	1.54915	3.36731	13.801	12.7314	13.6228	2.89455	4.07859	4.08171	2.58682	13.385	3.68495	0.275304		MIMAT0004762	hsa-miR-486-3p	chr8	1.85186	0.544093	1.69121	21.3604	31.9329	30.2957	5.96214	6.00513	1.10769	1.36239	27.863	4.35832	0.15642
MIMAT0000252_1	hsa-miR-7-5p	chr19	1199.76	1574.97	1357.03	1342.07	1516.37	1129.73	481.942	363.81	255.107	1377.25	1329.39	366.953	0.276031		MIMAT0006764_1	hsa-miR-320d	chrX	3.70373	3.26456	5.63737	11.3619	15.8172	9.35052	1.19243	1.20103	3.32308	4.20188	12.1765	1.90551	0.15649
MIMAT0000252_2	hsa-miR-7-5p	chr9	1168.88	1526.94	1323.77	1255.27	1388.39	1072.37	429.479	339.339	270.209	1339.87	1238.68	346.342	0.279606		MIMAT0004609	hsa-miR-149-3p	chr2	2.46915	3.80865	1.69121	4.54476	7.75939	10.4726	3.57729	0	0	2.65634	7.59224	1.19243	0.157059
MIMAT0004805	hsa-miR-616-3p	chr12	1.21886	0	0	1.84013	0	0.716988	0.723637	0	0	0.406286	0.852372	0.241212	0.28299		MIMAT0027542	hsa-miR-6821-5p	chr22	37.6546	28.2928	45.6627	1.36343	4.77501	1.49608	0	1.20103	0	37.2034	2.54484	0.400342	0.157315
MIMAT0031180	hsa-miR-7977	chr3	315.684	188.48	209.615	52.4436	51.5956	138.379	15.1964	15.9065	38.3681	237.926	80.8059	23.157	0.286575		MIMAT0000443	hsa-miR-125a-5p	chr19	903.71	786.214	774.575	2071.5	3597.37	2331.27	444.776	411.952	428.677	821.499	2666.71	428.468	0.160673
MIMAT0004982	hsa-miR-939-5p	chr8	0	1.54915	0	2.76019	4.35547	2.62895	0.361819	2.0393	0.408171	0.516382	3.24821	0.936428	0.288291		MIMAT0024616	hsa-miR-6132	chr7	0.617288	2.17637	5.63737	0.908952	2.68594	3.74021	1.19243	0	0	2.81034	2.44503	0.397476	0.162565
MIMAT0022471	hsa-miR-548aw	chr9	0	0	1.26274	0.920064	0	0.477992	0	0.407859	0	0.420914	0.466018	0.135953	0.291733		MIMAT0000427_1	hsa-miR-133a-3p	chr20	4.93831	6.52911	2.81869	6.36266	6.56563	8.60248	1.19243	1.20103	1.10769	4.76203	7.17693	1.16705	0.162611
MIMAT0005797	hsa-miR-1301-3p	chr2	110.916	98.629	123.749	209.468	245.582	159.649	75.6201	59.9553	46.1233	111.098	204.9	60.5662	0.29559		MIMAT0000732	hsa-miR-378a-3p	chr5	274.076	368.895	309.492	707.619	730.874	719.242	103.741	139.319	115.2	317.487	719.245	119.42	0.166035
MIMAT0015084_1	hsa-miR-3199	chr22	1.21886	0	1.68366	1.53344	0.670073	0.477992	0	0.407859	0.408171	0.967505	0.893835	0.27201	0.304318		MIMAT0002809	hsa-miR-146b-5p	chr10	16.6668	17.9551	12.966	157.249	259.641	552.055	69.1609	46.84	45.4154	15.8626	322.982	53.8054	0.16659
MIMAT0001545	hsa-miR-450a-5p	chrX	19.908	16.0079	13.8902	43.243	33.1686	38.0003	15.92	10.1965	8.97976	16.602	38.1373	11.6988	0.306753		MIMAT0000252_1	hsa-miR-7-5p	chr19	2833.97	2435.9	2328.8	2480.98	3701.82	3675.5	566.404	532.054	583.754	2532.89	3286.1	560.737	0.170639
MIMAT0019728	hsa-miR-4660	chr8	0.812572	1.03276	2.10457	0	3.01533	0.955984	0	1.22358	0	1.31664	1.32377	0.407859	0.308104		MIMAT0005943	hsa-miR-1292-5p	chr20	28.3953	11.97	12.966	22.7238	49.8391	43.3864	4.76971	9.60821	5.53846	17.7771	38.6498	6.63879	0.171768
MIMAT0000435	hsa-miR-143-3p	chr5	786.163	606.749	634.317	5020.79	746.796	672.534	1202.69	401.333	380.415	675.743	2146.71	661.478	0.308136		MIMAT0004980	hsa-miR-937-3p	chr8	1.85186	1.08819	0.563737	1.8179	1.79063	3.36619	0	1.20103	0	1.16793	2.32491	0.400342	0.172197
MIMAT0019216	hsa-miR-3187-5p	chr19	1.62514	4.64744	3.36731	1.84013	1.34015	4.30193	1.08546	0.407859	0.816342	3.2133	2.49407	0.769886	0.308687		MIMAT0027354	hsa-miR-6726-3p	chr1	6.17288	8.16139	7.89232	2.72686	1.19375	2.99217	1.19243	0	0	7.40886	2.30426	0.397476	0.172496
MIMAT0004602	hsa-miR-125a-3p	chr19	73.1315	53.1874	59.3489	92.0064	78.3985	89.6235	18.0909	27.7344	34.6945	61.8892	86.6761	26.84	0.309658		MIMAT0019032	hsa-miR-4497	chr12	1.23458	1.63228	3.94616	1.8179	3.58125	1.49608	1.19243	0	0	2.271	2.29841	0.397476	0.172935
MIMAT0004499	hsa-miR-26a-1-3p	chr3	3.25029	7.22935	7.99736	2.4535	7.03576	3.58494	0	2.0393	2.04085	6.159	4.35807	1.36005	0.312076		MIMAT0000444	hsa-miR-126-5p	chr9	0.617288	1.63228	0	1.36343	3.28282	2.24413	1.19243	0	0	0.749855	2.29679	0.397476	0.173057
MIMAT0019966	hsa-miR-4793-3p	chr3	0.812572	1.03276	1.26274	1.22675	1.67518	0.716988	0.723637	0.407859	0	1.03603	1.20631	0.377165	0.312661		MIMAT0004976	hsa-miR-933	chr2	0	0.544093	0	1.8179	0.895314	3.36619	0	0	1.10769	0.181364	2.02647	0.369231	0.182204
MIMAT0022721	hsa-miR-1247-3p	chr14	0	0	0	4.60032	0	0	1.44727	0	0	0	1.53344	0.482425	0.314603		MIMAT0005906	hsa-miR-1255a	chr4	1.85186	1.08819	0	12.7253	16.7125	16.0829	2.38486	4.8041	1.10769	0.980017	15.1736	2.76555	0.182261
MIMAT0004954	hsa-miR-543	chr14	123.105	137.874	134.692	2513.31	2381.1	2182.51	845.208	745.567	660.012	131.89	2358.97	750.262	0.318046		MIMAT0019033	hsa-miR-4498	chr12	3.08644	2.72046	1.12747	2.72686	1.19375	2.61815	0	1.20103	0	2.31146	2.17958	0.400342	0.183678
MIMAT0018068	hsa-miR-3648	chr21	1.62514	2.06553	1.68366	2.14681	0.670073	0.716988	0.723637	0	0.408171	1.79144	1.17796	0.377269	0.320274		MIMAT0005797	hsa-miR-1301-3p	chr2	50.0003	47.3361	53.555	115.437	178.764	127.915	27.4259	27.6236	24.3692	50.2971	140.705	26.4729	0.188144
MIMAT0000731	hsa-miR-378a-5p	chr5	0.812572	0.516382	0.420914	12.5742	0	0	0.361819	1.63144	2.04085	0.583289	4.1914	1.3447	0.320824		MIMAT0037310	hsa-miR-137-5p	chr1	1.23458	2.72046	1.12747	29.9954	49.5407	49.7448	8.347	9.60821	6.64616	1.69417	43.0936	8.20045	0.190294
MIMAT0001545_1	hsa-miR-450a-5p	chrX	22.3457	16.0079	13.0483	43.8564	43.5547	38.0003	13.3873	12.2358	14.6941	17.134	41.8038	13.4391	0.32148		MIMAT0000252	hsa-miR-7-5p	chr15	2988.91	2581.18	2455.07	2733.67	3915.8	3946.29	683.262	618.528	720	2675.05	3531.92	673.93	0.190811
MIMAT0019807	hsa-miR-4707-5p	chr14	2.03143	0.516382	0.420914	1.22675	3.6854	3.82393	0.361819	2.44716	0	0.989575	2.91203	0.936325	0.321537		MIMAT0004954	hsa-miR-543	chr14	1099.39	1171.98	1047.42	52454.7	80090.9	78302.8	15146.2	11376.1	14166.3	1106.26	70282.8	13562.9	0.192976
MIMAT0027383	hsa-miR-6741-5p	chr1	0.812572	0	2.10457	0	2.34525	1.43398	0	1.22358	0	0.97238	1.25974	0.407859	0.323764		MIMAT0000764	hsa-miR-339-5p	chr7	278.397	352.572	326.967	106.802	158.471	97.2454	26.2334	22.8195	21.0462	319.312	120.839	23.3664	0.193367
MIMAT0000263	hsa-miR-199b-5p	chr9	0.406286	0.516382	0	19.0146	0.670073	0	4.34182	0.407859	1.63268	0.307556	6.56157	2.12746	0.324229		MIMAT0000252_2	hsa-miR-7-5p	chr9	2834.59	2240.03	2182.79	2390.54	3646.61	3574.52	618.87	569.286	674.585	2419.14	3203.89	620.914	0.1938
MIMAT0022737_1	hsa-miR-550b-2-5p	chr7	0	0	0	1.22675	0.670073	0.477992	0.361819	0	0.408171	0	0.791605	0.256663	0.324231		MIMAT0005573	hsa-miR-1225-3p	chr16	1.85186	2.17637	3.38242	2.72686	2.68594	0.748042	0	1.20103	0	2.47022	2.05361	0.400342	0.194945
MIMAT0019873	hsa-miR-4742-3p	chr1	1.62514	0	0.420914	4.29363	4.02044	2.62895	0.723637	2.0393	0.816342	0.682019	3.64767	1.19309	0.327083		MIMAT0004808	hsa-miR-625-3p	chr14	6.17288	4.89683	3.94616	9.544	14.0266	5.98434	1.19243	2.40205	2.21539	5.00529	9.85164	1.93662	0.196579
MIMAT0003250	hsa-miR-585-3p	chr5	6.90686	3.61468	3.36731	2.4535	5.36058	3.10695	0.723637	0.815718	2.04085	4.62962	3.64034	1.1934	0.327827		MIMAT0000421	hsa-miR-122-5p	chr18	4.93831	0	1.12747	0.454476	2.98438	2.61815	1.19243	0	0	2.02193	2.019	0.397476	0.196868
MIMAT0004785	hsa-miR-545-5p	chrX	0	0	0	0	1.00511	0.238996	0	0	0.408171	0	0.414702	0.136057	0.328084		MIMAT0004703	hsa-miR-335-3p	chr7	1.23458	0	0	3.18133	2.98438	11.5946	1.19243	1.20103	1.10769	0.411525	5.92012	1.16705	0.197133
MIMAT0014982	hsa-miR-3120-3p	chr1	0.406286	0.516382	1.26274	2.14681	1.00511	2.62895	1.08546	0.407859	0.408171	0.72847	1.92696	0.633829	0.328927		MIMAT0018961	hsa-miR-4443	chr3	13.5803	7.0732	17.4758	6.81714	15.5188	13.0907	3.57729	1.20103	2.21539	12.7098	11.8089	2.33123	0.197413
MIMAT0005951	hsa-miR-1307-3p	chr10	984.025	809.171	967.681	1735.24	1840.02	1022.42	506.546	482.497	525.316	920.292	1532.56	504.786	0.329374		MIMAT0004945	hsa-miR-744-5p	chr17	271.607	294.354	298.217	287.683	366.183	347.839	85.8549	55.2472	58.7077	288.059	333.902	66.6033	0.199469
MIMAT0041633	hsa-miR-10401-5p	chr21	2.43772	4.13106	5.05097	1.84013	3.6854	1.43398	1.08546	0.407859	0.816342	3.87325	2.31983	0.769886	0.331871		MIMAT0004552	hsa-miR-139-3p	chr11	225.927	204.579	214.784	247.689	368.571	238.999	63.1987	58.8503	49.8462	215.097	285.087	57.2984	0.200986
MIMAT0027603	hsa-miR-6851-3p	chr9	0.812572	2.58191	0.841828	1.22675	0	0	0	0.407859	0	1.4121	0.408917	0.135953	0.332471		MIMAT0003246	hsa-miR-581	chr5	0	0	0	1.36343	1.19375	3.36619	1.19243	0	0	0	1.97446	0.397476	0.201309
MIMAT0000280	hsa-miR-223-3p	chrX	0.406286	0	0	10.4274	0	2.62895	3.98	0	0.408171	0.135429	4.35211	1.46273	0.336095		MIMAT0004505	hsa-miR-32-3p	chr9	1.23458	0.544093	0	23.1783	29.5454	28.7996	7.15457	6.00513	3.32308	0.59289	27.1744	5.49426	0.202185
MIMAT0000084	hsa-miR-27a-3p	chr19	12021.6	9046.5	9769.41	7850.9	9932.49	9861.69	3050.85	2972.48	3372.72	10279.2	9215.03	3132.02	0.339881		MIMAT0005883	hsa-miR-1293	chr12	7.40746	5.98502	5.63737	4.09028	3.58125	3.74021	2.38486	0	0	6.34328	3.80392	0.794952	0.208983
MIMAT0009199	hsa-miR-365a-5p	chr16	270.586	288.141	263.492	130.036	130.329	101.573	39.4382	45.2724	38.3681	274.073	120.646	41.0262	0.340054		MIMAT0000082	hsa-miR-26a-5p	chr12	6656.22	7054.7	6566.97	14746.8	21700.3	17003.7	4305.86	3525.01	3658.71	6759.3	17817	3829.86	0.214956
MIMAT0004780	hsa-miR-532-3p	chrX	93.8521	78.4901	79.9736	5.52038	0	5.49691	2.53273	0	1.22451	84.1053	3.67243	1.25241	0.341032		MIMAT0017981	hsa-miR-3605-5p	chr1	1.85186	0	0	3.63581	2.98438	4.11423	0	1.20103	1.10769	0.617288	3.57814	0.769573	0.215076
MIMAT0048634	hsa-miR-3059-3p	chr12	0	0	0	0	0	1.19498	0	0	0.408171	0	0.398326	0.136057	0.341571		MIMAT0004602	hsa-miR-125a-3p	chr19	33.9509	46.792	56.3737	47.2655	61.7766	53.485	11.9243	12.0103	11.0769	45.7055	54.1757	11.6705	0.215419
MIMAT0041633_2	hsa-miR-10401-5p	chr21	5.688	0.516382	3.78822	3.06688	3.6854	1.19498	1.08546	0.815718	0.816342	3.33087	2.64909	0.905839	0.341944		MIMAT0004748	hsa-miR-423-5p	chr17	2021	2284.64	2193.5	1441.6	2801.14	2248.24	568.788	357.906	472.985	2166.38	2163.66	466.56	0.215635
MIMAT0000689	hsa-miR-99b-5p	chr19	873.109	811.237	917.171	7834.65	8464.69	7509.97	2454.22	2728.17	3000.06	867.172	7936.44	2727.48	0.343666		MIMAT0000082_1	hsa-miR-26a-5p	chr3	6584.61	6929.56	6537.09	15059.1	21706.9	17254.7	4382.17	3550.23	3794.96	6683.76	18006.9	3909.12	0.21709
MIMAT0041633_3	hsa-miR-10401-5p	chr21	1.62514	4.13106	3.36731	2.76019	6.03065	1.67297	0.361819	2.0393	1.22451	3.04117	3.48794	1.20854	0.346492		MIMAT0014977	hsa-miR-3115	chr1	0	0	0	1.36343	3.28282	0.374021	0	0	1.10769	0	1.67342	0.369231	0.220644
MIMAT0019753	hsa-miR-4671-3p	chr1	0.812572	0	0	0	2.34525	0	0	0	0.816342	0.270857	0.781751	0.272114	0.348082		MIMAT0004681	hsa-miR-26a-2-3p	chr12	61.1115	63.1147	70.4671	22.2693	31.6344	13.8388	4.76971	7.20615	3.32308	64.8978	22.5808	5.09965	0.22584
MIMAT0004587	hsa-miR-23b-5p	chr9	130.418	111.022	109.017	203.334	180.585	161.561	61.5092	65.6653	62.8583	116.819	181.827	63.3443	0.348377		MIMAT0031181	hsa-miR-7978	chr4	0.617288	1.08819	1.12747	17.2701	20.8907	17.953	5.96214	2.40205	4.43077	0.944316	18.7046	4.26499	0.228018
MIMAT0004556	hsa-miR-10b-3p	chr2	33.3155	21.6881	23.9921	28.522	53.9408	41.5853	23.1564	9.38076	11.0206	26.3319	41.3494	14.5193	0.351136		MIMAT0004614	hsa-miR-193a-5p	chr17	0.617288	0	0	1.8179	1.49219	1.49608	0	0	1.10769	0.205763	1.60206	0.369231	0.230473
MIMAT0027611	hsa-miR-6855-3p	chr9	0.406286	0	0	0.920064	0	0.238996	0	0	0.408171	0.135429	0.386353	0.136057	0.352157		MIMAT0022259	hsa-miR-5100	chr10	52.4695	88.143	120.076	17.7246	14.325	27.6775	1.19243	6.00513	6.64616	86.8962	19.909	4.61457	0.231783
MIMAT0000690	hsa-miR-296-5p	chr20	6.09429	2.06553	5.89279	4.29363	3.01533	6.21389	0.723637	3.26287	0.816342	4.6842	4.50762	1.60095	0.355166		MIMAT0004800	hsa-miR-550a-5p	chr7	2.46915	1.08819	1.69121	4.09028	9.84845	4.86227	0	1.20103	3.32308	1.74952	6.267	1.50803	0.240631
MIMAT0027580	hsa-miR-6839-5p	chr7	0.812572	0	0	0	0.670073	0.477992	0	0	0.408171	0.270857	0.382688	0.136057	0.355529		MIMAT0000454	hsa-miR-184	chr15	6.79017	10.8819	7.32858	23.6328	33.7235	30.2957	14.3091	4.8041	2.21539	8.33353	29.2173	7.10954	0.243333
MIMAT0030414	hsa-miR-4433b-3p	chr2	0	0.516382	0	0.613376	1.67518	0	0	0	0.816342	0.172127	0.762852	0.272114	0.356706		MIMAT0019074	hsa-miR-378i	chr22	0.617288	1.63228	5.07363	4.09028	5.67032	51.9889	3.57729	6.00513	5.53846	2.44107	20.5832	5.04029	0.244874
MIMAT0014994	hsa-miR-3130-3p	chr2	0	0	0	0.306688	2.68029	1.43398	0.361819	0	1.22451	0	1.47365	0.528777	0.358821		MIMAT0005951	hsa-miR-1307-3p	chr10	859.882	891.224	821.929	1174.37	2222.47	2189.89	496.05	433.57	476.308	857.678	1862.24	468.643	0.251655
MIMAT0027592	hsa-miR-6846-5p	chr8	0.406286	0.516382	0	0	2.01022	0	0.723637	0	0	0.307556	0.670073	0.241212	0.359979		MIMAT0004587	hsa-miR-23b-5p	chr9	114.816	118.068	101.473	193.607	269.489	186.262	52.4669	50.4431	60.9231	111.452	216.453	54.611	0.2523
MIMAT0048633	hsa-miR-3059-5p	chr12	54.8486	38.7287	42.0914	11.0408	10.3861	10.2768	2.53273	4.07859	4.89805	45.2229	10.5679	3.83646	0.363029		MIMAT0004514	hsa-miR-29b-1-5p	chr7	5.55559	2.17637	3.38242	1.36343	1.49219	1.8701	1.19243	0	0	3.7048	1.57524	0.397476	0.252327
MIMAT0019214	hsa-miR-3173-5p	chr14	6.90686	4.64744	5.05097	3.37357	0	1.67297	1.44727	0.407859	0	5.53509	1.68218	0.618378	0.367605		MIMAT0019210	hsa-miR-3157-3p	chr10	1.23458	0	0	1.36343	1.49219	1.49608	0	0	1.10769	0.411525	1.45057	0.369231	0.254542
MIMAT0004909	hsa-miR-450b-5p	chrX	74.3503	82.1048	69.0299	42.9363	34.1737	44.2142	17.3673	6.93361	20.4085	75.1617	40.4414	14.9031	0.368512		MIMAT0001545_1	hsa-miR-450a-5p	chrX	6.17288	16.8669	15.7846	53.1737	62.9704	59.4693	17.8864	12.0103	15.5077	12.9415	58.5378	15.1348	0.258547
MIMAT0000754	hsa-miR-337-3p	chr14	84.5075	84.6867	76.1854	11.6541	17.4219	17.2077	3.25637	6.52575	7.34707	81.7932	15.4279	5.70973	0.370091		MIMAT0005892	hsa-miR-1304-5p	chr11	4.32102	1.63228	1.12747	15.4522	22.3828	11.9687	4.76971	4.8041	3.32308	2.36026	16.6012	4.29896	0.258955
MIMAT0004928	hsa-miR-147b-3p	chr15	2.844	3.09829	4.20914	26.6818	53.2708	27.2455	15.1964	13.4594	11.4288	3.38381	35.7327	13.3615	0.373929		MIMAT0026612	hsa-miR-504-3p	chrX	4.93831	4.89683	1.12747	1.36343	1.79063	1.12206	0	0	1.10769	3.6542	1.42537	0.369231	0.259042
MIMAT0025848_1	hsa-miR-6511b-3p	chr16	1.21886	1.54915	3.78822	0.613376	0	0.477992	0	0	0.408171	2.18541	0.363789	0.136057	0.373999		MIMAT0004767	hsa-miR-193b-5p	chr16	67.9017	88.6871	89.6342	27.2686	33.7235	29.1736	5.96214	10.8092	6.64616	82.0743	30.0552	7.80584	0.259717
MIMAT0004800_1	hsa-miR-550a-5p	chr7	7.71943	7.22935	4.63005	87.0993	86.7744	67.8748	25.6891	22.4323	42.8579	6.52628	80.5829	30.3264	0.376339		MIMAT0004984_3	hsa-miR-941	chr20	53.7041	50.0565	54.1188	102.712	143.847	132.777	26.2334	32.4277	39.8769	52.6264	126.445	32.846	0.259765
MIMAT0005825	hsa-miR-1180-3p	chr17	2246.76	1883.25	1850.76	1674.21	2130.83	1720.77	755.839	650.128	681.645	1993.59	1841.94	695.871	0.377793		MIMAT0003163	hsa-miR-539-5p	chr14	18.5186	21.2196	17.4758	932.585	1036.77	988.911	306.454	218.587	255.877	19.0714	986.09	260.306	0.263978
MIMAT0004496	hsa-miR-23a-5p	chr19	21.1269	14.4587	20.2039	73.9118	72.7029	59.032	10.8546	37.523	29.3883	18.5965	68.5489	25.922	0.378153		MIMAT0015051	hsa-miR-3174	chr15	0.617288	0	0	1.36343	0.895314	2.24413	1.19243	0	0	0.205763	1.50096	0.397476	0.264815
MIMAT0019794	hsa-miR-4699-5p	chr12	0	0	0	0	0	0.955984	0.361819	0	0	0	0.318661	0.120606	0.378478		MIMAT0003161	hsa-miR-493-3p	chr14	733.338	802.537	792.051	3868.05	4231.55	4377.54	1289.02	989.645	1039.02	775.975	4159.05	1105.89	0.2659
MIMAT0004792	hsa-miR-92b-5p	chr1	1915.64	1720.07	1746.79	9799.6	9641.34	5805.45	2897.44	3335.47	3328.22	1794.17	8415.46	3187.05	0.378713		MIMAT0004592	hsa-miR-125b-1-3p	chr11	23.457	26.6605	16.9121	286.32	401.101	380.005	94.2019	88.8759	100.8	22.3432	355.809	94.6259	0.265946
MIMAT0004615	hsa-miR-195-3p	chr17	950.709	933.103	889.391	604.175	684.479	426.847	164.266	250.018	235.515	924.401	571.834	216.599	0.37878		MIMAT0002808	hsa-miR-511-5p	chr10	0	0	0	1.36343	2.3875	0.748042	0	1.20103	0	0	1.49966	0.400342	0.266956
MIMAT0002870	hsa-miR-499a-5p	chr20	14.22	14.9751	11.7856	37.4159	25.7978	17.6857	9.04547	13.8672	7.75524	13.6602	26.9665	10.2226	0.379087		MIMAT0004984_2	hsa-miR-941	chr20	55.5559	52.2329	54.1188	104.984	145.339	132.029	38.1577	26.4226	37.6616	53.9692	127.451	34.0806	0.267402
MIMAT0019838	hsa-miR-4723-5p	chr17	1.62514	0.516382	0	0	0.335036	0.716988	0	0.407859	0	0.713842	0.350675	0.135953	0.38769		MIMAT0000737	hsa-miR-382-5p	chr14	127.161	148.537	152.773	9268.58	14716.3	15368.9	4143.69	3278.8	3329.72	142.824	13117.9	3584.07	0.27322
MIMAT0003218	hsa-miR-92b-3p	chr1	44628.1	36503.1	35477.6	18536.5	17636.3	25458.8	7268.94	8246.91	8425.05	38869.6	20543.9	7980.3	0.388452		MIMAT0041633	hsa-miR-10401-5p	chr21	20.9878	24.4842	21.9857	2.72686	7.46095	6.35836	0	1.20103	3.32308	22.4859	5.51539	1.50803	0.273423
MIMAT0031181	hsa-miR-7978	chr4	3.25029	0	5.47188	73.9118	78.3985	83.4096	24.2418	30.1816	37.1435	2.90739	78.5733	30.5223	0.388457		MIMAT0001545	hsa-miR-450a-5p	chrX	6.79017	8.70548	10.1473	61.3543	75.8032	55.3551	16.694	14.4123	22.1539	8.54764	64.1709	17.7534	0.276658
MIMAT0004800	hsa-miR-550a-5p	chr7	4.06286	3.09829	7.57645	76.672	86.7744	64.0509	24.6037	26.9187	37.1435	4.91253	75.8324	29.5553	0.389745		MIMAT0018104	hsa-miR-3679-5p	chr2	4.93831	8.16139	9.01979	1.8179	4.17813	6.35836	2.38486	0	1.10769	7.37316	4.11813	1.16418	0.282697
MIMAT0017981	hsa-miR-3605-5p	chr1	0	1.54915	1.26274	4.90701	2.68029	4.54092	1.08546	2.0393	1.63268	0.937296	4.04274	1.58581	0.392262		MIMAT0005930	hsa-miR-1276	chr15	2.46915	2.72046	2.81869	6.36266	4.47657	9.35052	1.19243	1.20103	3.32308	2.66943	6.72992	1.90551	0.28314
MIMAT0019747	hsa-miR-219b-5p	chr9	0	0	0	0.920064	0	0	0.361819	0	0	0	0.306688	0.120606	0.393254		MIMAT0002175	hsa-miR-485-5p	chr14	535.189	605.575	528.785	511.286	845.176	631.347	230.139	177.752	159.508	556.516	662.603	189.133	0.285439
MIMAT0000318	hsa-miR-200b-3p	chr1	11.376	9.29488	9.68102	199.04	25.7978	22.2266	43.4182	28.5501	25.7148	10.1173	82.3549	32.561	0.395375		MIMAT0004984_1	hsa-miR-941	chr20	55.5559	46.792	42.2803	112.71	140.564	129.785	38.1577	37.2318	34.3385	48.2094	127.687	36.576	0.286451
MIMAT0018187	hsa-miR-3913-5p	chr12	1.62514	1.54915	2.9464	3.68025	0.335036	2.15096	0	2.44716	0	2.04023	2.05542	0.815718	0.396863		MIMAT0003332	hsa-miR-656-3p	chr14	675.931	815.595	806.144	695.348	666.412	492.212	163.363	160.937	207.139	765.89	617.991	177.146	0.286649
MIMAT0019019	hsa-miR-4485-3p	chr11	20.7206	16.5242	15.9947	19.9347	22.1124	15.0567	4.34182	6.52575	11.837	17.7465	19.0346	7.56817	0.397601		MIMAT0019229	hsa-miR-3940-5p	chr19	8.64203	8.70548	18.0396	2.72686	0.596876	0.748042	1.19243	0	0	11.7957	1.35726	0.397476	0.292852
MIMAT0019759	hsa-miR-4676-3p	chr10	0	0	0	0	2.68029	0.955984	1.44727	0	0	0	1.21209	0.482425	0.39801		MIMAT0004762_1	hsa-miR-486-3p	chr8	0.617288	0	0	10.4529	19.1	10.0986	3.57729	6.00513	2.21539	0.205763	13.2172	3.9326	0.297537
MIMAT0002872	hsa-miR-501-5p	chrX	61.3492	51.6382	51.7724	15.6411	19.0971	13.1448	7.23637	5.71003	6.12256	54.9199	15.961	6.35632	0.398241		MIMAT0000753	hsa-miR-342-3p	chr14	4556.82	4509.98	4701	413.573	403.786	326.146	143.091	106.891	94.1539	4589.27	381.169	114.712	0.300949
MIMAT0004674	hsa-miR-30c-1-3p	chr1	7.31315	5.16382	7.15554	29.442	31.1584	37.5224	9.40728	17.9458	11.837	6.54417	32.7076	13.0633	0.399398		MIMAT0000084	hsa-miR-27a-3p	chr19	2922.24	3724.86	3789.44	4160.73	5703.45	5095.29	1676.55	1389.59	1449.97	3478.85	4986.49	1505.37	0.30189
MIMAT0003239	hsa-miR-574-3p	chr4	158.858	165.242	169.628	58.5774	38.5292	78.6296	16.2818	22.4323	31.8373	164.576	58.5787	23.5171	0.401462		MIMAT0004780	hsa-miR-532-3p	chrX	87.6549	105.01	99.7815	4.99924	7.75939	6.73238	3.57729	1.20103	1.10769	97.4821	6.497	1.962	0.301986
MIMAT0000254	hsa-miR-10b-5p	chr2	15499	17002.4	14982.4	8719.75	9695.28	8155.02	3833.11	3550.41	3310.67	15827.9	8856.68	3564.73	0.402491		MIMAT0004774	hsa-miR-501-3p	chrX	372.842	382.497	385.032	147.705	218.158	140.258	51.2744	46.84	55.3846	380.124	168.707	51.1664	0.303286
MIMAT0003330	hsa-miR-654-5p	chr14	15.8452	7.74574	15.1529	37.4159	60.6416	42.7803	19.1764	13.0515	24.4902	12.9146	46.9459	18.906	0.40272		MIMAT0004607	hsa-miR-138-1-3p	chr3	17.2841	19.5873	14.6572	3.63581	4.77501	3.36619	1.19243	2.40205	0	17.1762	3.92567	1.19816	0.305212
MIMAT0000226_1	hsa-miR-196a-5p	chr17	4.06286	0	2.9464	15.3344	18.427	18.1637	5.42728	9.38076	6.12256	2.33642	17.3084	6.97687	0.403092		MIMAT0004495	hsa-miR-22-5p	chr17	3.08644	5.98502	1.69121	5.90819	12.5344	11.9687	4.76971	2.40205	2.21539	3.58756	10.1371	3.12905	0.308674
MIMAT0003881	hsa-miR-668-3p	chr14	2.03143	2.58191	0.420914	0.613376	0.335036	0.955984	0.361819	0	0.408171	1.67809	0.634799	0.256663	0.404322		MIMAT0003326	hsa-miR-663a	chr20	10.4939	13.0582	8.45606	3.18133	3.87969	0.374021	0	1.20103	1.10769	10.6694	2.47835	0.769573	0.310518
MIMAT0019819	hsa-miR-4712-3p	chr15	0	0	0	0	1.00511	0	0	0.407859	0	0	0.335036	0.135953	0.405786		MIMAT0019872	hsa-miR-4742-5p	chr1	0.617288	0	0	1.36343	2.68594	3.36619	0	1.20103	1.10769	0.205763	2.47185	0.769573	0.311334
MIMAT0004984_3	hsa-miR-941	chr20	60.1303	62.4823	61.0325	70.8449	87.7795	68.3528	35.82	28.1423	28.1638	61.215	75.6591	30.7087	0.405883		MIMAT0018943	hsa-miR-4428	chr1	1.85186	1.08819	1.12747	1.36343	3.28282	2.99217	2.38486	0	0	1.35584	2.54614	0.794952	0.312219
MIMAT0004984_1	hsa-miR-941	chr20	67.8498	48.5399	58.9279	75.1385	79.0686	74.0887	29.3073	34.668	28.9801	58.4392	76.0986	30.9852	0.407171		MIMAT0041619	hsa-miR-10394-5p	chr19	7.40746	9.24957	14.6572	9.544	8.05782	8.60248	2.38486	3.60308	2.21539	10.4381	8.73477	2.73444	0.313052
MIMAT0041636	hsa-miR-10396b-3p	chr21	3.65657	4.13106	7.15554	3.06688	3.01533	1.43398	1.44727	0.407859	1.22451	4.98106	2.50539	1.02655	0.409735		MIMAT0018068_1	hsa-miR-3648	chr21	34.5681	33.1896	59.1924	1.8179	6.2672	3.36619	2.38486	1.20103	0	42.3167	3.8171	1.19529	0.313142
MIMAT0003326	hsa-miR-663a	chr20	1.62514	2.06553	0.420914	2.76019	3.35036	0.716988	0.361819	1.63144	0.816342	1.37053	2.27585	0.936532	0.411509		MIMAT0018350	hsa-miR-3935	chr16	1.23458	0	0	0.908952	1.49219	1.12206	0	0	1.10769	0.411525	1.1744	0.369231	0.314399
MIMAT0011775	hsa-miR-2276-3p	chr13	3.65657	2.06553	3.78822	3.06688	0	2.62895	0.723637	1.22358	0.408171	3.17011	1.89861	0.785128	0.413528		MIMAT0027535	hsa-miR-6817-3p	chr22	0	0.544093	1.69121	2.27238	1.49219	0	0	1.20103	0	0.745101	1.25486	0.400342	0.319034
MIMAT0004762_1	hsa-miR-486-3p	chr8	14.22	4.64744	6.31371	76.0586	99.1708	80.3026	30.0309	28.5501	47.3478	8.39372	85.1773	35.3096	0.414543		MIMAT0004909	hsa-miR-450b-5p	chrX	30.2471	58.2179	45.099	135.888	148.025	124.923	57.2366	36.0308	37.6616	44.5213	136.279	43.643	0.320248
MIMAT0001627	hsa-miR-433-3p	chr14	26.4086	16.5242	23.5712	20.5481	20.7723	27.0065	7.59819	7.74932	13.0615	22.168	22.7756	9.46966	0.41578		MIMAT0004696	hsa-miR-323a-5p	chr14	33.3336	53.8652	37.7704	17.2701	37.6032	31.0437	5.96214	7.20615	14.4	41.6564	28.639	9.18943	0.320871
MIMAT0007881	hsa-miR-1908-5p	chr11	40.2223	23.7536	29.0431	170.518	265.349	78.6296	87.5601	69.7439	57.5521	31.0063	171.499	71.6187	0.417604		MIMAT0004984_4	hsa-miR-941	chr20	52.4695	46.2479	52.4275	105.893	153.397	130.907	51.2744	32.4277	42.0923	50.3816	130.066	41.9315	0.322387
MIMAT0004813	hsa-miR-411-3p	chr14	48.348	49.0563	46.7214	48.7634	76.7233	41.3463	21.3473	17.1301	31.4291	48.0419	55.611	23.3022	0.419021		MIMAT0025467	hsa-miR-6505-3p	chr12	0	0	0	1.8179	3.87969	4.86227	0	1.20103	2.21539	0	3.51996	1.1388	0.323528
MIMAT0005875	hsa-miR-548j-5p	chr22	9.34458	4.64744	8.41828	13.4943	20.7723	11.7108	7.96001	8.56504	2.8572	7.4701	15.3258	6.46075	0.421561		MIMAT0015052	hsa-miR-3175	chr15	1.23458	2.17637	1.12747	1.8179	1.49219	0.374021	1.19243	0	0	1.51281	1.22804	0.397476	0.323668
MIMAT0004484	hsa-let-7d-3p	chr9	774.787	681.108	614.955	1334.4	1401.46	814.259	542.004	489.431	467.356	690.284	1183.37	499.597	0.422181		MIMAT0016915	hsa-miR-4284	chr7	0	0.544093	0.563737	4.09028	1.79063	1.49608	1.19243	1.20103	0	0.369277	2.459	0.797818	0.324448
MIMAT0002891	hsa-miR-18a-3p	chr13	39.816	22.7208	28.2012	18.708	7.03576	17.9247	6.51273	5.30217	6.9389	30.246	14.5561	6.25127	0.429459		MIMAT0005885	hsa-miR-1295a	chr1	0.617288	0.544093	0.563737	1.36343	4.47657	1.12206	2.38486	0	0	0.575039	2.32069	0.794952	0.342551
MIMAT0000737	hsa-miR-382-5p	chr14	22.752	32.5321	21.4666	938.158	798.057	811.391	340.109	367.073	388.987	25.5836	849.202	365.39	0.430274		MIMAT0002870	hsa-miR-499a-5p	chr20	5.55559	0.544093	0	4.09028	5.37188	3.74021	0	1.20103	3.32308	2.03323	4.40079	1.50803	0.342673
MIMAT0004980	hsa-miR-937-3p	chr8	3.65657	0.516382	0	1.53344	0	1.19498	0.361819	0	0.816342	1.39099	0.909473	0.39272	0.431811		MIMAT0018120	hsa-miR-3691-5p	chr6	1.23458	0.544093	1.12747	4.99924	13.1313	9.35052	7.15457	1.20103	1.10769	0.968714	9.16034	3.15443	0.344357
MIMAT0027533	hsa-miR-6816-3p	chr22	0	0.516382	0.841828	1.53344	0	0.238996	0.361819	0	0.408171	0.452737	0.590812	0.256663	0.434425		MIMAT0000438	hsa-miR-152-3p	chr17	136.421	150.17	191.107	598.999	618.662	627.233	275.451	147.726	217.108	159.232	614.965	213.428	0.347058
MIMAT0025455	hsa-miR-6500-3p	chr1	0.406286	0	0.841828	0.613376	0.335036	0.716988	0.723637	0	0	0.416038	0.555133	0.241212	0.434513		MIMAT0000423	hsa-miR-125b-5p	chr11	282.101	292.722	298.217	593.091	816.228	512.409	277.836	210.179	179.446	291.013	640.576	222.487	0.347324
MIMAT0025467	hsa-miR-6505-3p	chr12	0	0	0	0	0.335036	1.43398	0.361819	0.407859	0	0	0.589671	0.256559	0.435089		MIMAT0026719	hsa-miR-889-5p	chr14	0	0	0.563737	26.3596	32.8282	31.7918	10.7319	12.0103	8.86154	0.187912	30.3265	10.5346	0.347371
MIMAT0004957	hsa-miR-760	chr1	120.667	95.5307	82.4991	85.5659	118.268	86.9945	44.1419	43.6409	39.5926	99.5656	96.9427	42.4585	0.437975		MIMAT0000754	hsa-miR-337-3p	chr14	618.523	634.956	675.921	321.315	407.069	338.863	119.243	130.912	122.954	643.133	355.749	124.37	0.349599
MIMAT0004984	hsa-miR-941	chr20	58.5052	67.6461	67.3462	79.1255	87.1094	70.2648	37.6291	31.813	34.2863	64.4992	78.8332	34.5762	0.438599		MIMAT0019045	hsa-miR-4508	chr15	0	0	1.12747	1.36343	0.298438	1.49608	0	0	1.10769	0.375825	1.05265	0.369231	0.350763
MIMAT0004984_2	hsa-miR-941	chr20	71.5063	64.0314	66.9253	78.8188	77.0584	72.6547	29.3073	35.4837	35.5109	67.4877	76.1773	33.434	0.438897		MIMAT0000689	hsa-miR-99b-5p	chr19	340.126	388.482	381.086	5244.2	8407.29	7511.46	2990.61	2167.85	2310.65	369.898	7054.32	2489.7	0.352933
MIMAT0026719	hsa-miR-889-5p	chr14	0	0	0	3.06688	2.01022	1.91197	1.44727	0.815718	0.816342	0	2.32969	1.02644	0.440593		MIMAT0000435	hsa-miR-143-3p	chr5	3588.91	4774.96	4624.9	8166.93	10930	9490.03	3479.51	2734.74	3879.14	4329.59	9528.99	3364.46	0.353076
MIMAT0004984_4	hsa-miR-941	chr20	67.8498	64.0314	62.2953	73.6051	76.7233	70.0258	31.84	30.5894	34.6945	64.7255	73.4514	32.3747	0.440763		MIMAT0015049	hsa-miR-1193	chr14	1.85186	0	0	1.8179	8.95314	5.61031	2.38486	1.20103	2.21539	0.617288	5.46045	1.93376	0.354138
MIMAT0005930	hsa-miR-1276	chr15	4.87543	5.68021	2.10457	7.97388	5.36058	11.9498	5.06546	4.07859	2.04085	4.22007	8.42809	3.7283	0.442366		MIMAT0004984	hsa-miR-941	chr20	58.6424	52.777	62.0111	115.891	142.355	131.655	59.6214	34.8297	44.3077	57.8101	129.967	46.253	0.355882
MIMAT0000757	hsa-miR-151a-3p	chr8	1998.11	2017.51	2012.81	5790.27	4813.47	5612.58	2085.16	2645.78	2442.9	2009.48	5405.44	2391.28	0.442384		MIMAT0022494_1	hsa-miR-5701	chr15	0	0.544093	0	5.45371	0.895314	0.374021	0	2.40205	0	0.181364	2.24102	0.800684	0.357286
MIMAT0022489	hsa-miR-5696	chr2	0	0.516382	0	0.920064	0	0	0	0	0.408171	0.172127	0.306688	0.136057	0.443633		MIMAT0004949	hsa-miR-877-5p	chr6	73.4573	92.4957	87.943	6.81714	9.25157	6.73238	3.57729	2.40205	2.21539	84.632	7.60036	2.73157	0.3594
MIMAT0004685	hsa-miR-302d-5p	chr4	0.406286	0	0	0.920064	0	0	0	0	0.408171	0.135429	0.306688	0.136057	0.443633		MIMAT0015054	hsa-miR-3177-3p	chr16	42.5929	41.351	51.3001	20.4514	22.0844	26.1815	8.347	12.0103	4.43077	45.0813	22.9058	8.26268	0.360725
MIMAT0002814	hsa-miR-432-5p	chr14	20.3143	23.2372	16.4156	105.194	87.4445	69.5478	32.2019	42.0095	42.4498	19.989	87.3954	38.887	0.444955		MIMAT0017982	hsa-miR-3605-3p	chr1	0	0.544093	1.12747	1.36343	2.3875	2.61815	1.19243	0	1.10769	0.557189	2.12303	0.766707	0.361139
MIMAT0027582	hsa-miR-6840-5p	chr7	4.06286	2.06553	1.68366	0	0.670073	0.955984	0.723637	0	0	2.60402	0.542019	0.241212	0.445026		MIMAT0004674	hsa-miR-30c-1-3p	chr1	2.46915	0.544093	0	14.0888	15.5188	17.953	8.347	0	8.86154	1.00442	15.8535	5.73618	0.361824
MIMAT0026616	hsa-miR-579-5p	chr5	6.09429	7.74574	1.68366	1.84013	2.34525	1.91197	0	1.63144	1.22451	5.17456	2.03245	0.951983	0.468392		MIMAT0000423_1	hsa-miR-125b-5p	chr21	279.014	281.296	264.393	552.188	724.607	520.263	276.643	175.35	198.277	274.901	599.02	216.757	0.361852
MIMAT0026734	hsa-miR-942-3p	chr1	22.3457	14.9751	14.732	3.06688	5.36058	5.7359	2.17091	2.85501	1.63268	17.3509	4.72112	2.21954	0.470129		MIMAT0010133	hsa-miR-2110	chr10	13.5803	8.16139	14.0934	4.54476	8.95314	5.61031	0	3.60308	3.32308	11.9451	6.3694	2.30872	0.36247
MIMAT0002176	hsa-miR-485-3p	chr14	39.4097	34.0812	32.4104	15.3344	7.70584	21.0316	3.61819	9.78862	7.34707	35.3004	14.6906	6.91796	0.47091		MIMAT0019027	hsa-miR-4492	chr11	0	1.08819	0.563737	1.8179	1.19375	0	0	0	1.10769	0.550641	1.00389	0.369231	0.367802
MIMAT0000705	hsa-miR-362-5p	chrX	99.9464	129.612	121.644	32.8156	37.5241	40.8683	20.2618	18.7615	13.4696	117.067	37.0693	17.4977	0.472026		MIMAT0027600	hsa-miR-6850-5p	chr8	4.93831	7.0732	2.25495	0.454476	4.77501	0.748042	0	0	2.21539	4.75549	1.99251	0.738462	0.370619
MIMAT0018958	hsa-miR-4440	chr2	0.406286	1.54915	2.52548	3.06688	2.01022	2.86795	2.53273	0.407859	0.816342	1.49364	2.64835	1.25231	0.472865		MIMAT0022271	hsa-miR-664b-5p	chrX	3.70373	2.72046	3.38242	3.18133	3.28282	6.35836	4.76971	0	0	3.26887	4.27417	1.5899	0.37198
MIMAT0003339	hsa-miR-421	chrX	269.368	234.438	214.666	81.579	74.3781	111.133	36.9055	48.5352	42.0416	239.49	89.03	42.4941	0.477301		MIMAT0019871	hsa-miR-4741	chr18	19.7532	19.5873	24.8044	4.09028	4.17813	4.48825	0	4.8041	0	21.3817	4.25222	1.60137	0.376595
MIMAT0019791	hsa-miR-4697-5p	chr11	4.46915	2.58191	2.10457	7.36051	10.3861	8.12586	2.17091	5.30217	4.89805	3.05188	8.62416	4.12371	0.478158		MIMAT0000424_1	hsa-miR-128-3p	chr3	45.6793	64.2029	64.266	203.151	539.576	426.758	182.442	103.288	155.077	58.0494	389.828	146.936	0.376924
MIMAT0004605	hsa-miR-129-2-3p	chr11	0.812572	0.516382	0.841828	3.37357	0	0	0	0.407859	1.22451	0.723594	1.12452	0.544124	0.483871		MIMAT0041634_3	hsa-miR-10401-3p	chr21	61.1115	66.3793	63.7023	2.72686	4.77501	5.23629	0	4.8041	0	63.731	4.24605	1.60137	0.377143
MIMAT0019027	hsa-miR-4492	chr11	2.43772	2.06553	0.841828	2.4535	1.00511	2.15096	1.08546	1.22358	0.408171	1.78169	1.86986	0.905735	0.484387		MIMAT0003330	hsa-miR-654-5p	chr14	245.063	278.575	251.99	567.641	866.962	678.1	292.145	232.999	272.492	258.543	704.234	265.879	0.377543
MIMAT0018068_1	hsa-miR-3648	chr21	2.43772	0.516382	1.68366	2.4535	0.670073	1.43398	1.80909	0.407859	0	1.54592	1.51918	0.738984	0.486435		MIMAT0005825	hsa-miR-1180-3p	chr17	508.028	662.705	649.989	197.243	347.382	313.056	122.82	91.2779	110.769	606.907	285.893	108.289	0.378775
MIMAT0000272	hsa-miR-215-5p	chr1	25.1897	20.6553	18.9411	18.708	13.7365	13.3838	9.7691	3.67073	8.97976	21.5954	15.2761	7.4732	0.489209		MIMAT0004549	hsa-miR-148a-5p	chr7	0	0	0	2.72686	1.79063	1.49608	1.19243	0	1.10769	0	2.00452	0.766707	0.382489
MIMAT0004987	hsa-miR-944	chr3	0.406286	0	0.420914	0	3.01533	0.955984	0.723637	0	1.22451	0.275733	1.32377	0.649383	0.490556		MIMAT0000757	hsa-miR-151a-3p	chr8	1800.01	2040.35	2169.26	5551.42	7499.45	8281.95	3024	2740.74	2453.54	2003.21	7110.94	2739.43	0.385241
MIMAT0018191	hsa-miR-3917	chr1	0	0.516382	0	0	2.01022	0.477992	0	0	1.22451	0.172127	0.829403	0.408171	0.492126		MIMAT0005894	hsa-miR-1243	chr4	1.23458	1.08819	0	1.36343	0.596876	1.12206	1.19243	0	0	0.774254	1.02746	0.397476	0.386855
MIMAT0000446	hsa-miR-127-3p	chr14	667.122	532.39	572.022	5842.71	9312.67	3238.63	3394.58	3229.43	2489.03	590.511	6131.34	3037.68	0.495435		MIMAT0018993	hsa-miR-4466	chr6	3.70373	7.6173	10.1473	2.72686	2.68594	0.748042	2.38486	0	0	7.1561	2.05361	0.794952	0.387099
MIMAT0014998	hsa-miR-3133	chr2	0.812572	0.516382	3.36731	0.920064	0	0.716988	0	0.815718	0	1.56542	0.545684	0.271906	0.498285		MIMAT0018926_1	hsa-miR-378d	chr8	1.23458	4.35274	2.25495	2.72686	3.28282	2.99217	2.38486	0	1.10769	2.61409	3.00061	1.16418	0.387982
MIMAT0001340	hsa-miR-423-3p	chr17	4287.13	3725.18	4052.56	36573.4	49663.4	11635.8	18051.5	17232.1	13608	4021.62	32624.2	16297.2	0.499543		MIMAT0039763	hsa-miR-9985	chrY	0.617288	2.72046	3.38242	1.36343	2.08907	2.24413	0	0	2.21539	2.24006	1.89887	0.738462	0.388895
MIMAT0026619	hsa-miR-597-3p	chr8	0.406286	0.516382	1.68366	1.53344	6.70073	9.08184	2.53273	3.67073	2.44902	0.868775	5.772	2.88416	0.499681		MIMAT0000272	hsa-miR-215-5p	chr1	521.609	662.161	704.108	1235.72	1329.84	1155.72	552.094	524.848	381.046	629.292	1240.43	485.996	0.391797
MIMAT0005883	hsa-miR-1293	chr12	2.844	7.74574	0.841828	0.920064	2.01022	0.955984	0.723637	1.22358	0	3.81052	1.29542	0.649072	0.50105		MIMAT0004796	hsa-miR-576-3p	chr4	0.617288	1.08819	0.563737	4.54476	6.56563	3.36619	1.19243	1.20103	3.32308	0.756403	4.82553	1.90551	0.394881
MIMAT0019776	hsa-miR-1343-3p	chr11	4.06286	3.09829	4.20914	3.98694	0	1.43398	1.08546	0	1.63268	3.7901	1.80697	0.906046	0.501417		MIMAT0009199	hsa-miR-365a-5p	chr16	225.927	244.842	215.911	52.7192	72.5204	59.8434	26.2334	19.2164	27.6923	228.893	61.6943	24.3807	0.395186
MIMAT0000426	hsa-miR-132-3p	chr17	428.225	475.072	454.166	360.358	312.254	350.846	166.798	194.549	152.656	452.488	341.153	171.334	0.502222		MIMAT0000455	hsa-miR-185-5p	chr22	121.606	130.582	118.949	164.066	159.963	124.175	58.429	60.0513	59.8154	123.712	149.401	59.4319	0.397801
MIMAT0022938	hsa-miR-937-5p	chr8	0.812572	0	0	0	0	0.716988	0.361819	0	0	0.270857	0.238996	0.120606	0.504637		MIMAT0019219	hsa-miR-3619-3p	chr22	3.08644	0	7.32858	0.454476	0.298438	2.24413	1.19243	0	0	3.47167	0.999013	0.397476	0.397869
MIMAT0019729	hsa-miR-4661-5p	chr8	0	0.516382	0.420914	0.306688	2.01022	0	0.361819	0	0.816342	0.312432	0.772302	0.39272	0.508506		MIMAT0004598	hsa-miR-141-5p	chr12	4.32102	5.98502	5.63737	1.36343	0.298438	1.12206	0	0	1.10769	5.31447	0.927976	0.369231	0.397888
MIMAT0019878	hsa-miR-4745-5p	chr19	8.93829	2.58191	4.63005	6.44044	5.36058	3.58494	2.53273	4.07859	1.22451	5.38342	5.12865	2.61194	0.509285		MIMAT0003220	hsa-miR-556-5p	chr1	0	0.544093	0	7.72609	9.55001	6.35836	2.38486	4.8041	2.21539	0.181364	7.87815	3.13478	0.397908
MIMAT0003294	hsa-miR-625-5p	chr14	2.844	9.29488	5.47188	3.98694	3.6854	4.77992	1.44727	2.44716	2.44902	5.87025	4.15075	2.11448	0.509422		MIMAT0003250	hsa-miR-585-3p	chr5	14.1976	15.7787	15.7846	40.4484	41.4829	45.6306	16.694	10.8092	23.2615	15.2536	42.5206	16.9216	0.397962
MIMAT0004700	hsa-miR-331-5p	chr12	481.043	465.777	377.139	111.634	102.186	146.982	59.7001	73.4147	51.0213	441.319	120.268	61.3787	0.510351		MIMAT0026619	hsa-miR-597-3p	chr8	0.617288	0	0	1.36343	2.68594	4.48825	0	1.20103	2.21539	0.205763	2.84587	1.1388	0.40016
MIMAT0000424_1	hsa-miR-128-3p	chr3	511.514	487.465	566.129	1926.61	2375.41	1291.77	1159.27	891.58	808.994	521.703	1864.6	953.28	0.511253		MIMAT0004586	hsa-miR-15b-3p	chr3	10.4939	11.4259	12.966	119.982	190.702	107.718	73.9306	33.6287	62.0308	11.6286	139.467	56.53	0.405329
MIMAT0000734	hsa-miR-380-5p	chr14	0.406286	1.03276	0.420914	7.97388	7.03576	3.58494	2.17091	3.26287	4.08171	0.619988	6.1982	3.17183	0.511735		MIMAT0004700	hsa-miR-331-5p	chr12	567.905	748.671	805.016	128.617	211.891	148.486	81.0851	55.2472	62.0308	707.198	162.998	66.121	0.405656
MIMAT0027354	hsa-miR-6726-3p	chr1	0.812572	0	0	0.920064	0.670073	0	0	0.815718	0	0.270857	0.530045	0.271906	0.512986		MIMAT0000254	hsa-miR-10b-5p	chr2	7130.3	6967.11	6681.41	3818.51	6661.43	6045.3	2508.87	2187.07	2009.35	6926.27	5508.41	2235.1	0.405761
MIMAT0003161	hsa-miR-493-3p	chr14	198.268	184.865	175.521	306.074	248.262	292.77	152.326	132.554	149.799	186.218	282.369	144.893	0.513133		MIMAT0019060	hsa-miR-4522	chr17	0	0	0	2.27238	0.298438	0.374021	0	1.20103	0	0	0.981613	0.400342	0.407841
MIMAT0027441_2	hsa-miR-6770-3p	chr16	0	0	0	0.306688	0	0.477992	0	0.407859	0	0	0.26156	0.135953	0.519778		MIMAT0027445	hsa-miR-6772-3p	chr16	0.617288	0.544093	0.563737	1.36343	0.596876	0.748042	0	0	1.10769	0.575039	0.902782	0.369231	0.408992
MIMAT0031179	hsa-miR-7976	chr3	7.71943	13.9423	13.0483	7.6672	2.34525	5.7359	2.89455	2.44716	2.8572	11.57	5.24945	2.73297	0.52062		MIMAT0019913	hsa-miR-4763-3p	chr22	2.46915	0	0	0.908952	0.298438	1.49608	0	0	1.10769	0.823051	0.901158	0.369231	0.409729
MIMAT0000231_1	hsa-miR-199a-5p	chr19	1.62514	2.06553	0.841828	41.0962	0.670073	0.716988	18.4527	2.85501	0.816342	1.51083	14.1611	7.3747	0.520773		MIMAT0019052	hsa-miR-4515	chr15	0	3.80865	3.94616	0	1.19375	1.49608	0	0	1.10769	2.58494	0.896612	0.369231	0.411807
MIMAT0041995	hsa-miR-10525-3p	chr7	0	0	0	3.37357	0.335036	1.43398	1.08546	1.63144	0	0	1.71419	0.905631	0.528313		MIMAT0019019	hsa-miR-4485-3p	chr11	79.0129	109.907	131.914	185.881	248.3	185.514	58.429	87.6749	109.662	106.945	206.565	85.2552	0.412728
MIMAT0000760	hsa-miR-331-3p	chr12	520.452	407.426	415.021	66.2446	85.7693	68.1138	40.5237	44.0488	33.0618	447.633	73.3759	39.2114	0.534391		MIMAT0017986	hsa-miR-3609	chr7	2.46915	0	0.563737	7.27162	40.886	31.0437	15.5016	8.40718	8.86154	1.01096	26.4004	10.9234	0.413759
MIMAT0000265	hsa-miR-204-5p	chr9	70.6938	55.2529	58.9279	80.6589	62.3168	48.2772	31.4782	45.2724	25.7148	61.6249	63.7509	34.1551	0.535759		MIMAT0000262	hsa-miR-187-3p	chr18	0	0.544093	1.69121	0.454476	0.895314	1.49608	1.19243	0	0	0.745101	0.948624	0.397476	0.419003
MIMAT0019874	hsa-miR-4743-5p	chr18	0.406286	0	0.420914	0	0.670073	0	0.361819	0	0	0.275733	0.223358	0.120606	0.539969		MIMAT0004595	hsa-miR-135a-3p	chr3	1.85186	0	0	0.908952	3.28282	1.49608	2.38486	0	0	0.617288	1.89595	0.794952	0.41929
MIMAT0016876	hsa-miR-4324	chr19	0.812572	0	0	0	0.670073	0	0.361819	0	0	0.270857	0.223358	0.120606	0.539969		MIMAT0003888	hsa-miR-766-3p	chrX	617.288	892.312	848.424	35.4491	42.9751	30.2957	14.3091	18.0154	13.2923	786.008	36.24	15.2056	0.419581
MIMAT0041634_3	hsa-miR-10401-3p	chr21	18.6892	13.4259	14.3111	2.14681	0.670073	0.955984	0	0.815718	1.22451	15.4754	1.25762	0.680077	0.540763		MIMAT0004615	hsa-miR-195-3p	chr17	28.3953	15.2346	19.1671	15.9067	20.2938	10.8466	10.7319	2.40205	6.64616	20.9323	15.6823	6.59335	0.420432
MIMAT0015072	hsa-miR-320e	chr19	1.62514	1.54915	3.36731	2.76019	2.34525	4.06293	2.53273	0.815718	1.63268	2.18053	3.05612	1.66038	0.543295		MIMAT0041633_1	hsa-miR-10401-5p	chr21	19.1359	20.6755	10.711	2.72686	7.16251	6.73238	3.57729	1.20103	2.21539	16.8408	5.54058	2.33123	0.420756
MIMAT0021043	hsa-miR-5010-5p	chr17	0.812572	3.09829	0	0.613376	0	0.716988	0.723637	0	0	1.30362	0.443454	0.241212	0.54394		MIMAT0026623	hsa-miR-627-3p	chr15	1.23458	1.63228	0	0.908952	1.19375	0.748042	0	1.20103	0	0.955618	0.950248	0.400342	0.421302
MIMAT0004585	hsa-let-7i-3p	chr12	11.7823	14.9751	15.5738	5.52038	18.427	3.82393	5.06546	4.48645	5.71439	14.1104	9.2571	5.08877	0.549715		MIMAT0031177	hsa-miR-7974	chr19	0	0	0	2.27238	7.75939	6.73238	4.76971	1.20103	1.10769	0	5.58805	2.35948	0.422236
MIMAT0027410	hsa-miR-6755-5p	chr11	0	0	0	0	1.00511	0.477992	0	0.815718	0	0	0.494367	0.271906	0.550009		MIMAT0000226	hsa-miR-196a-5p	chr12	28.3953	35.9101	30.4418	182.245	307.391	244.236	103.741	102.087	105.231	31.5824	244.624	103.686	0.423861
MIMAT0004819	hsa-miR-671-3p	chr7	705.719	597.971	608.641	209.468	264.009	218.442	121.209	140.711	120.002	637.444	230.64	127.308	0.551977		MIMAT0000424	hsa-miR-128-3p	chr2	58.6424	61.4825	71.5946	249.962	660.443	567.39	217.022	165.742	244.8	63.9065	492.598	209.188	0.424662
MIMAT0004497	hsa-miR-24-2-5p	chr19	160.077	140.972	148.162	251.484	252.282	275.562	115.058	170.077	146.941	149.737	259.776	144.026	0.554422		MIMAT0000756	hsa-miR-326	chr11	175.927	238.857	287.506	6.81714	8.6547	6.73238	5.96214	2.40205	1.10769	234.097	7.40141	3.1573	0.426581
MIMAT0020925	hsa-miR-550a-3-5p	chr7	7.31315	3.61468	3.78822	19.628	26.1328	19.5977	9.7691	10.1965	16.3268	4.90535	21.7862	12.0975	0.555282		MIMAT0027513	hsa-miR-6806-3p	chr19	0.617288	1.08819	1.69121	6.81714	8.05782	4.48825	4.76971	2.40205	1.10769	1.13223	6.4544	2.75982	0.427587
MIMAT0004675	hsa-miR-219a-2-3p	chr9	3.25029	2.58191	3.78822	14.4143	7.3708	2.86795	1.44727	3.67073	8.57159	3.20681	8.21769	4.5632	0.555289		MIMAT0018068	hsa-miR-3648	chr21	33.9509	34.8219	65.9572	0.908952	5.37188	4.86227	2.38486	2.40205	0	44.91	3.71437	1.59564	0.429585
MIMAT0014990	hsa-miR-3127-5p	chr2	2.03143	4.13106	3.78822	0.306688	1.00511	0.716988	0.723637	0	0.408171	3.3169	0.676262	0.377269	0.557875		MIMAT0015013	hsa-miR-548u	chr6	0.617288	0	0	0	0.895314	1.8701	1.19243	0	0	0.205763	0.921806	0.397476	0.431193
MIMAT0004768	hsa-miR-497-3p	chr17	0.406286	1.03276	1.68366	0	2.68029	0.238996	0	0.407859	1.22451	1.0409	0.973096	0.544124	0.559168		MIMAT0016888	hsa-miR-4326	chr20	16.0495	20.6755	19.1671	39.0849	73.7142	50.4928	34.5804	19.2164	16.6154	18.6307	54.4306	23.4707	0.431205
MIMAT0000424	hsa-miR-128-3p	chr2	787.382	721.386	821.624	3034.98	3428.09	1860.58	1865.17	1527.02	1280.84	776.797	2774.55	1557.68	0.561417		MIMAT0004497	hsa-miR-24-2-5p	chr19	70.9881	64.747	56.9374	183.608	249.196	233.763	96.5867	112.896	78.6462	64.2242	222.189	96.0431	0.432259
MIMAT0018185	hsa-miR-3911	chr9	0.406286	1.03276	0.420914	1.84013	0.335036	0	0	1.22358	0	0.619988	0.725054	0.407859	0.562522		MIMAT0030417	hsa-miR-6516-5p	chr17	3.70373	0	2.25495	6.81714	5.07344	6.73238	3.57729	1.20103	3.32308	1.98623	6.20765	2.70046	0.435022
MIMAT0005895_3	hsa-miR-548f-3p	chr7	0	0	0	0.306688	0.335036	0	0.361819	0	0	0	0.213908	0.120606	0.563823		MIMAT0001631	hsa-miR-451a	chr17	9.87661	14.6905	17.4758	0.908952	4.77501	58.3473	17.8864	1.20103	8.86154	14.0143	21.3437	9.31633	0.43649
MIMAT0000430	hsa-miR-138-5p	chr16	0	0	0	3.98694	1.34015	0.238996	0.723637	2.0393	0.408171	0	1.85536	1.05703	0.569719		MIMAT0004673	hsa-miR-29c-5p	chr1	53.0868	46.792	50.7363	32.7223	37.6032	28.7996	13.1167	19.2164	11.0769	50.205	33.0417	14.47	0.437932
MIMAT0015054	hsa-miR-3177-3p	chr16	23.1583	23.7536	15.1529	17.7879	6.70073	9.08184	6.15092	5.71003	7.34707	20.6883	11.1902	6.40267	0.57217		MIMAT0005950	hsa-miR-1306-3p	chr22	0.617288	5.44093	4.5099	12.7253	14.6235	9.35052	3.57729	4.8041	7.75385	3.5227	12.2331	5.37841	0.439661
MIMAT0018940	hsa-miR-4425	chr1	4.06286	0.516382	1.68366	1.84013	0.335036	2.86795	2.89455	0	0	2.08763	1.68104	0.96485	0.573961		MIMAT0004819	hsa-miR-671-3p	chr7	183.335	211.108	223.24	44.9931	68.3423	50.4928	23.8486	22.8195	25.4769	205.894	54.6094	24.0483	0.44037
MIMAT0000279	hsa-miR-222-3p	chrX	13005.2	13340.2	13029	7399.15	7029.4	4156.14	3404.35	3918.3	3413.94	13124.8	6194.9	3578.86	0.577712		MIMAT0000226_1	hsa-miR-196a-5p	chr17	23.457	16.3228	25.3682	162.248	236.363	190.377	89.4321	81.6697	88.6154	21.716	196.329	86.5724	0.440956
MIMAT0004774	hsa-miR-501-3p	chrX	378.659	335.132	301.374	94.1532	66.3372	104.919	46.3128	50.9824	56.3276	338.388	88.4699	51.2076	0.578814		MIMAT0002176	hsa-miR-485-3p	chr14	346.916	404.261	397.998	306.771	359.916	253.586	126.397	133.314	152.862	383.058	306.758	137.524	0.448315
MIMAT0022711	hsa-miR-660-3p	chrX	4.87543	1.54915	5.89279	4.29363	4.35547	3.10695	0.723637	4.48645	1.63268	4.10579	3.91868	2.28092	0.582064		MIMAT0000705	hsa-miR-362-5p	chrX	174.075	143.64	161.793	139.979	189.508	119.313	73.9306	57.6492	72	159.836	149.6	67.8599	0.45361
MIMAT0019198	hsa-miR-3120-5p	chr1	0.406286	0	0	2.14681	1.34015	5.49691	0.361819	2.85501	2.04085	0.135429	2.99462	1.75256	0.585237		MIMAT0027479	hsa-miR-6789-3p	chr19	4.93831	7.6173	2.81869	0	1.49219	1.12206	1.19243	0	0	5.12476	0.871417	0.397476	0.456126
MIMAT0000281	hsa-miR-224-5p	chrX	308.777	318.608	348.096	1984.27	1945.89	2066.84	1178.81	1170.56	1164.92	325.16	1999	1171.43	0.586007		MIMAT0019911	hsa-miR-4762-3p	chr22	1.85186	0	0	0	1.49219	1.12206	1.19243	0	0	0.617288	0.871417	0.397476	0.456126
MIMAT0002170	hsa-miR-412-3p	chr14	0	0	0	0.613376	1.34015	1.43398	0.361819	0	1.63268	0	1.12917	0.664834	0.588783		MIMAT0027543	hsa-miR-6821-3p	chr22	53.7041	27.2046	42.2803	0	1.49219	1.12206	1.19243	0	0	41.063	0.871417	0.397476	0.456126
MIMAT0001339	hsa-miR-422a	chr15	0	0	0	0.613376	0	0	0.361819	0	0	0	0.204459	0.120606	0.589881		MIMAT0016847	hsa-miR-378c	chr10	12.9631	17.411	22.5495	20.9059	19.3985	16.4569	11.9243	9.60821	4.43077	17.6412	18.9204	8.65442	0.457411
MIMAT0005943	hsa-miR-1292-5p	chr20	8.53201	16.0079	13.8902	19.9347	15.7467	17.9247	10.1309	14.6829	6.9389	12.81	17.8687	10.5843	0.592335		MIMAT0019895	hsa-miR-4755-5p	chr20	0	0	0	0.454476	1.19375	0.748042	0	0	1.10769	0	0.798756	0.369231	0.462257
MIMAT0004588	hsa-miR-27b-5p	chr9	22.3457	20.1389	24.8339	199.347	269.369	157.259	89.3692	143.566	140.411	22.4395	208.659	124.449	0.596423		MIMAT0004957	hsa-miR-760	chr1	34.5681	38.0865	49.0451	41.3573	68.6407	72.186	29.8107	19.2164	36.5539	40.5666	60.728	28.527	0.46975
MIMAT0002173	hsa-miR-483-3p	chr11	2.03143	0.516382	1.26274	1.53344	3.01533	0.716988	0.723637	1.63144	0.816342	1.27018	1.75525	1.05714	0.602272		MIMAT0000772	hsa-miR-345-5p	chr14	102.47	105.554	102.036	356.764	487.648	435.36	244.448	193.365	165.046	103.353	426.591	200.953	0.471068
MIMAT0000278	hsa-miR-221-3p	chrX	17904.2	15394.9	15437.4	7916.53	7962.47	11596.8	4670.35	5448.59	6431.55	16245.5	9158.6	5516.83	0.602366		MIMAT0027466	hsa-miR-6783-5p	chr17	0	0	0	0.454476	2.08907	0	0	1.20103	0	0	0.847847	0.400342	0.472186
MIMAT0005911	hsa-miR-1260a	chr14	24.3772	19.1061	17.2575	0.920064	1.34015	2.38996	0.361819	0.815718	1.63268	20.2469	1.55006	0.93674	0.604327		MIMAT0015050	hsa-miR-323b-3p	chr14	916.673	1201.36	1152.84	342.22	402.294	261.067	187.211	134.515	153.969	1090.29	335.194	158.565	0.473055
MIMAT0005867	hsa-miR-663b	chr2	0.812572	3.61468	2.10457	1.22675	2.01022	0.716988	0.361819	1.63144	0.408171	2.17727	1.31799	0.800475	0.607348		MIMAT0001629	hsa-miR-329-3p	chr14	2144.46	2606.2	2548.66	1001.67	1101.53	788.062	505.59	398.741	467.446	2433.11	963.754	457.259	0.474456
MIMAT0027386	hsa-miR-6742-3p	chr1	0	3.61468	0.420914	2.4535	0	0	1.08546	0.407859	0	1.3452	0.817834	0.497772	0.608646		MIMAT0022269	hsa-miR-5579-5p	chr11	2.46915	4.35274	2.25495	1.36343	0.596876	0.374021	0	0	1.10769	3.02561	0.778108	0.369231	0.474524
MIMAT0027549	hsa-miR-6824-3p	chr3	0	0	0	0	1.34015	0	0	0.815718	0	0	0.446715	0.271906	0.608679		MIMAT0031180	hsa-miR-7977	chr3	193.211	325.911	380.522	44.5386	52.5251	20.5712	19.0789	21.6185	15.5077	299.882	39.2116	18.735	0.477792
MIMAT0000753	hsa-miR-342-3p	chr14	814.197	998.683	881.394	23.9217	15.4117	38.9563	12.3018	18.7615	16.735	898.091	26.0966	15.9328	0.610532		MIMAT0022721	hsa-miR-1247-3p	chr14	46.9139	79.9816	76.6682	42.7207	37.9016	43.7605	17.8864	21.6185	19.9385	67.8546	41.4609	19.8145	0.477907
MIMAT0018187_1	hsa-miR-3913-5p	chr12	0	2.58191	2.52548	1.53344	0.670073	2.38996	0.361819	2.0393	0.408171	1.70247	1.53116	0.936428	0.611582		MIMAT0001629_1	hsa-miR-329-3p	chr14	2133.35	2456.03	2542.45	972.124	1079.75	778.712	523.476	341.091	489.6	2377.28	943.528	451.389	0.478406
MIMAT0000735	hsa-miR-380-3p	chr14	5.28172	7.22935	13.0483	1.22675	0	1.43398	0	1.22358	0.408171	8.5198	0.886909	0.543916	0.613272		MIMAT0041636	hsa-miR-10396b-3p	chr21	24.6915	29.9251	33.8242	4.99924	13.4297	13.4648	7.15457	6.00513	2.21539	29.4803	10.6312	5.12503	0.482073
MIMAT0000065	hsa-let-7d-5p	chr9	535.485	407.942	417.967	3991.54	3225.06	4673.09	2772.62	2251.79	2268.2	453.798	3963.23	2430.87	0.613356		MIMAT0004594	hsa-miR-132-5p	chr17	3.70373	2.17637	4.5099	24.0872	37.6032	22.4413	8.347	16.8144	15.5077	3.46333	28.0439	13.5564	0.483398
MIMAT0019068	hsa-miR-4529-3p	chr18	0.406286	0.516382	0	0.613376	0	0.716988	0	0	0.816342	0.307556	0.443454	0.272114	0.613623		MIMAT0004800_1	hsa-miR-550a-5p	chr7	1.85186	1.08819	1.69121	7.27162	6.86407	5.23629	7.15457	1.20103	1.10769	1.54375	6.45733	3.15443	0.488504
MIMAT0021022	hsa-miR-5001-3p	chr2	15.8452	14.9751	15.5738	1.84013	3.35036	5.01891	1.80909	2.44716	2.04085	15.4647	3.40313	2.09903	0.616794		MIMAT0000690	hsa-miR-296-5p	chr20	138.89	164.86	117.257	63.1722	75.8032	24.6854	33.388	15.6133	31.0154	140.336	54.5536	26.6722	0.488918
MIMAT0030019	hsa-miR-7704	chr2	36.5657	22.2044	14.732	34.0424	49.9204	40.1513	23.1564	19.5772	33.8782	24.5007	41.3714	25.5373	0.617269		MIMAT0027517	hsa-miR-6808-3p	chr1	0.617288	1.08819	4.5099	7.72609	16.4141	11.5946	3.57729	8.40718	5.53846	2.07179	11.9116	5.84098	0.49036
MIMAT0003215	hsa-miR-552-3p	chr1	0.812572	1.03276	2.52548	3.68025	2.01022	0.955984	2.89455	0.407859	0.816342	1.45694	2.21549	1.37292	0.619691		MIMAT0019791	hsa-miR-4697-5p	chr11	3.70373	5.44093	2.81869	0.908952	1.49219	0	1.19243	0	0	3.98778	0.80038	0.397476	0.496609
MIMAT0004570	hsa-miR-223-5p	chrX	0	0	0	0.920064	0	0.238996	0.723637	0	0	0	0.386353	0.241212	0.624331		MIMAT0001627	hsa-miR-433-3p	chr14	1367.29	1545.77	1506.31	1287.99	1761.68	1338.62	829.93	655.76	714.462	1473.12	1462.76	733.384	0.501369
MIMAT0004985	hsa-miR-942-5p	chr1	60.5366	47.5072	54.2979	29.442	35.1788	57.837	20.9855	22.0244	33.47	54.1139	40.8193	25.4933	0.62454		MIMAT0004804	hsa-miR-615-5p	chr12	21.6051	21.2196	15.7846	4.54476	8.05782	5.61031	1.19243	2.40205	5.53846	19.5364	6.07097	3.04431	0.501455
MIMAT0027537	hsa-miR-6818-3p	chr22	0	0	1.26274	4.29363	4.69051	1.67297	2.17091	1.63144	2.8572	0.420914	3.55237	2.21985	0.624892		MIMAT0004485	hsa-let-7e-3p	chr19	20.3705	25.0283	26.4956	10.4529	15.8172	6.35836	5.96214	6.00513	4.43077	23.9648	10.8762	5.46601	0.502568
MIMAT0003220	hsa-miR-556-5p	chr1	0.812572	1.03276	2.10457	59.1908	45.2299	52.8181	29.3073	35.4837	33.8782	1.31664	52.4129	32.8897	0.627512		MIMAT0019966	hsa-miR-4793-3p	chr3	1.85186	0.544093	0	2.27238	1.49219	2.99217	0	1.20103	2.21539	0.798652	2.25225	1.1388	0.50563
MIMAT0019973	hsa-miR-4797-3p	chr3	0.406286	0.516382	1.26274	1.22675	0	0	0.361819	0	0.408171	0.72847	0.408917	0.256663	0.627665		MIMAT0004501	hsa-miR-27a-5p	chr19	1883.96	2215	2348.53	276.776	416.321	334.001	159.785	201.772	165.046	2149.16	342.366	175.535	0.512711
MIMAT0018949	hsa-miR-4433a-3p	chr2	0	0	0	1.22675	0	0.716988	0	0	1.22451	0	0.647913	0.408171	0.629978		MIMAT0003241	hsa-miR-576-5p	chr4	15.4322	10.3378	7.89232	10.4529	9.84845	7.1064	5.96214	6.00513	2.21539	11.2208	9.13593	4.72755	0.517468
MIMAT0000751	hsa-miR-330-3p	chr19	20.3143	19.1061	22.3084	59.4974	73.373	51.8621	43.7801	41.6016	31.4291	20.5763	61.5775	38.9369	0.632324		MIMAT0000419	hsa-miR-27b-3p	chr9	42363.9	56047	58766.2	33756.2	31609.3	35495.3	18941.7	16030.1	17431.8	52392.3	33620.3	17467.9	0.519563
MIMAT0000242	hsa-miR-129-5p	chr11	2.03143	1.03276	2.52548	37.1092	17.0869	12.1888	13.7491	15.9065	12.6533	1.86323	22.1283	14.103	0.637328		MIMAT0000264	hsa-miR-203a-3p	chr14	1.23458	1.63228	3.38242	5.90819	5.07344	13.8388	2.38486	7.20615	3.32308	2.08309	8.27347	4.3047	0.520301
MIMAT0007884	hsa-miR-1910-5p	chr16	1.62514	0.516382	0.420914	0.306688	2.01022	0.238996	0	1.22358	0.408171	0.854147	0.851967	0.543916	0.638424		MIMAT0004588	hsa-miR-27b-5p	chr9	14.1976	11.97	12.966	271.322	394.833	323.154	151.438	214.984	148.431	13.0445	329.77	171.618	0.520416
MIMAT0005577	hsa-miR-1226-3p	chr3	56.4738	70.228	67.3462	1.22675	0	2.38996	1.08546	0.407859	0.816342	64.6827	1.20557	0.769886	0.638607		MIMAT0004484	hsa-let-7d-3p	chr9	18.5186	26.1164	20.8583	21.3604	25.0688	23.9373	22.6561	9.60821	4.43077	21.8311	23.4555	12.2317	0.521486
MIMAT0000271	hsa-miR-214-3p	chr1	0.812572	3.09829	0	18.0946	0.670073	0.477992	12.3018	0	0	1.30362	6.41422	4.10061	0.6393		MIMAT0000275_1	hsa-miR-218-5p	chr5	1250.01	1414.64	1585.79	15956.7	19614.2	16101.6	9316.44	8157.37	9838.53	1416.81	17224.2	9104.11	0.528566
MIMAT0004681	hsa-miR-26a-2-3p	chr12	117.823	93.4652	87.971	19.9347	10.3861	29.6355	12.6637	10.1965	15.5105	99.7531	19.9854	12.7902	0.639976		MIMAT0000265	hsa-miR-204-5p	chr9	51.8522	76.717	63.1385	74.5341	132.805	106.596	56.0441	62.4533	47.6308	63.9026	104.645	55.3761	0.529181
MIMAT0027686	hsa-miR-6893-5p	chr8	0.406286	0	0	1.22675	1.00511	0.955984	0	0.407859	1.63268	0.135429	1.06261	0.680181	0.640101		MIMAT0000079	hsa-miR-24-1-5p	chr9	24.0742	38.0865	37.2066	108.62	122.658	93.1312	62.0063	69.6595	40.9846	33.1225	108.136	57.5501	0.5322
MIMAT0005950	hsa-miR-1306-3p	chr22	1.21886	1.03276	2.52548	11.3475	26.1328	14.5787	13.7491	11.4201	8.16342	1.59237	17.353	11.1109	0.640284		MIMAT0003309	hsa-miR-639	chr19	0	1.08819	0.563737	0.908952	0.596876	0.748042	0	1.20103	0	0.550641	0.75129	0.400342	0.532873
MIMAT0015085	hsa-miR-3200-3p	chr22	46.3166	40.7942	47.1424	11.0408	9.38102	10.2768	5.42728	4.48645	9.7961	44.7511	10.2329	6.56994	0.642043		MIMAT0000735	hsa-miR-380-3p	chr14	100.618	118.068	107.674	18.6335	11.9375	11.2206	9.53943	7.20615	5.53846	108.787	13.9306	7.42802	0.533218
MIMAT0004926	hsa-miR-708-5p	chr11	1.62514	0	0	2.76019	0.670073	0.716988	1.44727	1.22358	0	0.541715	1.38242	0.890284	0.644005		MIMAT0002177_1	hsa-miR-486-5p	chr8	30.2471	38.0865	39.4616	74.9885	87.4423	64.3316	54.8517	27.6236	38.7692	35.9317	75.5875	40.4148	0.534676
MIMAT0000242_1	hsa-miR-129-5p	chr7	2.43772	1.54915	1.26274	28.522	13.4015	12.6668	11.94	14.6829	8.57159	1.74987	18.1967	11.7315	0.644704		MIMAT0022839	hsa-miR-3190-3p	chr19	0	0	0	0	0	2.24413	0	1.20103	0	0	0.748042	0.400342	0.535186
MIMAT0000253	hsa-miR-10a-5p	chr17	31446.9	30894.6	27877.5	5582.33	4497.19	7081.93	3021.19	3868.14	4204.98	30073	5720.48	3698.1	0.646466		MIMAT0000275	hsa-miR-218-5p	chr4	1256.8	1418.99	1555.91	15519.4	19542	16043.3	9255.63	8024.05	10102.2	1410.57	17034.9	9127.28	0.535799
MIMAT0000455	hsa-miR-185-5p	chr22	585.052	560.791	538.349	177.572	138.705	224.656	121.209	106.451	123.268	561.397	180.311	116.976	0.648745		MIMAT0013515	hsa-miR-2681-5p	chr13	3.70373	3.26456	5.63737	13.6343	22.0844	12.3427	10.7319	9.60821	5.53846	4.20188	16.0205	8.62618	0.538447
MIMAT0019210	hsa-miR-3157-3p	chr10	4.06286	5.68021	4.20914	2.76019	5.02555	2.38996	2.53273	2.85501	1.22451	4.65073	3.3919	2.20409	0.649809		MIMAT0018001	hsa-miR-3620-3p	chr1	61.1115	50.0565	56.3737	0.908952	0.895314	2.61815	1.19243	1.20103	0	55.8472	1.47414	0.797818	0.54121
MIMAT0018082	hsa-miR-3661	chr5	2.43772	2.58191	0.841828	0	1.00511	1.43398	0.361819	0.407859	0.816342	1.95382	0.813028	0.528673	0.650252		MIMAT0025856_2	hsa-miR-6724-5p	chr21	1.23458	1.63228	0	1.36343	0.298438	0.374021	0	0	1.10769	0.955618	0.678629	0.369231	0.544084
MIMAT0000077	hsa-miR-22-3p	chr17	1169.7	825.695	1048.08	1172.16	1524.08	1422.26	885.732	947.865	875.934	1014.49	1372.84	903.177	0.657892		MIMAT0000703	hsa-miR-361-5p	chrX	363.583	410.79	376.576	69.5348	95.2017	67.3238	60.8139	30.0256	35.4462	383.65	77.3534	42.0952	0.544193
MIMAT0019202	hsa-miR-3129-3p	chr2	6.09429	1.54915	2.10457	2.4535	2.68029	3.82393	1.44727	1.22358	3.26537	3.24934	2.98591	1.97874	0.662692		MIMAT0004982	hsa-miR-939-5p	chr8	2.46915	3.26456	2.81869	0.454476	3.58125	0.374021	0	2.40205	0	2.8508	1.46992	0.800684	0.544714
MIMAT0015056	hsa-miR-3179	chr16	0	0.516382	0.420914	0.306688	0	0.238996	0.361819	0	0	0.312432	0.181895	0.120606	0.663056		MIMAT0003218	hsa-miR-92b-3p	chr1	895.685	1058.26	989.358	537.191	792.949	587.213	497.243	248.612	299.077	981.101	639.118	348.311	0.544987
MIMAT0022948	hsa-miR-1292-3p	chr20	0	1.03276	1.68366	0.613376	0	0	0	0.407859	0	0.905473	0.204459	0.135953	0.664942		MIMAT0003339	hsa-miR-421	chrX	138.273	145.273	136.988	86.3504	129.82	97.9935	59.6214	56.4482	55.3846	140.178	104.721	57.1514	0.545747
MIMAT0004571	hsa-miR-200b-5p	chr1	0	0	0	1.22675	0	0	0	0	0.816342	0	0.408917	0.272114	0.66545		MIMAT0000751	hsa-miR-330-3p	chr19	28.3953	9.79367	23.677	184.517	290.679	259.197	151.438	123.706	129.6	20.622	244.797	134.915	0.551128
MIMAT0026721	hsa-miR-216b-3p	chr2	0	0	0	0.613376	0	0	0	0	0.408171	0	0.204459	0.136057	0.66545		MIMAT0041631	hsa-miR-10400-5p	chr8	1.23458	3.26456	3.94616	2.27238	2.3875	1.49608	0	1.20103	2.21539	2.8151	2.05199	1.1388	0.554976
MIMAT0002883	hsa-miR-514a-3p	chrX	0	0.516382	0.420914	0.920064	0.335036	1.19498	0	1.22358	0.408171	0.312432	0.816693	0.543916	0.665998		MIMAT0002170	hsa-miR-412-3p	chr14	43.2102	62.0265	52.9913	53.1737	77.5939	53.859	33.388	36.0308	33.2308	52.7427	61.5422	34.2165	0.555985
MIMAT0004501	hsa-miR-27a-5p	chr19	2290.23	2061.91	1967.35	431.203	556.16	422.545	211.302	356.469	372.66	2106.5	469.969	313.477	0.667016		MIMAT0002177	hsa-miR-486-5p	chr8	27.778	42.4392	36.0792	55.9005	91.9189	68.0718	42.9274	40.8349	36.5539	35.4321	71.9637	40.1054	0.5573
MIMAT0004680	hsa-miR-130b-5p	chr22	727.658	639.281	636.001	1910.36	1765.31	2198.05	894.777	1513.57	1524.11	667.647	1957.9	1310.82	0.669501		MIMAT0000077	hsa-miR-22-3p	chr17	43.2102	46.2479	57.5012	85.896	148.921	114.824	93.0094	66.0564	36.5539	48.9864	116.547	65.2066	0.559487
MIMAT0019720	hsa-miR-4654	chr1	0	1.54915	0.841828	1.53344	2.68029	1.19498	0.361819	2.0393	1.22451	0.796992	1.8029	1.20854	0.670331		MIMAT0002888	hsa-miR-532-5p	chrX	409.262	514.167	468.465	2237.84	2803.82	2557.93	1613.36	1214.24	1431.14	463.965	2533.2	1419.58	0.560389
MIMAT0037311	hsa-miR-320a-5p	chr8	10.5634	13.9423	7.99736	0	1.67518	0	0.723637	0.407859	0	10.8344	0.558394	0.377165	0.675447		MIMAT0004678	hsa-miR-99b-3p	chr19	37.0373	56.5856	56.3737	476.291	632.688	613.02	401.848	248.612	319.016	49.9989	574	323.159	0.562994
MIMAT0005901	hsa-miR-1249-3p	chr22	65.4121	55.2529	64.3998	0.613376	2.68029	0.716988	1.08546	0.407859	1.22451	61.6883	1.33688	0.905942	0.677652		MIMAT0000765	hsa-miR-335-5p	chr7	1.23458	0	1.12747	1.36343	0	0.748042	1.19243	0	0	0.78735	0.703823	0.397476	0.564739
MIMAT0003163	hsa-miR-539-5p	chr14	0.406286	0.516382	0.420914	11.0408	1.67518	11.4718	5.7891	4.07859	6.53073	0.447861	8.06258	5.46614	0.677964		MIMAT0004701	hsa-miR-338-5p	chr17	36.42	42.4392	45.099	13.1798	13.4297	12.7167	14.3091	2.40205	5.53846	41.3194	13.1087	7.41655	0.565772
MIMAT0025456	hsa-miR-548az-5p	chr8	1.21886	1.03276	0.420914	1.53344	0	1.19498	1.44727	0	0.408171	0.890846	0.909473	0.618482	0.680044		MIMAT0004671	hsa-miR-194-3p	chr11	4.32102	12.5141	6.76484	2.27238	1.79063	0	1.19243	0	1.10769	7.86666	1.35434	0.766707	0.566113
MIMAT0005592	hsa-miR-1237-3p	chr11	7.31315	2.06553	2.9464	1.53344	2.01022	0.955984	1.44727	0.815718	0.816342	4.10836	1.49988	1.02644	0.684351		MIMAT0002814	hsa-miR-432-5p	chr14	564.201	720.923	648.861	2118.31	3674.37	3464.56	1940.08	1600.97	1700.31	644.662	3085.75	1747.12	0.56619
MIMAT0004703	hsa-miR-335-3p	chr7	15.8452	18.0734	16.4156	31.2822	13.7365	23.8996	30.0309	6.93361	10.2043	16.7781	22.9727	15.7229	0.684417		MIMAT0004813	hsa-miR-411-3p	chr14	391.978	496.756	494.397	943.038	1416.68	1107.85	809.659	593.307	571.569	461.044	1155.86	658.178	0.569429
MIMAT0004929	hsa-miR-190b-5p	chr1	0	0	0	0.306688	0.335036	1.67297	0.361819	0.815718	0.408171	0	0.771565	0.528569	0.685061		MIMAT0027470	hsa-miR-6785-5p	chr17	3.70373	1.08819	1.12747	0	1.19375	0.748042	0	0	1.10769	1.97313	0.647264	0.369231	0.570448
MIMAT0004502	hsa-miR-28-3p	chr3	409.13	474.039	446.59	1379.48	1881.56	722.007	772.483	944.602	1017.57	443.253	1327.68	911.551	0.686572		MIMAT0022967	hsa-miR-3620-5p	chr1	4.93831	2.17637	0.563737	0.454476	2.98438	0.748042	0	2.40205	0	2.55947	1.39563	0.800684	0.573707
MIMAT0041619	hsa-miR-10394-5p	chr19	0.406286	0.516382	0.420914	0.613376	0.335036	0.238996	0	0.407859	0.408171	0.447861	0.395803	0.27201	0.687236		MIMAT0003214	hsa-miR-551a	chr1	0	0	0	0	0.596876	1.49608	0	1.20103	0	0	0.697653	0.400342	0.573841
MIMAT0000085	hsa-miR-28-5p	chr3	24.3772	22.7208	23.5712	101.514	150.431	109.938	64.7655	88.5054	95.9201	23.5564	120.628	83.0637	0.688596		MIMAT0000722	hsa-miR-370-3p	chr14	4617.93	4621.52	4584.87	24481.7	38027.9	34420.8	19979.1	16284.7	19363.6	4608.11	32310.1	18542.5	0.573891
MIMAT0002888	hsa-miR-532-5p	chrX	407.911	363.017	369.141	706.302	968.925	884.046	696.501	558.767	508.581	380.023	853.091	587.95	0.689199		MIMAT0027467	hsa-miR-6783-3p	chr17	3.70373	2.17637	3.38242	0.454476	2.68594	2.61815	0	0	3.32308	3.08751	1.91952	1.10769	0.577067
MIMAT0000772	hsa-miR-345-5p	chr14	278.306	232.372	250.444	409.122	431.527	547.54	279.324	377.678	300.006	253.707	462.729	319.002	0.689393		MIMAT0004948	hsa-miR-885-3p	chr3	12.3458	16.8669	11.8385	2.72686	0.298438	1.12206	0	2.40205	0	13.6837	1.38245	0.800684	0.579176
MIMAT0000460	hsa-miR-194-5p	chr1	33.3155	30.9829	23.1503	33.7357	26.8029	27.4845	16.2818	22.8401	22.8576	29.1496	29.341	20.6598	0.704128		MIMAT0014988	hsa-miR-3125	chr2	3.08644	5.44093	5.07363	1.36343	3.28282	2.99217	0	0	4.43077	4.53367	2.54614	1.47692	0.580064
MIMAT0005895_1	hsa-miR-548f-3p	chr2	0.812572	0	0	0.613376	0	0.477992	0.361819	0.407859	0	0.270857	0.363789	0.256559	0.705242		MIMAT0004680	hsa-miR-130b-5p	chr22	110.495	132.214	144.317	723.526	974.4	848.654	556.864	465.998	471.877	129.009	848.86	498.246	0.58696
MIMAT0022737	hsa-miR-550b-2-5p	chr7	0.406286	0	0.420914	0.613376	0	0.477992	0.361819	0	0.408171	0.275733	0.363789	0.256663	0.705527		MIMAT0018958	hsa-miR-4440	chr2	0.617288	0	0	0.908952	0.596876	0.374021	0	0	1.10769	0.205763	0.626616	0.369231	0.589246
MIMAT0015053	hsa-miR-3176	chr16	0	0.516382	0.420914	1.22675	3.6854	0	1.44727	0.815718	1.22451	0.312432	1.63738	1.1625	0.709975		MIMAT0000090	hsa-miR-32-5p	chr9	112.346	97.3926	107.11	165.429	262.924	160.829	85.8549	172.948	88.6154	105.616	196.394	115.806	0.589661
MIMAT0041618	hsa-miR-10393-3p	chr15	2.43772	2.06553	2.10457	0	0.670073	0.477992	0	0	0.816342	2.2026	0.382688	0.272114	0.711059		MIMAT0004554	hsa-miR-7-2-3p	chr15	3.08644	2.72046	0.563737	4.09028	2.98438	2.61815	1.19243	1.20103	3.32308	2.12355	3.23094	1.90551	0.58977
MIMAT0000703	hsa-miR-361-5p	chrX	1051.87	902.12	786.688	78.5121	76.0532	135.511	53.5492	79.5325	75.5116	913.561	96.692	69.5311	0.719099		MIMAT0026720	hsa-miR-887-5p	chr5	1.23458	2.17637	0.563737	0.908952	7.16251	3.74021	3.57729	1.20103	2.21539	1.32489	3.93722	2.33123	0.592101
MIMAT0005928_4	hsa-miR-548h-5p	chr8	0.812572	2.06553	1.26274	0.920064	0	0.716988	0.361819	0.407859	0.408171	1.38028	0.545684	0.392616	0.719494		MIMAT0015079	hsa-miR-3195	chr20	27.778	60.3943	68.7759	3.18133	5.37188	5.23629	3.57729	2.40205	2.21539	52.3161	4.5965	2.73157	0.594272
MIMAT0041622	hsa-miR-10395-3p	chr19	10.9697	14.4587	11.3647	33.1223	42.8847	38.0003	23.5182	33.8523	25.3066	12.2644	38.0024	27.559	0.725191		MIMAT0026555_1	hsa-miR-329-5p	chr14	1.23458	1.08819	0	14.5432	20.5922	16.0829	14.3091	8.40718	7.75385	0.774254	17.0728	10.1567	0.594907
MIMAT0022494	hsa-miR-5701	chr15	0	0	0.420914	0.306688	0.335036	0.477992	0	0.407859	0.408171	0.140305	0.373239	0.27201	0.728783		MIMAT0004489	hsa-miR-16-1-3p	chr13	13.5803	20.6755	10.1473	7.27162	6.56563	7.85444	2.38486	7.20615	3.32308	14.801	7.23056	4.3047	0.595347
MIMAT0005942	hsa-miR-1288-3p	chr17	0.812572	0	0.420914	0	0	1.67297	0	1.22358	0	0.411162	0.557657	0.407859	0.73138		MIMAT0000426	hsa-miR-132-3p	chr17	19.1359	14.1464	23.677	12.7253	14.6235	12.3427	7.15457	13.2113	3.32308	18.9864	13.2305	7.89631	0.596827
MIMAT0000222	hsa-miR-192-5p	chr11	584.239	569.053	505.097	915.157	756.512	731.327	568.055	639.115	555.929	552.796	800.999	587.7	0.733709		MIMAT0039321	hsa-miR-9901	chr16	116.667	125.141	193.926	34.0857	69.536	64.3316	17.8864	39.6338	43.2	145.245	55.9844	33.5734	0.599692
MIMAT0019045	hsa-miR-4508	chr15	0.406286	1.03276	0	1.53344	5.02555	1.19498	3.25637	0.407859	2.04085	0.479684	2.58465	1.90169	0.735763		MIMAT0026614	hsa-miR-487b-5p	chr14	4.32102	2.72046	3.94616	29.5409	42.6766	44.8825	22.6561	14.4123	33.2308	3.66255	39.0334	23.4331	0.600335
MIMAT0003884	hsa-miR-454-5p	chr17	18.6892	22.2044	18.0993	41.4029	38.8642	59.271	22.4328	38.3388	42.4498	19.6643	46.5127	34.4071	0.739736		MIMAT0015378	hsa-miR-3065-3p	chr17	4.93831	1.63228	1.69121	1.36343	0.596876	1.8701	1.19243	0	1.10769	2.75393	1.2768	0.766707	0.60049
MIMAT0002810	hsa-miR-202-5p	chr10	0.406286	1.03276	0	16.2545	0	0	11.2164	0	0.816342	0.479684	5.41815	4.01091	0.740272		MIMAT0005577	hsa-miR-1226-3p	chr3	177.779	193.697	197.308	3.63581	6.2672	1.8701	2.38486	3.60308	1.10769	189.595	3.92437	2.36521	0.602698
MIMAT0018443	hsa-miR-374c-5p	chrX	5.688	7.22935	4.20914	0.306688	0.670073	0	0.723637	0	0	5.70883	0.325587	0.241212	0.740854		MIMAT0026555	hsa-miR-329-5p	chr14	0.617288	0	0.563737	14.5432	18.8016	11.5946	16.694	6.00513	4.43077	0.393675	14.9798	9.0433	0.603699
MIMAT0000419	hsa-miR-27b-3p	chr9	91155.6	72996.3	70782.6	16850.4	16367.2	23751.6	10363.2	13953.3	18117.1	78311.5	18989.7	14144.5	0.744851		MIMAT0000760	hsa-miR-331-3p	chr12	275.311	343.866	344.443	17.7246	43.5719	29.5477	19.0789	19.2164	16.6154	321.207	30.2814	18.3036	0.604449
MIMAT0026481	hsa-miR-134-3p	chr14	0.812572	0	0.420914	3.98694	1.34015	2.62895	1.44727	2.44716	2.04085	0.411162	2.65201	1.97843	0.74601		MIMAT0019819	hsa-miR-4712-3p	chr15	0	0.544093	2.81869	0.908952	0.298438	0.748042	1.19243	0	0	1.12093	0.651811	0.397476	0.609803
MIMAT0004798	hsa-miR-548b-5p	chr6	0	0.516382	0.420914	0.306688	0	0.238996	0	0.407859	0	0.312432	0.181895	0.135953	0.747428		MIMAT0004809	hsa-miR-628-5p	chr15	0.617288	0.544093	1.12747	8.18057	5.96876	4.86227	3.57729	3.60308	4.43077	0.762952	6.3372	3.87038	0.610739
MIMAT0014989	hsa-miR-3126-5p	chr2	0	0.516382	0.841828	1.22675	0	0.955984	0	0.815718	0.816342	0.452737	0.727578	0.54402	0.747713		MIMAT0005794	hsa-miR-1296-5p	chr10	49.3831	73.9966	76.1045	13.1798	19.1	9.72454	7.15457	10.8092	7.75385	66.4947	14.0015	8.57255	0.612261
MIMAT0000433	hsa-miR-142-5p	chr17	0	0	0	11.3475	0.335036	0	7.96001	0	0.816342	0	3.89416	2.92545	0.75124		MIMAT0041620	hsa-miR-10394-3p	chr19	19.1359	17.411	12.4022	20.9059	42.6766	28.4256	29.8107	15.6133	11.0769	16.3164	30.6694	18.8337	0.614087
MIMAT0002808	hsa-miR-511-5p	chr10	0	0	0	0.920064	4.35547	4.30193	1.08546	4.48645	1.63268	0	3.19249	2.40153	0.752244		MIMAT0003239	hsa-miR-574-3p	chr4	17.9014	28.8369	33.2605	10.4529	9.55001	7.1064	7.15457	9.60821	0	26.6662	9.03645	5.58759	0.618339
MIMAT0004515	hsa-miR-29b-2-5p	chr1	3.25029	2.58191	4.63005	0.306688	0	1.19498	0.723637	0	0.408171	3.48742	0.500556	0.377269	0.753701		MIMAT0005867	hsa-miR-663b	chr2	411.731	167.581	136.424	25.9051	76.1017	45.6306	31.0031	27.6236	33.2308	238.579	49.2125	30.6192	0.622183
MIMAT0000728	hsa-miR-375-3p	chr2	1.21886	2.58191	4.20914	19.3213	3.01533	1.91197	6.87455	5.30217	6.12256	2.66997	8.08288	6.09976	0.754652		MIMAT0018187	hsa-miR-3913-5p	chr12	2.46915	2.72046	5.07363	2.27238	4.47657	4.48825	3.57729	1.20103	2.21539	3.42108	3.74573	2.33123	0.62237
MIMAT0000260	hsa-miR-182-3p	chr7	2.03143	1.03276	0.841828	7.05382	7.03576	8.12586	2.89455	5.71003	8.16342	1.30201	7.40515	5.58933	0.75479		MIMAT0000065	hsa-let-7d-5p	chr9	35.1854	30.4692	29.8781	124.526	215.771	146.242	150.246	68.4585	87.5077	31.8442	162.18	102.071	0.629368
MIMAT0005928	hsa-miR-548h-5p	chr14	2.43772	1.03276	0.420914	0	0	0.477992	0.361819	0	0	1.29713	0.159331	0.120606	0.756956		MIMAT0004911	hsa-miR-874-3p	chr5	80.8648	97.9367	82.3056	44.5386	51.3313	37.4021	32.1956	25.2215	26.5846	87.0357	44.424	28.0006	0.630303
MIMAT0027689	hsa-miR-6894-3p	chrX	2.03143	0.516382	2.10457	0	0	0.477992	0.361819	0	0	1.55079	0.159331	0.120606	0.756956		MIMAT0002891	hsa-miR-18a-3p	chr13	35.8027	50.0565	44.5352	27.723	37.0063	25.0594	21.4637	15.6133	19.9385	43.4648	29.9296	19.0052	0.634996
MIMAT0004601	hsa-miR-145-3p	chr5	12.5949	7.22935	13.4692	26.3752	5.36058	12.1888	7.96001	12.6436	12.6533	11.0978	14.6415	11.0856	0.757138		MIMAT0003322	hsa-miR-652-3p	chrX	150.001	182.271	174.758	31.3588	43.5719	37.0281	27.4259	20.4174	23.2615	169.01	37.3196	23.7016	0.635098
MIMAT0015055	hsa-miR-3178	chr16	38.1909	13.4259	10.9438	7.6672	8.37591	7.88686	5.06546	4.89431	8.16342	20.8535	7.97666	6.04106	0.757343		MIMAT0002810	hsa-miR-202-5p	chr10	0	0	0	0	0	1.8701	1.19243	0	0	0	0.623368	0.397476	0.637627
MIMAT0000721	hsa-miR-369-3p	chr14	429.851	351.14	405.761	15.3344	17.7569	27.2455	17.3673	13.4594	15.1023	395.584	20.1123	15.3097	0.761209		MIMAT0000686	hsa-miR-34c-5p	chr11	0	0	0.563737	0	0	1.8701	1.19243	0	0	0.187912	0.623368	0.397476	0.637627
MIMAT0004603	hsa-miR-125b-2-3p	chr21	388.409	307.248	303.479	238.296	325.655	306.632	204.789	221.875	238.78	333.045	290.194	221.815	0.764366		MIMAT0041618	hsa-miR-10393-3p	chr15	0.617288	0	1.12747	0.908952	0.596876	0.374021	0	1.20103	0	0.581587	0.626616	0.400342	0.638895
MIMAT0005936	hsa-miR-1278	chr1	2.03143	4.64744	5.05097	9.81401	21.7774	8.60385	10.1309	8.15718	12.6533	3.90995	13.3984	10.3138	0.769778		MIMAT0000428_1	hsa-miR-135a-5p	chr3	2.46915	3.26456	2.25495	0	2.98438	0.748042	2.38486	0	0	2.66289	1.24414	0.794952	0.638957
MIMAT0001636	hsa-miR-452-3p	chrX	56.88	38.7287	44.196	98.7535	150.096	141.964	74.5346	112.161	115.512	46.6016	130.271	100.736	0.77328		MIMAT0044658	hsa-miR-11401	chr16	0	0	0.563737	0.908952	1.19375	1.49608	1.19243	0	1.10769	0.187912	1.1996	0.766707	0.639138
MIMAT0005891	hsa-miR-1303	chr5	2.43772	1.54915	3.36731	3.68025	5.36058	4.30193	1.44727	4.89431	4.08171	2.45139	4.44759	3.47443	0.781195		MIMAT0015032	hsa-miR-3158-3p	chr10	0	0	0.563737	8.63504	14.0266	10.4726	8.347	8.40718	4.43077	0.187912	11.0447	7.06165	0.639368
MIMAT0041634	hsa-miR-10401-3p	chr21	10.9697	19.1061	12.6274	0.306688	1.00511	0.716988	0.361819	1.22358	0	14.2344	0.676262	0.528465	0.781451		MIMAT0000707	hsa-miR-363-3p	chrX	0	0	1.12747	4.99924	5.07344	2.99217	4.76971	3.60308	0	0.375825	4.35495	2.79093	0.640864
MIMAT0005794	hsa-miR-1296-5p	chr10	54.036	49.5727	46.3005	10.7341	13.7365	12.4278	7.23637	11.8279	9.7961	49.9698	12.2995	9.62013	0.782159		MIMAT0002174	hsa-miR-484	chr16	322.224	336.249	348.953	27.2686	33.1266	26.5555	20.2713	15.6133	19.9385	335.809	28.9836	18.6077	0.642009
MIMAT0026737	hsa-miR-548j-3p	chr22	0.812572	1.54915	2.52548	3.98694	1.34015	3.58494	2.89455	1.63144	2.44902	1.62907	2.97068	2.325	0.782651		MIMAT0000222	hsa-miR-192-5p	chr11	109.26	111.539	124.586	279.957	358.125	328.764	227.754	198.169	197.169	115.128	322.282	207.697	0.644458
MIMAT0000232	hsa-miR-199a-3p	chr1	6.09429	6.71297	5.47188	61.3376	6.70073	2.62895	38.3528	8.56504	8.57159	6.09305	23.5558	18.4965	0.785221		MIMAT0004814	hsa-miR-654-3p	chr14	953.71	1289.5	1234.02	7158	8667.83	7723.91	5426.74	4111.11	5689.11	1159.08	7849.91	5075.65	0.646587
MIMAT0004809	hsa-miR-628-5p	chr15	2.43772	1.54915	2.9464	7.05382	12.7314	6.69188	6.15092	6.52575	8.16342	2.31109	8.8257	6.94669	0.787099		MIMAT0003249	hsa-miR-584-5p	chr5	6.17288	2.17637	4.5099	29.0865	38.7969	34.4099	32.1956	15.6133	18.8308	4.28638	34.0978	22.2132	0.651457
MIMAT0025849	hsa-miR-6718-5p	chr18	0	0	0	0.613376	2.01022	0.238996	1.44727	0	0.816342	0	0.954197	0.754539	0.790758		MIMAT0004693	hsa-miR-330-5p	chr19	58.6424	64.2029	74.4133	78.6243	87.4423	70.69	63.1987	46.84	44.3077	65.7529	78.9189	51.4488	0.65192
MIMAT0000094	hsa-miR-95-3p	chr4	6.90686	7.22935	5.47188	3.68025	4.69051	1.43398	2.89455	2.0393	2.8572	6.53603	3.26825	2.59701	0.79462		MIMAT0019864	hsa-miR-3064-5p	chr17	1.85186	0.544093	1.12747	3.18133	5.37188	3.74021	1.19243	2.40205	4.43077	1.17448	4.09781	2.67508	0.652808
MIMAT0022271	hsa-miR-664b-5p	chrX	0	2.06553	0	3.06688	0.335036	0	1.08546	1.22358	0.408171	0.68851	1.13397	0.905735	0.798728		MIMAT0004672	hsa-miR-106b-3p	chr7	96.9142	108.274	103.164	1919.71	2492.85	2560.55	1684.9	1317.53	1550.77	102.784	2324.37	1517.73	0.652965
MIMAT0015083	hsa-miR-3198	chr12	3.65657	3.09829	4.63005	2.76019	0	0.238996	0.361819	1.22358	0.816342	3.79497	0.999729	0.800579	0.800796		MIMAT0019739	hsa-miR-4665-5p	chr9	0.617288	1.08819	1.69121	1.36343	2.08907	1.8701	1.19243	1.20103	1.10769	1.13223	1.7742	1.16705	0.657789
MIMAT0018197	hsa-miR-3922-3p	chr12	0.812572	0	0	0	1.67518	0.238996	0.723637	0.815718	0	0.270857	0.638059	0.513119	0.804186		MIMAT0015085	hsa-miR-3200-3p	chr22	16.0495	8.70548	6.76484	2.72686	3.87969	4.11423	5.96214	0	1.10769	10.5066	3.57359	2.35661	0.659452
MIMAT0041621	hsa-miR-10395-5p	chr19	1.62514	0.516382	1.68366	3.68025	5.36058	4.30193	5.06546	3.67073	2.04085	1.27506	4.44759	3.59235	0.807707		MIMAT0002872	hsa-miR-501-5p	chrX	170.989	143.64	113.311	64.5356	103.856	65.0796	50.082	42.0359	62.0308	142.647	77.8239	51.3829	0.660246
MIMAT0000231	hsa-miR-199a-5p	chr1	0.406286	1.03276	0.420914	30.3621	2.34525	0.477992	23.1564	2.44716	1.22451	0.619988	11.0618	8.94269	0.808431		MIMAT0005875	hsa-miR-548j-5p	chr22	0.617288	0	2.25495	3.18133	3.87969	1.8701	1.19243	3.60308	1.10769	0.957412	2.97704	1.96773	0.660969
MIMAT0001618	hsa-miR-191-3p	chr3	3.65657	3.09829	1.68366	10.7341	16.4168	7.64787	9.40728	6.93361	11.837	2.81284	11.5996	9.39261	0.809738		MIMAT0003180	hsa-miR-487b-3p	chr14	1087.04	1398.32	1261.64	1191.18	1426.23	1125.43	877.627	793.878	815.262	1249	1247.62	828.922	0.664406
MIMAT0000227	hsa-miR-197-3p	chr1	5197.62	4845.22	4244.5	129.729	51.2606	180.681	68.0219	106.451	120.819	4762.44	120.557	98.4306	0.816466		MIMAT0015083	hsa-miR-3198	chr12	6.17288	2.17637	5.07363	0	0.298438	1.49608	1.19243	0	0	4.4743	0.598174	0.397476	0.664483
MIMAT0000081	hsa-miR-25-3p	chr7	3094.68	2642.33	2733.41	10335.7	10707.8	13135.7	8186.15	9779.65	10067.9	2823.47	11393	9344.58	0.8202		MIMAT0000091	hsa-miR-33a-5p	chr22	0.617288	0.544093	0	13.1798	10.7438	7.48042	5.96214	7.20615	7.75385	0.387127	10.468	6.97405	0.666226
MIMAT0000232_1	hsa-miR-199a-3p	chr19	6.09429	8.7785	6.73462	66.858	6.70073	2.86795	44.1419	7.74932	11.0206	7.20247	25.4755	20.9706	0.823166		MIMAT0004566	hsa-miR-218-2-3p	chr5	3.08644	7.0732	6.76484	17.2701	14.325	11.9687	9.53943	8.40718	11.0769	5.6415	14.5213	9.67451	0.666231
MIMAT0003233	hsa-miR-551b-3p	chr3	29.2526	21.6881	18.0993	9.50732	8.71094	10.2768	7.96001	7.34147	8.16342	23.0133	9.49836	7.82163	0.823471		MIMAT0041634_1	hsa-miR-10401-3p	chr21	58.0251	54.4093	64.8298	3.18133	2.68594	2.99217	1.19243	3.60308	1.10769	59.088	2.95315	1.96773	0.666317
MIMAT0016847	hsa-miR-378c	chr10	0	0	0	2.76019	1.00511	0.238996	2.89455	0.407859	0	0	1.33477	1.1008	0.824716		MIMAT0021022	hsa-miR-5001-3p	chr2	11.1112	21.7637	18.6033	9.08952	7.46095	2.61815	4.76971	3.60308	4.43077	17.1594	6.38954	4.26785	0.667944
MIMAT0004678	hsa-miR-99b-3p	chr19	96.6961	84.1703	93.8638	407.281	464.695	438.557	368.693	355.653	356.741	91.5767	436.845	360.363	0.824921		MIMAT0004690	hsa-miR-379-3p	chr14	698.153	776.42	750.898	651.719	684.617	516.523	496.05	390.333	352.246	741.824	617.619	412.877	0.668497
MIMAT0004567	hsa-miR-219a-1-3p	chr6	0	0	0	16.2545	27.808	12.9058	17.7291	15.4986	13.8778	0	18.9894	15.7019	0.826874		MIMAT0019873	hsa-miR-4742-3p	chr1	0	0	0	4.99924	4.17813	2.99217	3.57729	2.40205	2.21539	0	4.05651	2.73157	0.67338
MIMAT0015050	hsa-miR-323b-3p	chr14	113.354	96.5635	99.3357	4.90701	7.03576	10.9938	7.96001	6.11789	4.89805	103.084	7.64553	6.32532	0.827322		MIMAT0000448	hsa-miR-136-5p	chr14	1108.03	1482.11	1325.35	1140.28	1508.6	1182.28	736.921	1094.13	751.016	1305.16	1277.05	860.69	0.673965
MIMAT0004693	hsa-miR-330-5p	chr19	47.9418	37.1795	31.1476	23.615	26.4679	27.7235	16.2818	23.6558	24.4902	38.7563	25.9355	21.476	0.828055		MIMAT0015041	hsa-miR-1260b	chr11	113.581	200.226	209.146	25.9051	33.1266	28.4256	17.8864	20.4174	21.0462	174.318	29.1524	19.7833	0.678617
MIMAT0039763	hsa-miR-9985	chrY	4.06286	6.19659	2.9464	1.84013	3.01533	1.67297	2.17091	0.815718	2.44902	4.40195	2.17614	1.81188	0.832613		MIMAT0021030	hsa-miR-548ao-3p	chr8	0	0	0	0.454476	3.58125	1.12206	1.19243	1.20103	1.10769	0	1.71926	1.16705	0.678807
MIMAT0019032	hsa-miR-4497	chr12	1.62514	2.06553	2.52548	3.37357	9.04598	5.9749	4.34182	6.11789	4.89805	2.07205	6.13148	5.11925	0.834913		MIMAT0031074	hsa-miR-450a-2-3p	chrX	0	1.63228	1.12747	3.18133	6.86407	2.24413	4.76971	3.60308	0	0.919917	4.09651	2.79093	0.681295
MIMAT0011161	hsa-miR-2116-3p	chr15	6.90686	3.09829	3.78822	0.613376	0.335036	1.43398	0.361819	0.815718	0.816342	4.59779	0.794129	0.664626	0.836925		MIMAT0004603	hsa-miR-125b-2-3p	chr21	54.3214	63.1147	57.5012	62.2632	90.1282	70.3159	66.776	40.8349	44.3077	58.3124	74.2358	50.6395	0.682144
MIMAT0000759	hsa-miR-148b-3p	chr12	1256.64	956.857	966.839	1300.05	1089.2	1929.65	1505.53	1097.14	1025.32	1060.11	1439.64	1209.33	0.840026		MIMAT0000750	hsa-miR-340-3p	chr5	9.87661	4.35274	10.1473	279.503	491.229	463.786	323.148	267.829	251.446	8.12554	411.506	280.808	0.682391
MIMAT0000438	hsa-miR-152-3p	chr17	148.701	120.317	111.542	286.446	292.152	291.575	385.337	172.524	173.473	126.853	290.058	243.778	0.840446		MIMAT0041634_2	hsa-miR-10401-3p	chr21	48.1485	63.6588	62.0111	1.36343	4.47657	2.61815	2.38486	1.20103	2.21539	57.9395	2.81938	1.93376	0.68588
MIMAT0011778	hsa-miR-2278	chr9	2.03143	3.09829	2.52548	3.06688	3.6854	1.19498	1.80909	1.63144	3.26537	2.55174	2.64909	2.2353	0.8438		MIMAT0018962	hsa-miR-4444	chr2	0	0.544093	0.563737	1.36343	0	0.374021	1.19243	0	0	0.369277	0.57915	0.397476	0.68631
MIMAT0005944	hsa-miR-1252-5p	chr12	0	0	1.26274	0	2.34525	3.58494	2.17091	1.22358	1.63268	0.420914	1.97673	1.67572	0.847725		MIMAT0000736	hsa-miR-381-3p	chr14	230702	266787	268054	63955.2	79742.9	66388.3	50418.3	45750.7	49357.7	255181	70028.8	48508.9	0.692699
MIMAT0000439_1	hsa-miR-153-3p	chr7	0	0	0	0	0.670073	0.716988	0.361819	0.815718	0	0	0.462353	0.392512	0.848944		MIMAT0000445	hsa-miR-126-3p	chr9	9.87661	12.5141	16.9121	526.738	764.896	882.689	536.593	462.395	513.969	13.101	724.774	504.319	0.695829
MIMAT0027454	hsa-miR-6777-5p	chr17	0.406286	0.516382	0.420914	0.613376	0	0.238996	0.723637	0	0	0.447861	0.284124	0.241212	0.848969		MIMAT0049032	hsa-miR-12136	chr1	100.618	78.8934	86.2518	30.4499	39.6922	29.5477	17.8864	21.6185	29.9077	88.5877	33.2299	23.1375	0.696286
MIMAT0019739	hsa-miR-4665-5p	chr9	0	1.03276	0	0.613376	0.670073	0.955984	1.08546	0.407859	0.408171	0.344255	0.746477	0.633829	0.849093		MIMAT0002813	hsa-miR-493-5p	chr14	309.261	326.456	310.055	3019.08	5770	5220.21	3393.65	2806.8	3566.77	315.257	4669.76	3255.74	0.697196
MIMAT0003329	hsa-miR-411-5p	chr14	156.014	138.907	152.371	537.317	596.03	575.024	351.688	487.8	614.705	149.097	569.457	484.731	0.851216		MIMAT0019764	hsa-miR-4680-5p	chr10	0.617288	0	1.12747	3.18133	6.56563	5.23629	5.96214	1.20103	3.32308	0.581587	4.99442	3.49542	0.699864
MIMAT0015079	hsa-miR-3195	chr20	75.1629	40.2778	33.2522	10.7341	19.7671	11.9498	17.0055	7.74932	11.4288	49.5643	14.1503	12.0612	0.852361		MIMAT0002874	hsa-miR-503-5p	chrX	42.5929	71.2761	87.3792	128.617	128.925	105.1	82.2776	93.68	78.6462	67.0827	120.881	84.8679	0.702081
MIMAT0003333	hsa-miR-549a-3p	chr15	0.812572	0.516382	0	0	0	0.477992	0	0.407859	0	0.442985	0.159331	0.135953	0.853277		MIMAT0004518	hsa-miR-16-2-3p	chr3	267.286	234.504	240.716	289.501	455.715	304.827	208.675	282.241	248.123	247.502	350.014	246.346	0.703818
MIMAT0005573	hsa-miR-1225-3p	chr16	0	1.54915	2.10457	0	0	0.477992	0	0.407859	0	1.21791	0.159331	0.135953	0.853277		MIMAT0000081	hsa-miR-25-3p	chr7	498.769	627.883	616.165	6985.3	7242.19	6579.4	5768.97	4688.8	4449.6	580.939	6935.63	4969.13	0.716463
MIMAT0000090	hsa-miR-32-5p	chr9	491.606	443.572	494.995	348.397	390.987	389.085	182.718	431.923	348.578	476.724	376.157	321.073	0.853562		MIMAT0027429	hsa-miR-6764-3p	chr14	0.617288	0	0	1.36343	0.298438	0	1.19243	0	0	0.205763	0.553955	0.397476	0.717524
MIMAT0025483	hsa-miR-6513-3p	chr2	0.406286	0.516382	0.420914	0	0	0.477992	0	0	0.408171	0.447861	0.159331	0.136057	0.853928		MIMAT0000450	hsa-miR-149-5p	chr2	133.334	125.685	111.056	249.507	413.336	325.772	255.18	204.174	252.554	123.359	329.539	237.303	0.720106
MIMAT0027530	hsa-miR-6815-5p	chr21	0	0	2.10457	0	0	0.477992	0	0	0.408171	0.701523	0.159331	0.136057	0.853928		MIMAT0005893	hsa-miR-1305	chr4	6.17288	2.72046	5.07363	2.27238	0.596876	1.8701	0	1.20103	2.21539	4.65566	1.57979	1.1388	0.720859
MIMAT0019702	hsa-miR-4642	chr6	0.406286	0	0	0	0	0.477992	0	0	0.408171	0.135429	0.159331	0.136057	0.853928		MIMAT0000255	hsa-miR-34a-5p	chr1	0	0	1.12747	0.454476	0	2.61815	0	0	2.21539	0.375825	1.02421	0.738462	0.721008
MIMAT0018074	hsa-miR-3654	chr7	1.62514	1.54915	2.9464	1.22675	0.335036	0.238996	0.723637	0.407859	0.408171	2.04023	0.600261	0.513222	0.854998		MIMAT0020958	hsa-miR-4482-3p	chr10	0	0	0.563737	0.454476	1.19375	0	0	1.20103	0	0.187912	0.549409	0.400342	0.728677
MIMAT0003258	hsa-miR-590-5p	chr7	1.21886	2.58191	0	2.4535	12.0613	6.93088	3.25637	7.34147	7.75524	1.26692	7.14856	6.11769	0.855793		MIMAT0030999	hsa-miR-8072	chr12	0.617288	3.26456	0	0.454476	1.19375	0	0	1.20103	0	1.29395	0.549409	0.400342	0.728677
MIMAT0000722	hsa-miR-370-3p	chr14	352.25	376.443	420.493	1530.37	1693.27	1194.02	1402.41	1329.21	1054.71	383.062	1472.56	1262.11	0.857089		MIMAT0022696	hsa-miR-301a-5p	chr17	33.9509	39.1747	41.1528	155.885	189.21	136.144	139.514	90.0769	121.846	38.0928	160.413	117.146	0.730277
MIMAT0026720	hsa-miR-887-5p	chr5	12.1886	15.4915	8.83919	3.06688	3.01533	8.12586	3.61819	6.93361	1.63268	12.1731	4.73602	4.06149	0.857575		MIMAT0000452	hsa-miR-154-5p	chr14	125.927	144.185	157.846	62.2632	51.6298	28.7996	27.4259	38.4328	38.7692	142.653	47.5642	34.876	0.73324
MIMAT0004553	hsa-miR-7-1-3p	chr9	83.6949	76.4246	74.5018	30.6688	7.3708	47.5602	15.1964	27.3266	31.4291	78.2071	28.5333	24.6507	0.863929		MIMAT0004553	hsa-miR-7-1-3p	chr9	18.5186	19.5873	8.45606	12.7253	12.236	11.2206	4.76971	10.8092	11.0769	15.5207	12.0606	8.88529	0.736718
MIMAT0018968	hsa-miR-4449	chr4	70.2875	62.4823	59.3489	11.6541	6.03065	5.01891	4.34182	8.15718	7.34707	64.0395	7.5679	6.61536	0.874134		MIMAT0015012	hsa-miR-3143	chr6	0.617288	3.26456	3.38242	4.54476	1.79063	1.49608	2.38486	1.20103	2.21539	2.42142	2.61049	1.93376	0.740764
MIMAT0004586	hsa-miR-15b-3p	chr3	6.09429	5.16382	7.99736	84.6458	69.6876	99.1833	47.0364	75.8618	98.7773	6.41849	84.5056	73.8919	0.874402		MIMAT0004496	hsa-miR-23a-5p	chr19	11.1112	13.0582	10.711	14.0888	21.786	15.7089	13.1167	9.60821	15.5077	11.6268	17.1945	12.7442	0.741178
MIMAT0003386	hsa-miR-376a-5p	chr14	0.406286	0	0.420914	0.613376	1.34015	2.38996	2.17091	1.22358	0.408171	0.275733	1.44783	1.26755	0.875487		MIMAT0017994	hsa-miR-3615	chr17	186.421	203.491	235.078	141.797	176.675	175.416	121.628	132.113	112.985	208.33	164.629	122.242	0.742528
MIMAT0015022	hsa-miR-3149	chr8	0	1.03276	0	1.22675	0	0.477992	1.08546	0.407859	0	0.344255	0.568248	0.497772	0.875977		MIMAT0004985	hsa-miR-942-5p	chr1	4.32102	3.80865	9.01979	3.63581	8.05782	8.60248	7.15457	3.60308	4.43077	5.71649	6.76537	5.06281	0.748341
MIMAT0019693	hsa-miR-4636	chr5	10.5634	5.68021	7.99736	1.84013	3.35036	2.86795	2.17091	2.44716	2.44902	8.08034	2.68615	2.3557	0.87698		MIMAT0004927	hsa-miR-708-3p	chr11	348.151	419.495	408.709	453.567	400.802	365.418	329.11	319.473	266.954	392.118	406.596	305.179	0.750571
MIMAT0003332	hsa-miR-656-3p	chr14	82.4761	58.8676	66.0835	8.89395	8.37591	23.6606	9.04547	9.78862	17.1432	69.1424	13.6435	11.9924	0.878985		MIMAT0003297	hsa-miR-628-3p	chr15	4.32102	3.80865	5.07363	1.8179	10.4453	9.35052	3.57729	6.00513	6.64616	4.4011	7.20458	5.40952	0.750845
MIMAT0019883	hsa-miR-4747-3p	chr19	2.43772	1.03276	2.52548	3.06688	0	0.238996	2.53273	0	0.408171	1.99865	1.10196	0.9803	0.889599		MIMAT0021023	hsa-miR-5002-5p	chr3	0.617288	4.35274	1.69121	4.99924	1.79063	4.11423	2.38486	3.60308	2.21539	2.22041	3.6347	2.73444	0.752316
MIMAT0000079	hsa-miR-24-1-5p	chr9	34.5343	27.3683	41.2496	60.7242	75.3832	73.6107	43.0564	73.4147	71.0217	34.384	69.906	62.4976	0.894023		MIMAT0025484	hsa-miR-6514-5p	chr11	0	0	1.12747	0.908952	0.298438	0.374021	1.19243	0	0	0.375825	0.527137	0.397476	0.754028
MIMAT0027380	hsa-miR-6739-3p	chr1	0	0.516382	0	2.4535	0	1.91197	1.08546	0.815718	2.04085	0.172127	1.45516	1.31401	0.903002		MIMAT0004797	hsa-miR-582-3p	chr5	319.138	451.053	453.245	93.1676	147.13	105.1	106.126	78.0667	76.4308	407.812	115.132	86.8745	0.754562
MIMAT0025856	hsa-miR-6724-5p	chr21	0	1.03276	0	0.613376	0	0.238996	0.361819	0	0.408171	0.344255	0.284124	0.256663	0.903349		MIMAT0000446	hsa-miR-127-3p	chr14	2654.96	3459.34	3423.01	23326.4	35807.8	36166	26260.9	19867.4	25791.5	3179.1	31766.7	23973.2	0.754665
MIMAT0000450	hsa-miR-149-5p	chr2	525.734	467.326	470.161	934.478	1190.05	1229.16	1023.95	1091.84	935.119	487.74	1117.89	1016.97	0.909718		MIMAT0000451	hsa-miR-150-5p	chr19	0	1.08819	0.563737	0.454476	1.19375	1.49608	2.38486	0	0	0.550641	1.0481	0.794952	0.758467
MIMAT0025856_2	hsa-miR-6724-5p	chr21	0.406286	1.03276	0	0.920064	0.335036	0.477992	0.361819	0.815718	0.408171	0.479684	0.577697	0.528569	0.914959		MIMAT0004955	hsa-miR-374b-5p	chrX	132.717	156.155	181.523	197.697	158.769	145.868	129.975	117.701	134.031	156.798	167.445	127.235	0.759865
MIMAT0022696	hsa-miR-301a-5p	chr17	39.4097	34.5976	28.2012	59.1908	90.4598	91.5354	67.2983	76.6775	77.9606	34.0695	80.3953	73.9788	0.920188		MIMAT0000734	hsa-miR-380-5p	chr14	4.32102	11.4259	8.45606	59.0819	71.9235	55.7291	46.5047	46.84	48.7385	8.06767	62.2448	47.3611	0.760883
MIMAT0004814	hsa-miR-654-3p	chr14	239.709	198.291	226.031	331.836	450.624	370.922	327.084	331.997	406.946	221.343	384.461	355.343	0.924263		MIMAT0000758	hsa-miR-135b-5p	chr1	1.23458	0	0.563737	8.63504	9.84845	7.48042	11.9243	1.20103	6.64616	0.599438	8.65464	6.59049	0.761498
MIMAT0041623	hsa-miR-10396a-5p	chr21	3.65657	4.64744	3.78822	9.20064	8.04087	9.79883	4.70364	9.78862	10.6124	4.03075	9.01345	8.36823	0.928417		MIMAT0000094	hsa-miR-95-3p	chr4	187.038	200.226	208.583	212.695	197.566	186.262	196.751	121.304	136.246	198.616	198.841	151.434	0.761581
MIMAT0019952	hsa-miR-2467-5p	chr2	4.06286	7.22935	7.15554	0	2.01022	1.43398	0.361819	2.44716	0.408171	6.14925	1.14806	1.07238	0.934078		MIMAT0015084_1	hsa-miR-3199	chr22	0.617288	0.544093	2.25495	1.8179	2.08907	2.24413	1.19243	2.40205	1.10769	1.13878	2.05036	1.56739	0.764445
MIMAT0028222	hsa-miR-7156-5p	chr1	2.03143	0	0.420914	1.22675	3.6854	1.43398	1.44727	2.44716	2.04085	0.817448	2.11538	1.97843	0.935261		MIMAT0004564	hsa-miR-214-5p	chr1	201.236	226.342	249.735	200.424	253.374	220.298	156.208	192.164	167.262	225.771	224.699	171.878	0.764926
MIMAT0004672	hsa-miR-106b-3p	chr7	1264.36	1121.58	1045.55	2276.54	2574.42	2776.18	2299	2348.45	2515.56	1143.83	2542.38	2387.67	0.939147		MIMAT0021021	hsa-miR-5001-5p	chr2	4.32102	4.89683	3.38242	1.36343	0.895314	0.748042	1.19243	0	1.10769	4.20009	1.00226	0.766707	0.764977
MIMAT0000449	hsa-miR-146a-5p	chr5	36.1595	32.5321	38.3032	88.3261	30.1533	41.1073	57.5292	43.2331	49.3887	35.6649	53.1956	50.0503	0.940874		MIMAT0018072	hsa-miR-3652	chr12	0	0	0.563737	0	1.19375	0.374021	0	1.20103	0	0.187912	0.522591	0.400342	0.766071
MIMAT0030420	hsa-miR-7845-5p	chr2	2.03143	0	0.420914	2.76019	4.69051	1.19498	3.25637	1.63144	3.26537	0.817448	2.88189	2.71772	0.943034		MIMAT0027376	hsa-miR-6737-3p	chr1	1.23458	3.80865	2.81869	0.454476	0.596876	0.374021	0	0	1.10769	2.62064	0.475124	0.369231	0.777125
MIMAT0005928_1	hsa-miR-548h-5p	chr16	1.21886	0.516382	0.841828	0	0.335036	1.19498	1.44727	0	0	0.859023	0.510005	0.482425	0.945921		MIMAT0004811	hsa-miR-33b-3p	chr17	0	0	1.12747	0	0.298438	1.12206	0	0	1.10769	0.375825	0.4735	0.369231	0.77979
MIMAT0041635	hsa-miR-10396b-5p	chr21	4.06286	7.74574	6.31371	5.82707	12.0613	8.84285	6.15092	6.93361	12.2451	6.04077	8.91041	8.44322	0.947568		MIMAT0015084	hsa-miR-3199	chr22	1.23458	0.544093	1.69121	0.908952	0.596876	1.49608	1.19243	1.20103	0	1.15663	1.00064	0.797818	0.79731
MIMAT0027467	hsa-miR-6783-3p	chr17	1.62514	1.03276	0.841828	2.14681	0	1.67297	0.361819	1.63144	1.63268	1.16658	1.27326	1.20865	0.949252		MIMAT0005933	hsa-miR-1277-3p	chrX	0.617288	0	0	0.908952	0.596876	0	0	1.20103	0	0.205763	0.501943	0.400342	0.797585
MIMAT0019726	hsa-miR-4659a-5p	chr8	0	0	0	1.22675	0	0	0.361819	0	0.816342	0	0.408917	0.39272	0.96039		MIMAT0022925	hsa-miR-503-3p	chrX	1.85186	0	2.25495	0	2.3875	3.36619	2.38486	0	2.21539	1.36894	1.9179	1.53341	0.799529
MIMAT0026555_1	hsa-miR-329-5p	chr14	0	0	0.420914	1.22675	0.335036	1.67297	1.08546	1.22358	0.816342	0.140305	1.07825	1.04179	0.966185		MIMAT0001536	hsa-miR-429	chr1	0	2.17637	0	0.454476	0.298438	0.748042	0	1.20103	0	0.725457	0.500319	0.400342	0.800174
MIMAT0027407	hsa-miR-6753-3p	chr11	0.812572	0	0.420914	2.4535	0.670073	0.955984	1.08546	0.815718	2.04085	0.411162	1.35985	1.31401	0.966288		MIMAT0003329	hsa-miR-411-5p	chr14	624.696	700.791	746.388	6497.64	9239.94	8163.76	7352.51	5616	6163.2	690.625	7967.11	6377.24	0.800445
MIMAT0041631	hsa-miR-10400-5p	chr8	1.21886	0.516382	0.841828	2.14681	2.34525	1.19498	1.44727	2.85501	1.22451	0.859023	1.89568	1.84227	0.971822		MIMAT0041623	hsa-miR-10396a-5p	chr21	22.8397	20.6755	32.133	1.8179	1.79063	2.24413	2.38486	1.20103	1.10769	25.2161	1.95089	1.56453	0.801956
MIMAT0030418	hsa-miR-6516-3p	chr17	41.8475	56.2857	49.6678	0.613376	3.6854	2.62895	1.44727	2.85501	2.44902	49.267	2.30924	2.25044	0.974535		MIMAT0000434	hsa-miR-142-3p	chr17	0	0	0	0	0	1.49608	0	1.20103	0	0	0.498695	0.400342	0.80278
MIMAT0005898	hsa-miR-1246	chr2	73.1315	46.4744	44.6169	8.89395	22.7825	6.93088	15.1964	11.0122	11.4288	54.7409	12.8691	12.5458	0.974877		MIMAT0041634	hsa-miR-10401-3p	chr21	47.5312	64.747	68.2122	2.27238	5.96876	2.99217	2.38486	0	6.64616	60.1635	3.74444	3.01034	0.80395
MIMAT0000750	hsa-miR-340-3p	chr5	19.0954	20.6553	20.6248	381.826	325.99	409.161	320.933	436.817	336.333	20.1252	372.326	364.694	0.979503		MIMAT0000085	hsa-miR-28-5p	chr3	1.23458	2.17637	0	11.8164	7.75939	10.8466	8.347	8.40718	7.75385	1.13698	10.1408	8.16934	0.805592
MIMAT0002174	hsa-miR-484	chr16	528.578	448.22	455.008	27.6019	18.762	20.3147	26.7746	22.8401	16.3268	477.269	22.2262	21.9805	0.988946		MIMAT0000710	hsa-miR-365a-3p	chr16	37.0373	27.2046	28.7506	20.9059	34.0219	31.4178	26.2334	18.0154	25.4769	30.9975	28.7819	23.2419	0.80752
MIMAT0003165	hsa-miR-545-3p	chrX	0.406286	0	0	1.22675	0	0	0	0.407859	0.816342	0.135429	0.408917	0.408067	0.997921		MIMAT0000250	hsa-miR-139-5p	chr11	19855.1	20069.4	19226.8	5588.69	7680.6	6600.72	5525.71	4855.75	5694.65	19717.1	6623.34	5358.7	0.809064
MIMAT0025484	hsa-miR-6514-5p	chr11	2.43772	0	0	1.22675	0.335036	0.477992	0	1.63144	0.408171	0.812572	0.679926	0.679869	0.999916		MIMAT0002875	hsa-miR-504-5p	chrX	138.89	150.17	165.175	85.896	105.945	84.9028	81.0851	73.2626	69.7846	151.411	92.2481	74.7108	0.80989
MIMAT0004606	hsa-miR-136-3p	chr14	78.4132	57.3184	58.0861	30.6688	31.8285	22.7046	28.9455	28.5501	27.7556	64.6059	28.4006	28.4171	1.00058		MIMAT0019878	hsa-miR-4745-5p	chr19	1.85186	1.63228	1.69121	2.27238	0.895314	2.61815	2.38486	1.20103	1.10769	1.72512	1.92861	1.56453	0.811218
MIMAT0018941	hsa-miR-4426	chr1	1.62514	2.58191	0.841828	0	0.335036	0.477992	0	0	0.816342	1.68296	0.271009	0.272114	1.00408		MIMAT0004919	hsa-miR-541-5p	chr14	34.5681	35.366	31.5693	43.1752	49.2423	24.3114	34.5804	33.6287	26.5846	33.8345	38.9096	31.5979	0.812085
MIMAT0018108	hsa-miR-3681-5p	chr2	0	0	0.841828	18.0946	19.0971	7.40887	19.9	16.3144	8.57159	0.280609	14.8668	14.9287	1.00416		MIMAT0021020	hsa-miR-5000-3p	chr2	1.23458	1.08819	0.563737	1.36343	0	0	0	0	1.10769	0.962166	0.454476	0.369231	0.812432
MIMAT0019879	hsa-miR-4745-3p	chr19	5.28172	7.74574	8.83919	0.306688	0.670073	0.238996	0	0.407859	0.816342	7.28888	0.405252	0.408067	1.00695		MIMAT0000242_1	hsa-miR-129-5p	chr7	64.8153	54.9533	65.9572	559.914	866.962	856.882	733.344	577.693	559.385	61.9086	761.253	623.474	0.81901
MIMAT0004757	hsa-miR-431-3p	chr14	33.3155	42.8597	29.8849	9.81401	2.01022	4.06293	8.68365	3.67073	3.67354	35.3534	5.29572	5.34264	1.00886		MIMAT0000437	hsa-miR-145-5p	chr5	101.853	105.554	84.5606	19.5425	25.6657	28.0516	14.3091	19.2164	26.5846	97.3224	24.4199	20.0367	0.820508
MIMAT0004595	hsa-miR-135a-3p	chr3	118.636	64.0314	80.8155	233.083	230.17	302.33	235.182	270.411	268.576	87.8275	255.194	258.056	1.01122		MIMAT0015014	hsa-miR-3144-5p	chr6	0	0	0	0	0.596876	0.748042	0	0	1.10769	0	0.448306	0.369231	0.823614
MIMAT0022266	hsa-miR-548ar-3p	chr13	2.43772	5.16382	5.47188	6.74713	3.35036	7.64787	3.25637	6.52575	8.16342	4.35781	5.91512	5.98184	1.01128		MIMAT0002873	hsa-miR-502-5p	chrX	22.8397	17.411	15.7846	4.99924	5.37188	5.23629	0	9.60821	3.32308	18.6784	5.20247	4.31043	0.828535
MIMAT0019970	hsa-miR-4796-5p	chr3	1.62514	1.54915	1.68366	1.84013	2.68029	1.43398	0.723637	2.44716	2.8572	1.61932	1.9848	2.00933	1.01236		MIMAT0000242	hsa-miR-129-5p	chr11	46.9139	62.5706	43.4078	542.19	902.178	964.974	721.419	588.503	687.877	50.9641	803.114	665.933	0.829189
MIMAT0032026	hsa-miR-301b-5p	chr22	5.28172	2.06553	4.63005	11.0408	10.7212	11.2328	9.40728	11.8279	12.2451	3.99243	10.9982	11.1601	1.01472		MIMAT0011778	hsa-miR-2278	chr9	3.08644	0	0.563737	2.27238	2.68594	2.24413	3.57729	2.40205	0	1.21673	2.40082	1.99311	0.830181
MIMAT0001343	hsa-miR-425-3p	chr3	106.041	92.9488	93.8638	31.8955	42.2146	58.076	31.84	54.2453	48.1642	97.6178	44.062	44.7498	1.01561		MIMAT0015032_1	hsa-miR-3158-3p	chr10	0.617288	1.63228	0.563737	9.99847	11.3406	9.72454	7.15457	13.2113	5.53846	0.937768	10.3546	8.63477	0.833911
MIMAT0019715	hsa-miR-4651	chr7	1.21886	1.03276	1.26274	0.306688	1.00511	0.238996	0.361819	0.815718	0.408171	1.17145	0.516931	0.528569	1.02251		MIMAT0000092_1	hsa-miR-92a-3p	chrX	13084	16421.3	15557.5	5906.82	8693.5	6019.87	6643.02	4906.19	5686.89	15020.9	6873.4	5745.37	0.835885
MIMAT0015069	hsa-miR-3187-3p	chr19	26.0023	21.1717	21.4666	10.7341	12.3963	3.34594	11.5782	8.15718	7.34707	22.8802	8.82545	9.02748	1.02289		MIMAT0000261	hsa-miR-183-5p	chr7	22.8397	23.9401	27.0594	45.9021	73.7142	50.4928	67.9684	37.2318	37.6616	24.613	56.703	47.6206	0.839825
MIMAT0004766	hsa-miR-146b-3p	chr10	10.9697	5.68021	7.15554	1.22675	2.01022	1.67297	2.17091	1.63144	1.22451	7.93515	1.63665	1.67562	1.02381		MIMAT0019709	hsa-miR-4647	chr6	0.617288	2.17637	0	0.454476	0.596876	0.374021	0	1.20103	0	0.931219	0.475124	0.400342	0.842605
MIMAT0018976	hsa-miR-4454	chr4	4.06286	1.54915	2.52548	0.613376	0.670073	4.06293	1.80909	0.815718	2.8572	2.7125	1.78213	1.82734	1.02537		MIMAT0018941	hsa-miR-4426	chr1	0.617288	1.08819	0	4.54476	0.895314	2.61815	1.19243	1.20103	4.43077	0.568491	2.68607	2.27474	0.846865
MIMAT0004563	hsa-miR-199b-3p	chr9	4.46915	3.61468	2.52548	50.2968	6.36569	3.58494	40.1619	11.4201	10.2043	3.53644	20.0825	20.5954	1.02554		MIMAT0018926	hsa-miR-378d	chr4	3.08644	4.89683	5.63737	1.8179	2.68594	1.12206	3.57729	1.20103	0	4.54021	1.8753	1.59277	0.84934
MIMAT0021086	hsa-miR-5094	chr15	0.406286	2.58191	0	2.4535	0	0.238996	0.723637	0.407859	1.63268	0.996066	0.8975	0.921393	1.02662		MIMAT0017352	hsa-miR-2277-5p	chr5	40.741	50.6006	47.9176	6.36266	5.67032	4.48825	5.96214	4.8041	3.32308	46.4198	5.50708	4.69644	0.852801
MIMAT0019074	hsa-miR-378i	chr22	0	0	0	2.4535	0	0	2.53273	0	0	0	0.817834	0.844243	1.03229		MIMAT0007881	hsa-miR-1908-5p	chr11	4.93831	16.8669	4.5099	8.18057	17.011	13.0907	14.3091	9.60821	8.86154	8.77169	12.7608	10.9263	0.856242
MIMAT0004811	hsa-miR-33b-3p	chr17	0.812572	0	0.420914	2.76019	14.4066	6.93088	5.7891	11.8279	7.34707	0.411162	8.03254	8.32136	1.03596		MIMAT0019805	hsa-miR-4705	chr13	19.7532	27.7487	28.1869	5.45371	6.86407	3.74021	1.19243	4.8041	7.75385	25.2296	5.35266	4.58346	0.856295
MIMAT0000460_1	hsa-miR-194-5p	chr11	35.7532	27.8846	36.6195	42.6296	24.4577	34.6544	24.2418	39.1545	42.0416	33.4191	33.9139	35.146	1.03633		MIMAT0004606	hsa-miR-136-3p	chr14	586.424	834.094	879.993	497.197	544.948	404.691	358.921	443.178	440.862	766.837	482.278	414.32	0.85909
MIMAT0000440	hsa-miR-191-5p	chr3	249.866	227.208	269.385	2243.11	1863.81	3473.33	2186.83	2775.07	2918.01	248.82	2526.75	2626.64	1.03953		MIMAT0004601	hsa-miR-145-3p	chr5	54.9387	91.9516	60.3199	82.7146	101.17	75.1782	78.7003	70.8605	73.1077	69.0701	86.3544	74.2228	0.859514
MIMAT0003887	hsa-miR-769-3p	chr19	16.2514	10.844	13.8902	0.920064	2.34525	2.15096	3.61819	0.407859	1.63268	13.6619	1.80543	1.88624	1.04476		MIMAT0022494	hsa-miR-5701	chr15	0	0	0	4.09028	0.895314	1.8701	1.19243	3.60308	1.10769	0	2.28523	1.96773	0.861064
MIMAT0000732	hsa-miR-378a-3p	chr5	8.53201	6.19659	4.63005	76.3653	5.36058	4.30193	88.2837	1.22358	0.408171	6.45288	28.6759	29.9718	1.04519		MIMAT0004792	hsa-miR-92b-5p	chr1	73.4573	66.3793	74.4133	109.074	204.132	161.577	150.246	114.097	146.215	71.4166	158.261	136.853	0.86473
MIMAT0000250	hsa-miR-139-5p	chr11	3639.92	3377.66	3278.92	887.248	686.154	856.083	788.041	905.855	845.73	3432.16	809.829	846.542	1.04533		MIMAT0000440	hsa-miR-191-5p	chr3	54.3214	68.5557	59.1924	1104.83	1450.11	1113.09	1252.05	941.604	979.2	60.6898	1222.68	1057.62	0.865003
MIMAT0025485	hsa-miR-6514-3p	chr11	0	0	0	1.53344	1.34015	0.238996	0	2.44716	0.816342	0	1.03753	1.08783	1.04849		MIMAT0002806	hsa-miR-490-3p	chr7	111.112	121.333	127.968	34.9947	56.4048	49.3708	42.9274	36.0308	43.2	120.138	46.9234	40.7194	0.867785
MIMAT0004702	hsa-miR-339-3p	chr7	106.447	93.4652	91.3383	110.714	161.823	136.228	124.827	142.343	161.636	97.0835	136.255	142.935	1.04903		MIMAT0019931	hsa-miR-4775	chr2	0	0	0	1.36343	2.08907	0.374021	0	0	3.32308	0	1.2755	1.10769	0.868435
MIMAT0026555	hsa-miR-329-5p	chr14	0	0.516382	0	1.53344	0	1.43398	1.08546	1.63144	0.408171	0.172127	0.989138	1.04169	1.05313		MIMAT0003287	hsa-miR-618	chr12	9.25932	16.8669	18.0396	34.9947	29.5454	29.1736	25.041	21.6185	35.4462	14.7219	31.2379	27.3685	0.876133
MIMAT0004564	hsa-miR-214-5p	chr1	0.406286	0	0.420914	4.29363	0.335036	0	3.25637	1.63144	0	0.275733	1.54289	1.62927	1.05599		MIMAT0005896	hsa-miR-1244	chr12	0	0	0	0.908952	1.49219	1.49608	0	1.20103	2.21539	0	1.29908	1.1388	0.876627
MIMAT0000098	hsa-miR-100-5p	chr11	25437.6	23262	23386	21440.2	20918.7	28417.8	16617.6	26780	31713.2	24028.5	23592.2	25037	1.06124		MIMAT0026481	hsa-miR-134-3p	chr14	1.23458	2.72046	7.32858	9.544	6.56563	7.48042	8.347	3.60308	8.86154	3.76121	7.86335	6.93721	0.88222
MIMAT0002883_1	hsa-miR-514a-3p	chrX	0.406286	0	0.420914	0.306688	1.34015	0.955984	0.723637	1.63144	0.408171	0.275733	0.867606	0.921082	1.06164		MIMAT0018074	hsa-miR-3654	chr7	1.85186	3.26456	2.81869	6.81714	3.87969	2.24413	3.57729	1.20103	6.64616	2.64503	4.31365	3.80816	0.882815
MIMAT0005889	hsa-miR-548l	chr11	1.21886	1.03276	2.9464	0.920064	0	0.955984	0.361819	0.407859	1.22451	1.73267	0.625349	0.66473	1.06297		MIMAT0048633	hsa-miR-3059-5p	chr12	1.23458	1.08819	1.12747	0	0.596876	0.748042	1.19243	0	0	1.15008	0.448306	0.397476	0.886618
MIMAT0000752	hsa-miR-328-3p	chr16	252.304	207.069	210.457	85.5659	106.542	57.837	75.9819	86.0583	104.084	223.277	83.3148	88.7079	1.06473		MIMAT0027647	hsa-miR-6873-3p	chr6	0	0	0	0	0.596876	0.748042	1.19243	0	0	0	0.448306	0.397476	0.886618
MIMAT0003241	hsa-miR-576-5p	chr4	61.3492	64.5478	60.1907	13.4943	11.7263	18.4027	15.92	13.0515	17.5513	62.0292	14.5411	15.5076	1.06647		MIMAT0000646	hsa-miR-155-5p	chr21	19.1359	23.396	9.58353	42.7207	53.4204	44.8825	53.6593	37.2318	34.3385	17.3718	47.0079	41.7432	0.888004
MIMAT0000097	hsa-miR-99a-5p	chr21	48952.2	43918.8	45649	158872	174292	185938	167463	204301	183067	46173.3	173034	184944	1.06883		MIMAT0027371	hsa-miR-6735-5p	chr1	0	0	0.563737	0.454476	0.895314	0	0	1.20103	0	0.187912	0.44993	0.400342	0.889787
MIMAT0027577	hsa-miR-6837-3p	chr7	0	0.516382	0	0	0.670073	1.19498	0.361819	0.815718	0.816342	0.172127	0.621684	0.664626	1.06907		MIMAT0041635	hsa-miR-10396b-5p	chr21	21.6051	16.8669	32.6967	3.63581	1.19375	1.49608	0	1.20103	4.43077	23.7229	2.10855	1.87727	0.890312
MIMAT0022923	hsa-miR-376b-5p	chr14	0.406286	2.58191	0	1.53344	1.00511	1.43398	1.80909	1.22358	1.22451	0.996066	1.32417	1.41906	1.07166		MIMAT0004775	hsa-miR-502-3p	chrX	222.841	268.238	260.447	158.158	150.711	156.341	186.019	115.298	115.2	250.508	155.07	138.839	0.895333
MIMAT0003322	hsa-miR-652-3p	chrX	213.706	186.93	177.205	23.3083	34.8438	33.4594	35.82	30.1816	32.2455	192.614	30.5372	32.749	1.07243		MIMAT0015015	hsa-miR-3144-3p	chr6	18.5186	36.4542	32.133	14.9977	13.1313	16.0829	15.5016	13.2113	11.0769	29.0353	14.7373	13.2633	0.899979
MIMAT0003296	hsa-miR-627-5p	chr15	0	0.516382	0.841828	0	0	0.716988	0.361819	0.407859	0	0.452737	0.238996	0.256559	1.07349		MIMAT0000097	hsa-miR-99a-5p	chr21	4080.28	3818.44	3859.34	27491.3	33187.8	31792.9	31158.2	26258	25983.1	3919.35	30824	27799.8	0.901888
MIMAT0003287	hsa-miR-618	chr12	312.84	307.248	307.688	263.138	358.154	258.833	259.786	378.493	307.761	309.259	293.375	315.347	1.07489		MIMAT0030020	hsa-miR-7705	chr8	4.93831	2.72046	1.69121	5.90819	9.55001	8.9765	7.15457	7.20615	7.75385	3.11666	8.1449	7.37152	0.905048
MIMAT0015032_1	hsa-miR-3158-3p	chr10	4.06286	1.54915	3.36731	50.2968	58.6314	54.4911	45.2273	66.8889	63.6746	2.99311	54.4731	58.597	1.0757		MIMAT0004793	hsa-miR-556-3p	chr1	0	0	2.81869	1.36343	0.895314	0.374021	2.38486	0	0	0.939562	0.877588	0.794952	0.905838
MIMAT0005919	hsa-miR-548o-3p	chr20	7.31315	13.4259	11.3647	48.15	35.5139	61.1829	35.4582	72.5989	47.756	10.7013	48.2823	51.9377	1.07571		MIMAT0001630	hsa-miR-323b-5p	chr14	0.617288	1.08819	0	2.27238	1.79063	2.24413	1.19243	1.20103	3.32308	0.568491	2.10238	1.90551	0.90636
MIMAT0044658	hsa-miR-11401	chr16	0	0	0	0.613376	0.670073	1.91197	1.80909	0	1.63268	0	1.06514	1.14726	1.0771		MIMAT0006789	hsa-miR-1468-5p	chrX	0	0	0	2.72686	6.56563	5.98434	3.57729	4.8041	5.53846	0	5.09227	4.63995	0.911174
MIMAT0019752	hsa-miR-4671-5p	chr1	0.406286	0	0.420914	0	0.670073	0	0.723637	0	0	0.275733	0.223358	0.241212	1.07994		MIMAT0000092	hsa-miR-92a-3p	chr13	13689	16444.7	16163.5	6364.94	9027.45	6531.9	7871.22	5571.56	6680.49	15432.4	7308.1	6707.76	0.917853
MIMAT0027543	hsa-miR-6821-3p	chr22	7.71943	6.19659	2.9464	0	0.335036	0	0.361819	0	0	5.62081	0.111679	0.120606	1.07994		MIMAT0003884	hsa-miR-454-5p	chr17	11.7285	14.1464	12.4022	47.2655	76.6985	65.8277	66.776	43.2369	64.2462	12.759	63.2639	58.0864	0.91816
MIMAT0000707	hsa-miR-363-3p	chrX	4.87543	4.64744	4.20914	70.8449	6.36569	6.69188	77.791	5.30217	7.75524	4.57734	27.9675	30.2828	1.08279		MIMAT0022844	hsa-miR-216a-3p	chr2	0	0	0	0.454476	0	0.748042	0	0	1.10769	0	0.400839	0.369231	0.921144
MIMAT0039764	hsa-miR-1843	chr1	22.752	26.3355	24.8339	55.2038	39.8693	37.5224	36.5437	50.1667	58.3684	24.6405	44.1985	48.3596	1.09415		MIMAT0000682	hsa-miR-200a-3p	chr1	2.46915	2.17637	0	3.18133	2.08907	2.24413	0	3.60308	3.32308	1.54851	2.50484	2.30872	0.921703
MIMAT0000451	hsa-miR-150-5p	chr19	1.62514	0	1.26274	2.76019	0	0	1.80909	0	1.22451	0.962629	0.920064	1.0112	1.09906		MIMAT0003881	hsa-miR-668-3p	chr14	36.42	36.4542	32.6967	14.9977	25.6657	19.8231	23.8486	13.2113	18.8308	35.1903	20.1622	18.6302	0.924019
MIMAT0000457	hsa-miR-188-5p	chrX	9.75086	12.3932	9.68102	1.84013	3.35036	2.86795	0.723637	3.26287	4.89805	10.6084	2.68615	2.96152	1.10252		MIMAT0005919_1	hsa-miR-548o-3p	chr7	1.85186	0.544093	1.69121	22.7238	50.7344	43.3864	45.3123	37.2318	25.4769	1.36239	38.9482	36.007	0.924484
MIMAT0000092_1	hsa-miR-92a-3p	chrX	10186	8066.93	8110.17	3117.18	2437.72	3057.71	3190.15	3289.38	3019.65	8787.7	2870.87	3166.4	1.10294		MIMAT0027654	hsa-miR-6877-5p	chr9	0.617288	2.72046	5.07363	0.454476	1.19375	0.748042	0	0	2.21539	2.80379	0.798756	0.738462	0.924514
MIMAT0017994	hsa-miR-3615	chr17	720.345	611.913	603.17	261.298	256.973	393.865	293.797	358.1	355.517	645.143	304.045	335.805	1.10446		MIMAT0019954	hsa-miR-4786-5p	chr2	0	0	0	0	1.19375	0	0	0	1.10769	0	0.397917	0.369231	0.927909
MIMAT0022710	hsa-miR-659-5p	chr22	2.43772	3.09829	2.10457	5.82707	4.02044	7.40887	7.23637	5.30217	6.53073	2.54686	5.75213	6.35642	1.10506		MIMAT0000683	hsa-miR-302a-5p	chr4	1.23458	2.17637	2.25495	0.908952	0	0.374021	1.19243	0	0	1.88863	0.427658	0.397476	0.929426
MIMAT0001629_1	hsa-miR-329-3p	chr14	216.55	214.815	184.781	19.628	15.7467	44.9312	23.88	33.8523	31.021	205.382	26.7687	29.5844	1.10519		MIMAT0017950	hsa-miR-2355-3p	chr2	3.70373	3.80865	5.63737	18.6335	19.1	16.4569	19.0789	10.8092	21.0462	4.38325	18.0635	16.9781	0.939912
MIMAT0000758	hsa-miR-135b-5p	chr1	2.03143	2.06553	2.52548	21.7748	13.7365	15.7737	22.0709	22.8401	11.837	2.20748	17.095	18.916	1.10652		MIMAT0000770	hsa-miR-133b	chr6	0.617288	1.08819	0	0	0.895314	0.374021	0	1.20103	0	0.568491	0.423112	0.400342	0.946185
MIMAT0000445	hsa-miR-126-3p	chr9	7.31315	6.19659	14.3111	578.107	266.689	260.028	731.597	283.054	208.983	9.2736	368.274	407.878	1.10754		MIMAT0005895_3	hsa-miR-548f-3p	chr7	0.617288	0	0	0	0.895314	0.374021	0	1.20103	0	0.205763	0.423112	0.400342	0.946185
MIMAT0004555	hsa-miR-10a-3p	chr17	114.573	95.0144	87.1292	79.1255	75.0481	114.24	77.791	118.687	105.308	98.9054	89.4712	100.595	1.12433		MIMAT0039764	hsa-miR-1843	chr1	33.9509	22.8519	21.9857	60.8998	71.3267	61.7135	59.6214	55.2472	68.6769	26.2628	64.6466	61.1819	0.946404
MIMAT0002177	hsa-miR-486-5p	chr8	70.2875	60.9331	72.3972	127.889	112.572	113.045	296.691	49.7588	51.0213	67.8726	117.835	132.49	1.12437		MIMAT0003886	hsa-miR-769-5p	chr19	114.816	168.125	156.155	176.791	190.702	158.211	189.596	144.123	167.262	146.365	175.235	166.994	0.952972
MIMAT0019760	hsa-miR-4677-5p	chr1	0	0	0	2.14681	0.335036	2.86795	3.98	0.407859	1.63268	0	1.78327	2.00685	1.12538		MIMAT0005899	hsa-miR-1247-5p	chr14	9.87661	13.6023	10.711	1.36343	1.19375	1.12206	0	2.40205	1.10769	11.3966	1.22641	1.16991	0.953931
MIMAT0001629	hsa-miR-329-3p	chr14	251.491	191.061	211.72	18.708	13.7365	48.5162	23.5182	37.1152	30.6128	218.091	26.9869	30.4154	1.12704		MIMAT0003393	hsa-miR-425-5p	chr3	519.139	596.325	537.241	458.566	600.755	564.024	558.057	548.869	443.077	550.902	541.115	516.667	0.95482
MIMAT0003180	hsa-miR-487b-3p	chr14	91.4144	76.4246	71.5554	23.3083	13.7365	28.4405	21.3473	21.6165	31.4291	79.7981	21.8284	24.7977	1.13603		MIMAT0000427	hsa-miR-133a-3p	chr18	6.17288	3.26456	2.81869	1.36343	3.28282	1.49608	3.57729	1.20103	1.10769	4.08537	2.04744	1.962	0.958269
MIMAT0002875	hsa-miR-504-5p	chrX	268.961	280.912	234.87	188.613	206.382	217.008	210.578	236.558	248.576	261.581	204.001	231.904	1.13678		MIMAT0027422	hsa-miR-6761-5p	chr12	0	0	0	1.8179	1.79063	2.61815	2.38486	3.60308	0	0	2.07556	1.99598	0.961658
MIMAT0004518	hsa-miR-16-2-3p	chr3	635.431	510.186	628.003	346.557	446.268	401.752	372.311	470.669	516.336	591.207	398.193	453.106	1.13791		MIMAT0000449	hsa-miR-146a-5p	chr5	12.3458	27.7487	22.5495	22.2693	20.5922	14.2128	17.8864	21.6185	15.5077	20.8813	19.0248	18.3375	0.963876
MIMAT0000736	hsa-miR-381-3p	chr14	8301.64	7253.11	7121.44	2510.85	2475.92	2384.22	2654.66	3304.07	2455.96	7558.73	2457	2804.9	1.1416		MIMAT0000731	hsa-miR-378a-5p	chr5	35.1854	49.5124	43.9715	16.8156	13.7281	12.7167	13.1167	12.0103	16.6154	42.8898	14.4202	13.9141	0.964908
MIMAT0004569	hsa-miR-222-5p	chrX	888.954	792.131	743.334	59.8041	39.8693	80.3026	39.0764	69.3361	97.5528	808.139	59.992	68.6551	1.1444		MIMAT0019000	hsa-miR-4473	chr9	1.23458	0	0	4.99924	6.86407	10.8466	7.15457	4.8041	9.96923	0.411525	7.56997	7.3093	0.965565
MIMAT0003302	hsa-miR-632	chr17	3.25029	3.61468	0.420914	0.920064	1.67518	0.955984	3.25637	0.815718	0	2.42863	1.18374	1.35736	1.14667		MIMAT0015028	hsa-miR-3154	chr9	1.23458	0.544093	2.25495	1.8179	0.596876	1.12206	0	1.20103	2.21539	1.34454	1.17895	1.1388	0.965949
MIMAT0018186	hsa-miR-3912-3p	chr5	1.21886	1.03276	3.36731	1.53344	2.01022	1.67297	3.98	0.407859	1.63268	1.87298	1.73888	2.00685	1.15411		MIMAT0004757	hsa-miR-431-3p	chr14	1080.87	1105.05	1032.2	214.513	292.171	225.909	244.448	163.339	301.292	1072.71	244.197	236.36	0.967905
MIMAT0000762	hsa-miR-324-3p	chr17	47.1292	35.114	44.6169	12.2675	7.70584	15.0567	11.94	11.0122	17.5513	42.2867	11.6767	13.5012	1.15625		MIMAT0022710	hsa-miR-659-5p	chr22	1.85186	4.35274	2.81869	6.36266	4.17813	7.85444	13.1167	3.60308	1.10769	3.00776	6.13174	5.94249	0.969136
MIMAT0004793	hsa-miR-556-3p	chr1	8.93829	7.74574	10.9438	1.53344	6.03065	7.40887	6.51273	5.30217	5.71439	9.20926	4.99099	5.8431	1.17073		MIMAT0001625	hsa-miR-431-5p	chr14	997.538	1361.86	1319.71	1402.06	1486.52	1079.42	1417.8	1282.7	1152	1226.37	1322.67	1284.16	0.97089
MIMAT0000422_1	hsa-miR-124-3p	chr8	5.28172	2.58191	2.9464	14.721	3.01533	0.955984	13.3873	5.30217	3.26537	3.60334	6.23078	7.31827	1.17454		MIMAT0018997	hsa-miR-4470	chr8	4.32102	3.26456	4.5099	2.27238	5.07344	2.24413	5.96214	1.20103	2.21539	4.03182	3.19665	3.12618	0.977957
MIMAT0000261	hsa-miR-183-5p	chr7	1696.24	1705.61	1585.58	2488.77	2474.24	2226.25	2747.65	2804.44	2894.34	1662.48	2396.42	2815.48	1.17487		MIMAT0015053	hsa-miR-3176	chr16	4.93831	5.44093	9.58353	3.18133	5.96876	2.61815	3.57729	2.40205	5.53846	6.65425	3.92275	3.83927	0.978719
MIMAT0039323	hsa-miR-9903	chr8	15.8452	15.4915	18.0993	8.89395	5.36058	10.0378	6.51273	10.1965	11.837	16.4786	8.09745	9.51539	1.17511		MIMAT0032026	hsa-miR-301b-5p	chr22	4.93831	7.0732	4.5099	8.18057	15.5188	11.9687	8.347	18.0154	8.86154	5.50713	11.8893	11.7413	0.98755
MIMAT0015032	hsa-miR-3158-3p	chr10	5.28172	2.06553	2.9464	46.9232	51.2606	53.2961	49.2073	61.9946	66.94	3.43121	50.4933	59.3806	1.17601		MIMAT0004946	hsa-miR-744-3p	chr17	1.23458	0.544093	1.12747	1.8179	3.28282	0.748042	1.19243	3.60308	1.10769	0.968714	1.94959	1.96773	1.00931
MIMAT0002890	hsa-miR-299-5p	chr14	30.0652	22.7208	21.4666	2.4535	2.68029	1.91197	2.17091	1.22358	4.89805	24.7509	2.34859	2.76418	1.17695		MIMAT0018976	hsa-miR-4454	chr4	0	0.544093	2.25495	2.27238	0	0	1.19243	0	1.10769	0.933014	0.75746	0.766707	1.01221
MIMAT0019943	hsa-miR-4781-3p	chr1	0.406286	0	0	0.613376	0	0	0.723637	0	0	0.135429	0.204459	0.241212	1.17976		MIMAT0022834	hsa-miR-365b-3p	chr17	29.0125	26.6605	27.6231	15.9067	38.2001	26.9295	28.6183	34.8297	18.8308	27.7654	27.0121	27.4263	1.01533
MIMAT0027398	hsa-miR-6749-5p	chr11	0.812572	0.516382	0	0.306688	0	0	0.361819	0	0	0.442985	0.102229	0.120606	1.17976		MIMAT0000755	hsa-miR-323a-3p	chr14	1117.91	1488.64	1385.67	4037.11	4557.15	3561.43	4245.05	3508.2	4645.66	1330.74	4051.89	4132.97	1.02001
MIMAT0003305	hsa-miR-635	chr17	0	0	0	0.306688	0	0	0.361819	0	0	0	0.102229	0.120606	1.17976		MIMAT0027510	hsa-miR-6805-5p	chr19	7.40746	3.80865	5.63737	3.18133	5.67032	7.1064	4.76971	6.00513	5.53846	5.61783	5.31935	5.43777	1.02226
MIMAT0039321	hsa-miR-9901	chr16	3.65657	4.13106	3.78822	10.4274	13.4015	5.7359	10.8546	14.2751	9.7961	3.85862	9.85491	11.6419	1.18133		MIMAT0026558	hsa-miR-410-5p	chr14	0	0	0.563737	13.6343	21.786	14.5868	20.2713	15.6133	15.5077	0.187912	16.669	17.1308	1.0277
MIMAT0004489	hsa-miR-16-1-3p	chr13	50.7858	58.8676	59.7698	9.81401	5.36058	12.9058	7.59819	13.4594	12.2451	56.4744	9.36012	11.1009	1.18598		MIMAT0000752	hsa-miR-328-3p	chr16	167.285	208.932	224.367	48.6289	65.9548	43.3864	52.4669	61.2523	48.7385	200.195	52.6567	54.1525	1.02841
MIMAT0018356	hsa-miR-3940-3p	chr19	23.9709	17.0406	28.6221	2.4535	2.01022	1.67297	3.61819	0.815718	2.8572	23.2112	2.04556	2.43037	1.18812		MIMAT0000227	hsa-miR-197-3p	chr1	2363.6	3218.85	3339.58	42.2663	71.6251	43.0124	75.123	49.2421	39.8769	2974.01	52.3013	54.7473	1.04677
MIMAT0000448	hsa-miR-136-5p	chr14	140.575	123.415	150.687	73.6051	67.3423	82.4536	45.2273	104.004	116.737	138.226	74.467	88.6561	1.19054		MIMAT0005919	hsa-miR-548o-3p	chr20	1.23458	1.63228	2.25495	24.9962	48.0485	45.2565	53.6593	34.8297	35.4462	1.70727	39.4337	41.3117	1.04762
MIMAT0004797	hsa-miR-582-3p	chr5	634.619	684.207	545.925	154.877	127.314	155.347	132.787	221.468	171.024	621.584	145.846	175.093	1.20053		MIMAT0001343	hsa-miR-425-3p	chr3	14.1976	30.4692	21.422	16.8156	17.3094	11.5946	20.2713	14.4123	13.2923	22.0296	15.2399	15.992	1.04935
MIMAT0000275_1	hsa-miR-218-5p	chr5	140.575	145.103	136.797	1683.1	1672.17	1513.32	2291.76	2032.36	1535.13	140.825	1622.86	1953.08	1.20348		MIMAT0002171	hsa-miR-410-3p	chr14	5336.46	5988.28	6716.93	858.505	838.014	670.246	818.006	831.11	835.2	6013.89	788.921	828.105	1.04967
MIMAT0005893	hsa-miR-1305	chr4	8.53201	11.3604	8.83919	3.68025	1.00511	0.955984	1.08546	1.22358	4.48988	9.5772	1.88045	2.2663	1.20519		MIMAT0002871	hsa-miR-500a-3p	chrX	146.915	159.419	147.135	133.161	144.444	122.679	174.095	123.706	124.062	151.156	133.428	140.621	1.05391
MIMAT0005919_1	hsa-miR-548o-3p	chr7	12.1886	11.8768	13.4692	55.8172	29.1482	51.8621	40.8855	70.5596	53.4704	12.5115	45.6092	54.9718	1.20528		MIMAT0027419	hsa-miR-6759-3p	chr12	0	0	0	0.454476	0.298438	0.374021	1.19243	0	0	0	0.375645	0.397476	1.05812
MIMAT0002809	hsa-miR-146b-5p	chr10	39.816	56.8021	56.4025	393.174	340.732	367.815	1143.71	109.714	77.9606	51.0068	367.24	443.794	1.20846		MIMAT0020925	hsa-miR-550a-3-5p	chr7	1.85186	0.544093	0.563737	0.454476	2.3875	1.49608	1.19243	1.20103	2.21539	0.986565	1.44602	1.53628	1.06242
MIMAT0027428	hsa-miR-6764-5p	chr14	0	0.516382	0.420914	0	0	1.19498	1.44727	0	0	0.312432	0.398326	0.482425	1.21113		MIMAT0005944	hsa-miR-1252-5p	chr12	1.85186	1.63228	2.25495	6.81714	15.5188	11.5946	17.8864	6.00513	12.1846	1.91303	11.3102	12.0254	1.06324
MIMAT0003393	hsa-miR-425-5p	chr3	1354.96	1417.47	1313.67	771.32	566.546	909.857	680.943	1193.8	860.832	1362.04	749.241	911.86	1.21704		MIMAT0026483	hsa-miR-370-5p	chr14	4.93831	4.35274	6.20111	378.124	299.632	256.952	269.489	387.931	337.846	5.16405	311.569	331.755	1.06479
MIMAT0003340	hsa-miR-542-5p	chrX	0	0	0	0	0.335036	0	0	0.407859	0	0	0.111679	0.135953	1.21736		MIMAT0022929	hsa-miR-758-5p	chr14	0	1.08819	0	0.908952	0.596876	0.748042	0	2.40205	0	0.362728	0.75129	0.800684	1.06575
MIMAT0004698	hsa-miR-135b-3p	chr1	0	0	0	0	2.68029	0	0	1.63144	1.63268	0	0.89343	1.08804	1.21782		MIMAT0004500	hsa-miR-26b-3p	chr2	0.617288	0	0.563737	13.1798	14.9219	8.22846	19.0789	10.8092	8.86154	0.393675	12.1101	12.9165	1.0666
MIMAT0022494_1	hsa-miR-5701	chr15	0	0	0	0	0.335036	0	0	0	0.408171	0	0.111679	0.136057	1.21829		MIMAT0004956	hsa-miR-374b-3p	chrX	155.557	137.111	144.317	17.2701	25.9641	24.6854	20.2713	37.2318	15.5077	145.662	22.6399	24.3369	1.07496
MIMAT0003313	hsa-miR-643	chr19	0.406286	0	0	0	0.670073	0	0	0	0.816342	0.135429	0.223358	0.272114	1.21829		MIMAT0016925	hsa-miR-500b-5p	chrX	130.248	113.171	95.8353	19.9969	22.6813	13.4648	21.4637	18.0154	21.0462	113.085	18.7143	20.1751	1.07806
MIMAT0018351	hsa-miR-3936	chr5	0	0	0	0	0.335036	0	0	0	0.408171	0	0.111679	0.136057	1.21829		MIMAT0003887	hsa-miR-769-3p	chr19	6.79017	11.4259	10.1473	4.09028	0.596876	1.8701	4.76971	1.20103	1.10769	9.45446	2.18575	2.35948	1.07948
MIMAT0004511	hsa-miR-99a-3p	chr21	54.8486	43.8925	37.0404	9.20064	9.38102	10.7548	9.40728	15.9065	10.6124	45.2605	9.77882	11.9754	1.22463		MIMAT0005881	hsa-miR-1291	chr12	50.6176	39.7188	58.6286	11.3619	22.3828	14.9608	19.0789	7.20615	26.5846	49.655	16.2352	17.6232	1.08549
MIMAT0041630	hsa-miR-10399-3p	chr7	23.5646	27.8846	26.9385	11.3475	26.4679	19.5977	20.9855	26.103	23.2657	26.1292	19.1377	23.4514	1.22541		MIMAT0018186	hsa-miR-3912-3p	chr5	1.85186	1.08819	2.25495	4.99924	8.05782	2.99217	5.96214	6.00513	5.53846	1.73167	5.34974	5.83524	1.09075
MIMAT0022280	hsa-miR-5582-3p	chr11	17.4703	9.81126	23.1503	1.22675	1.00511	3.10695	2.53273	1.63144	2.44902	16.8106	1.7796	2.2044	1.2387		MIMAT0022280	hsa-miR-5582-3p	chr11	2.46915	1.63228	1.69121	1.36343	0	0.748042	0	1.20103	1.10769	1.93088	0.703823	0.769573	1.09342
MIMAT0004955	hsa-miR-374b-5p	chrX	743.91	695.567	690.299	180.332	182.93	288.707	223.242	268.779	316.741	709.925	217.323	269.587	1.24049		MIMAT0000433	hsa-miR-142-5p	chr17	1.23458	0	0	1.8179	0	0.374021	0	2.40205	0	0.411525	0.730642	0.800684	1.09586
MIMAT0000092	hsa-miR-92a-3p	chr13	10778	8886.42	8890.96	3476.92	2616.3	3535.94	3849.39	4214	3920.48	9518.45	3209.72	3994.62	1.24454		MIMAT0027514	hsa-miR-6807-5p	chr19	0	0	1.12747	0	0.895314	1.12206	0	0	2.21539	0.375825	0.672459	0.738462	1.09815
MIMAT0000432	hsa-miR-141-3p	chr12	2.43772	3.09829	3.36731	1.53344	5.69562	2.62895	2.89455	5.30217	4.08171	2.96777	3.286	4.09281	1.24553		MIMAT0018187_1	hsa-miR-3913-5p	chr12	4.93831	2.72046	8.45606	1.8179	3.28282	3.36619	3.57729	2.40205	3.32308	5.37161	2.8223	3.10081	1.09868
MIMAT0002171	hsa-miR-410-3p	chr14	113.76	91.9161	84.1828	13.4943	18.092	16.2517	18.4527	17.5379	23.6739	96.6196	15.946	19.8882	1.24722		MIMAT0000730	hsa-miR-377-3p	chr14	237.039	206.755	243.534	87.7139	103.558	83.0326	119.243	96.0821	86.4	229.109	91.4348	100.575	1.09996
MIMAT0000091	hsa-miR-33a-5p	chr22	2.03143	0.516382	0	0.306688	7.70584	1.43398	3.25637	4.89431	3.67354	0.849271	3.14883	3.9414	1.2517		MIMAT0004503	hsa-miR-29a-5p	chr7	0	0	0	0.454476	0.596876	1.12206	1.19243	1.20103	0	0	0.724472	0.797818	1.10124
MIMAT0010195	hsa-let-7a-2-3p	chr11	1.21886	0.516382	0.420914	5.82707	4.69051	8.36486	6.15092	9.78862	7.75524	0.718718	6.29414	7.89826	1.25486		MIMAT0000762	hsa-miR-324-3p	chr17	8.02475	15.2346	15.7846	1.8179	5.67032	4.11423	8.347	1.20103	3.32308	13.0147	3.86748	4.29037	1.10934
MIMAT0003886	hsa-miR-769-5p	chr19	328.685	235.47	285.38	130.956	88.7846	183.071	150.878	172.932	184.493	283.178	134.27	169.435	1.26189		MIMAT0004986	hsa-miR-943	chr4	2.46915	0	0.563737	2.72686	2.3875	2.24413	5.96214	0	2.21539	1.01096	2.45283	2.72584	1.11131
MIMAT0019949	hsa-miR-4785	chr2	1.21886	0	0	0.306688	0.335036	0	0	0.815718	0	0.406286	0.213908	0.271906	1.27114		MIMAT0004493	hsa-miR-20a-3p	chr13	66.0498	91.4075	77.232	2.72686	2.98438	2.61815	3.57729	2.40205	3.32308	78.2298	2.77646	3.10081	1.11682
MIMAT0020958	hsa-miR-4482-3p	chr10	0.406286	0.516382	0.420914	2.14681	1.67518	0.238996	1.08546	2.0393	2.04085	0.447861	1.35366	1.72187	1.27201		MIMAT0002890	hsa-miR-299-5p	chr14	134.569	199.138	180.96	22.2693	21.1891	17.205	27.4259	20.4174	19.9385	171.555	20.2211	22.5939	1.11734
MIMAT0000429	hsa-miR-137-3p	chr1	40.6286	30.4666	44.6169	22.0815	19.0971	23.6606	24.9655	30.9973	26.9393	38.5707	21.6131	27.634	1.27858		MIMAT0030019	hsa-miR-7704	chr2	8.64203	13.0582	21.422	34.0857	26.2625	23.5633	32.1956	38.4328	23.2615	14.3741	27.9705	31.2966	1.11892
MIMAT0000683	hsa-miR-302a-5p	chr4	604.554	568.021	504.255	148.437	117.598	207.209	213.111	186.392	206.943	558.943	157.748	202.148	1.28146		MIMAT0004702	hsa-miR-339-3p	chr7	51.2349	62.5706	56.3737	82.2602	120.27	95.7494	127.59	88.8759	118.523	56.7264	99.4267	111.663	1.12307
MIMAT0026479	hsa-miR-152-5p	chr17	0	0	0	5.21369	5.69562	3.10695	5.7891	6.93361	5.30622	0	4.67209	6.00964	1.28629		MIMAT0022717	hsa-miR-873-3p	chr9	45.062	58.762	57.5012	65.4445	62.3735	61.3394	72.7381	58.8503	80.8616	53.7751	63.0525	70.8167	1.12314
MIMAT0004690	hsa-miR-379-3p	chr14	52.0046	53.7038	66.5044	10.7341	17.0869	21.7486	11.2164	23.248	29.7965	57.4043	16.5232	21.4203	1.29638		MIMAT0005902	hsa-miR-1250-5p	chr17	4.93831	8.70548	3.94616	5.90819	2.68594	1.49608	2.38486	2.40205	6.64616	5.86332	3.3634	3.81102	1.13308
MIMAT0005881	hsa-miR-1291	chr12	9.34458	12.9096	9.26011	0.306688	3.35036	0.955984	1.08546	2.44716	2.44902	10.5047	1.53768	1.99388	1.29668		MIMAT0005921	hsa-miR-1267	chr13	3.70373	4.35274	3.38242	0.908952	1.79063	1.49608	3.57729	1.20103	0	3.81296	1.39855	1.59277	1.13887
MIMAT0019208	hsa-miR-3074-5p	chr9	13.8137	11.3604	8.41828	4.60032	4.35547	4.77992	3.61819	7.34147	6.9389	11.1975	4.57857	5.96618	1.30307		MIMAT0005941	hsa-miR-1284	chr3	0	0	0	0	0.298438	0.748042	1.19243	0	0	0	0.348827	0.397476	1.13947
MIMAT0000422	hsa-miR-124-3p	chr20	7.31315	3.09829	3.36731	11.0408	0.670073	2.86795	10.8546	4.89431	3.26537	4.59292	4.8596	6.33808	1.30424		MIMAT0026473	hsa-miR-95-5p	chr4	0	0	0	0	0.596876	0.374021	0	0	1.10769	0	0.323632	0.369231	1.1409
MIMAT0004594	hsa-miR-132-5p	chr17	99.5401	96.0471	84.1828	396.854	362.174	450.985	545.984	589.764	442.457	93.2567	403.338	526.069	1.30429		MIMAT0004596	hsa-miR-138-2-3p	chr16	0	0.544093	1.12747	0.454476	0.596876	0	0	1.20103	0	0.557189	0.350451	0.400342	1.14236
MIMAT0026477	hsa-miR-128-1-5p	chr2	11.376	8.7785	14.732	12.5742	10.7212	23.1826	18.8146	19.1694	22.8576	11.6288	15.4927	20.2805	1.30904		MIMAT0005895	hsa-miR-548f-3p	chr10	7.40746	8.16139	14.0934	8.18057	8.6547	6.35836	8.347	7.20615	11.0769	9.88742	7.73121	8.87669	1.14816
MIMAT0019897	hsa-miR-499b-5p	chr20	0	0	0	0	1.00511	0.238996	0	1.22358	0.408171	0	0.414702	0.543916	1.31158		MIMAT0004920	hsa-miR-541-3p	chr14	28.3953	32.6456	40.0253	71.3527	120.867	96.4974	131.167	85.2728	116.308	33.6887	96.2392	110.916	1.1525
MIMAT0007400	hsa-miR-1538	chr16	2.844	1.54915	1.68366	2.14681	1.34015	2.86795	1.44727	3.67073	3.26537	2.0256	2.1183	2.79446	1.3192		MIMAT0005898	hsa-miR-1246	chr2	1763.59	2146.45	2035.65	38.6305	150.413	38.8982	171.71	40.8349	52.0616	1981.9	75.9804	88.202	1.16085
MIMAT0019215	hsa-miR-3177-5p	chr16	0	0	0	0.613376	0	0	0	0	0.816342	0	0.204459	0.272114	1.3309		MIMAT0026479	hsa-miR-152-5p	chr17	0	0	1.12747	11.8164	9.55001	9.72454	13.1167	12.0103	11.0769	0.375825	10.3636	12.068	1.16445
MIMAT0025468	hsa-miR-6506-5p	chr16	0	0	0	0.306688	0	0	0	0	0.408171	0	0.102229	0.136057	1.3309		MIMAT0000457	hsa-miR-188-5p	chrX	19.7532	29.381	32.133	12.2709	17.9063	8.60248	11.9243	15.6133	17.7231	27.0891	12.9265	15.0869	1.16713
MIMAT0027583	hsa-miR-6840-3p	chr7	0	0.516382	0.420914	0.306688	0	0	0	0	0.408171	0.312432	0.102229	0.136057	1.3309		MIMAT0005911	hsa-miR-1260a	chr14	49.3831	83.7903	98.0902	3.18133	4.77501	11.9687	2.38486	12.0103	8.86154	77.0878	6.64167	7.75222	1.16721
MIMAT0026558	hsa-miR-410-5p	chr14	0	0.516382	0	0.306688	2.68029	0.955984	3.61819	1.22358	0.408171	0.172127	1.31432	1.74998	1.33147		MIMAT0000429	hsa-miR-137-3p	chr1	38.2719	40.2628	42.844	57.264	76.4001	56.4772	62.0063	97.2831	63.1385	40.4596	63.3804	74.1426	1.1698
MIMAT0004983	hsa-miR-940	chr16	8.53201	6.71297	4.63005	5.21369	7.70584	1.19498	6.15092	4.48645	8.16342	6.62501	4.70484	6.26693	1.33202		MIMAT0004481	hsa-let-7a-3p	chr22	190.742	196.417	188.852	499.924	999.469	941.037	1075.57	874.347	932.677	192.004	813.476	960.865	1.18118
MIMAT0000765	hsa-miR-335-5p	chr7	16.6577	15.4915	16.4156	7.97388	1.67518	4.77992	2.53273	6.52575	10.2043	16.1883	4.80966	6.42092	1.335		MIMAT0004502	hsa-miR-28-3p	chr3	29.6298	21.7637	18.0396	49.0834	56.4048	35.158	75.123	42.0359	50.9539	23.1444	46.882	56.0376	1.19529
MIMAT0004485	hsa-let-7e-3p	chr19	61.7555	56.2857	55.5606	34.349	20.1022	29.3965	34.0109	39.5623	38.3681	57.8673	27.9492	37.3138	1.33506		MIMAT0015070	hsa-miR-3188	chr19	0	0	0.563737	2.27238	0.895314	0.748042	3.57729	0	1.10769	0.187912	1.30525	1.56166	1.19645
MIMAT0025856_1	hsa-miR-6724-5p	chr21	0.406286	0.516382	0.841828	0.613376	0.335036	0.238996	0.361819	0.815718	0.408171	0.588165	0.395803	0.528569	1.33544		MIMAT0018934	hsa-miR-4421	chr1	0	0.544093	0	0.454476	0.895314	1.49608	1.19243	0	2.21539	0.181364	0.948624	1.13594	1.19746
MIMAT0019211	hsa-miR-3158-5p	chr10	0	0	0	0	0.335036	0.238996	0.361819	0.407859	0	0	0.191344	0.256559	1.34083		MIMAT0000441_2	hsa-miR-9-5p	chr5	533.954	515.256	539.496	2220.12	2583.28	1970.34	2846.33	2991.75	2311.75	529.569	2257.91	2716.61	1.20315
MIMAT0015001	hsa-miR-3135a	chr3	3.25029	2.06553	1.26274	1.84013	1.34015	1.19498	1.80909	3.26287	0.816342	2.19285	1.45842	1.96277	1.34582		MIMAT0005796	hsa-miR-1271-5p	chr5	2.46915	8.16139	4.5099	11.3619	18.5031	15.3349	17.8864	18.0154	18.8308	5.04681	15.0666	18.2442	1.2109
MIMAT0003879	hsa-miR-758-3p	chr14	194.611	165.242	154.896	62.871	105.201	70.2648	109.269	116.24	95.512	171.583	79.4457	107.007	1.34692		MIMAT0018204	hsa-miR-676-3p	chrX	0	0	0	2.27238	1.19375	2.24413	1.19243	2.40205	3.32308	0	1.90342	2.30585	1.21143
MIMAT0022272	hsa-miR-664b-3p	chrX	6.09429	5.68021	7.15554	0.920064	0	0.477992	1.08546	0	0.816342	6.31001	0.466018	0.633932	1.36032		MIMAT0022692	hsa-miR-181b-3p	chr1	7.40746	8.16139	8.45606	11.8164	9.55001	3.74021	8.347	14.4123	7.75385	8.0083	8.36887	10.1711	1.21534
MIMAT0005933	hsa-miR-1277-3p	chrX	0.406286	1.54915	2.10457	1.53344	5.02555	1.19498	3.61819	3.67073	3.26537	1.35333	2.58465	3.51809	1.36115		MIMAT0000245	hsa-miR-30d-5p	chr8	2520.39	2488.68	2381.79	11593.7	15000.7	11741.3	17546.6	13409.5	15888.7	2463.62	12778.5	15614.9	1.22196
MIMAT0004551	hsa-miR-30d-3p	chr8	11.7823	14.4587	15.9947	9.50732	25.1277	15.7737	19.5382	19.9851	29.3883	14.0786	16.8029	22.9705	1.36706		MIMAT0026557	hsa-miR-412-5p	chr14	121.606	131.67	112.747	349.492	363.199	364.67	469.817	408.349	445.292	122.008	359.12	441.153	1.22843
MIMAT0003265	hsa-miR-597-5p	chr8	3.65657	1.54915	3.36731	0.306688	1.00511	0.477992	0	0.815718	1.63268	2.85768	0.596596	0.816134	1.36798		MIMAT0004924	hsa-miR-876-5p	chr9	1.23458	1.63228	2.81869	0	2.3875	0.374021	1.19243	0	2.21539	1.89518	0.920508	1.13594	1.23403
MIMAT0000096	hsa-miR-98-5p	chrX	506.639	457.515	444.064	3803.24	4535.05	4443.65	7385.08	5751.63	4440.9	469.406	4260.65	5859.2	1.37519		MIMAT0000441	hsa-miR-9-5p	chr1	518.522	515.8	571.629	2212.84	2581.49	2020.84	2923.83	3144.29	2342.77	535.317	2271.72	2803.63	1.23414
MIMAT0041629	hsa-miR-10399-5p	chr7	6.50058	5.16382	4.20914	0.920064	2.68029	0.955984	1.80909	2.44716	2.04085	5.29118	1.51878	2.09903	1.38205		MIMAT0000104	hsa-miR-107	chr10	125.927	122.965	134.169	101.348	98.7829	75.5522	131.167	99.6851	109.662	127.687	91.8944	113.505	1.23516
MIMAT0000245	hsa-miR-30d-5p	chr8	2635.98	2906.2	2795.71	4266.95	3642.52	4561.95	5680.55	6179.88	5509.49	2779.3	4157.14	5789.97	1.39278		MIMAT0019696	hsa-miR-4638-3p	chr5	1.85186	0	0.563737	0	0.596876	0.374021	0	1.20103	0	0.805201	0.323632	0.400342	1.23703
MIMAT0018934	hsa-miR-4421	chr1	0.812572	1.03276	0	3.68025	2.34525	0.716988	2.89455	2.85501	3.67354	0.615112	2.2475	3.14103	1.39757		MIMAT0021028	hsa-miR-5004-3p	chr6	0	0	0	0	0.596876	0.374021	0	1.20103	0	0	0.323632	0.400342	1.23703
MIMAT0005955	hsa-miR-1197	chr14	13.0012	11.3604	5.89279	3.06688	5.36058	0.716988	1.80909	5.71003	5.30622	10.0848	3.04815	4.27511	1.40253		MIMAT0005891	hsa-miR-1303	chr5	0	0	0.563737	0	2.3875	0.374021	0	1.20103	2.21539	0.187912	0.920508	1.1388	1.23715
MIMAT0025856_3	hsa-miR-6724-5p	chr21	0	0.516382	0	0.920064	0	0.238996	0	1.22358	0.408171	0.172127	0.386353	0.543916	1.40782		MIMAT0004509	hsa-miR-93-3p	chr7	36.42	51.1447	50.7363	14.5432	11.9375	18.701	27.4259	10.8092	17.7231	46.1003	15.0606	18.6527	1.23851
MIMAT0002177_1	hsa-miR-486-5p	chr8	62.1618	73.8427	67.3462	94.1532	97.1605	80.5416	285.475	38.3388	60.0011	67.7836	90.6184	127.938	1.41183		MIMAT0015069	hsa-miR-3187-3p	chr19	17.9014	16.8669	15.7846	7.27162	6.56563	9.72454	11.9243	9.60821	7.75385	16.851	7.85393	9.76211	1.24296
MIMAT0002874	hsa-miR-503-5p	chrX	32.5029	22.7208	19.362	10.1207	7.70584	16.4907	16.6437	13.4594	18.3677	24.8619	11.4391	16.1569	1.41243		MIMAT0018183	hsa-miR-3909	chr22	14.1976	10.8819	11.2747	9.544	13.7281	12.3427	22.6561	8.40718	13.2923	12.1181	11.8716	14.7852	1.24543
MIMAT0020957	hsa-miR-548ah-3p	chr4	3.25029	3.09829	5.47188	5.52038	5.69562	8.84285	7.96001	9.78862	10.6124	3.94015	6.68628	9.45369	1.41389		MIMAT0003386	hsa-miR-376a-5p	chr14	4.93831	3.80865	4.5099	14.9977	17.011	17.205	15.5016	19.2164	26.5846	4.41895	16.4045	20.4342	1.24564
MIMAT0019076	hsa-miR-548am-3p	chrX	18.6892	23.2372	21.0457	56.1239	51.2606	67.1578	79.2383	108.491	59.1848	20.9907	58.1808	82.3045	1.41463		MIMAT0002172	hsa-miR-376b-3p	chr14	71.6054	90.3194	68.2122	2.72686	5.37188	6.73238	4.76971	6.00513	7.75385	76.7123	4.94371	6.17623	1.24931
MIMAT0018072	hsa-miR-3652	chr12	0	0	0	1.53344	0	0	2.17091	0	0	0	0.511146	0.723637	1.41571		MIMAT0000076	hsa-miR-21-5p	chr17	9228.46	9377.43	9651.74	7816.08	10017.7	10285.2	13702.2	11612.7	9865.11	9419.21	9372.98	11726.7	1.25111
MIMAT0027677	hsa-miR-6888-3p	chr2	0	0	0.420914	0	0.335036	0.238996	0	0.815718	0	0.140305	0.191344	0.271906	1.42103		MIMAT0000441_1	hsa-miR-9-5p	chr15	501.855	507.638	518.638	1981.97	2477.03	1889.18	2724.7	2926.9	2326.15	509.377	2116.06	2659.25	1.2567
MIMAT0000710	hsa-miR-365a-3p	chr16	95.4772	114.121	82.92	15.6411	13.0664	23.1826	29.3073	24.0637	20.4085	97.5059	17.2967	24.5932	1.42184		MIMAT0000096	hsa-miR-98-5p	chrX	27.778	13.0582	29.8781	77.7154	124.449	101.734	160.978	82.8708	138.462	23.5714	101.299	127.437	1.25802
MIMAT0000441_2	hsa-miR-9-5p	chr5	13385.5	13013.9	12533.6	14461.9	19776.5	15360	16736.6	26321.6	28803.8	12977.6	16532.8	23954	1.44888		MIMAT0026607	hsa-miR-494-5p	chr14	0.617288	0.544093	0	13.1798	17.3094	18.327	19.0789	19.2164	23.2615	0.387127	16.2721	20.5189	1.26099
MIMAT0000441_1	hsa-miR-9-5p	chr15	12557.1	12155.1	11734.7	14066.9	18909.8	14982.9	15916.4	25398.2	28174.4	12149	15986.5	23163	1.44891		MIMAT0000456	hsa-miR-186-5p	chr1	151.853	171.933	147.699	374.943	486.454	410.301	543.747	553.673	516.185	157.162	423.899	537.868	1.26886
MIMAT0000441	hsa-miR-9-5p	chr1	13474.9	12768.6	12564.3	14526.3	19545	15440.3	16814.8	26224.9	29043.4	12935.9	16503.9	24027.7	1.45588		MIMAT0004511	hsa-miR-99a-3p	chr21	0.617288	2.72046	2.25495	1.36343	1.19375	1.12206	2.38486	1.20103	1.10769	1.86423	1.22641	1.56453	1.27569
MIMAT0000275	hsa-miR-218-5p	chr4	358.344	430.663	381.769	1894.1	1947.9	1685.4	2949.18	3042.22	2145.35	390.259	1842.47	2712.25	1.47207		MIMAT0027410	hsa-miR-6755-5p	chr11	0	0	0	0.454476	0.596876	0.748042	1.19243	0	1.10769	0	0.599798	0.766707	1.27828
MIMAT0000727	hsa-miR-374a-5p	chrX	278.306	235.47	256.337	338.277	421.476	427.325	512.335	604.855	631.848	256.704	395.692	583.013	1.4734		MIMAT0000066	hsa-let-7e-5p	chr19	256.792	310.677	302.727	1212.54	2083.1	1792.68	2279.92	1715.06	2562.09	290.065	1696.11	2185.69	1.28865
MIMAT0000428_1	hsa-miR-135a-5p	chr3	155.608	161.628	198.671	550.811	723.678	699.541	753.306	1122.02	1052.26	171.969	658.01	975.864	1.48305		MIMAT0030418	hsa-miR-6516-3p	chr17	37.6546	39.7188	28.7506	7.27162	4.77501	4.11423	8.347	4.8041	7.75385	35.3746	5.38695	6.96832	1.29355
MIMAT0017352	hsa-miR-2277-5p	chr5	62.9743	55.7693	58.9279	3.06688	4.35547	3.82393	5.7891	3.67073	7.34707	59.2239	3.74876	5.6023	1.49444		MIMAT0019208	hsa-miR-3074-5p	chr9	0.617288	0	2.81869	0.908952	0.895314	1.8701	3.57729	1.20103	0	1.14532	1.22479	1.59277	1.30044
MIMAT0005582	hsa-miR-1228-5p	chr12	0.406286	2.58191	0.420914	0.306688	0	0.238996	0	0.407859	0.408171	1.13637	0.181895	0.27201	1.49543		MIMAT0019054	hsa-miR-4517	chr16	0	0	0	0.908952	0	0	0	1.20103	0	0	0.302984	0.400342	1.32133
MIMAT0005920	hsa-miR-1266-5p	chr15	11.376	24.7864	16.8366	5.52038	0	1.43398	4.34182	3.67073	2.44902	17.6663	2.31812	3.48719	1.50432		MIMAT0027460	hsa-miR-6780a-5p	chr17	1.23458	0	1.12747	0.908952	0	0	0	1.20103	0	0.78735	0.302984	0.400342	1.32133
MIMAT0022834	hsa-miR-365b-3p	chr17	121.886	125.997	94.7056	16.5611	11.7263	24.1386	23.5182	30.5894	24.8984	114.196	17.4753	26.3354	1.507		MIMAT0049013	hsa-miR-12119	chr7	0.617288	2.17637	0	0	0.298438	1.49608	2.38486	0	0	0.931219	0.598174	0.794952	1.32897
MIMAT0000428	hsa-miR-135a-5p	chr12	168.202	171.955	192.779	581.173	727.364	745.189	799.981	1139.15	1162.47	177.645	684.576	1033.87	1.51023		MIMAT0019731	hsa-miR-4662a-5p	chr8	0	0	0	0	0.298438	1.49608	1.19243	1.20103	0	0	0.598174	0.797818	1.33376
MIMAT0049027	hsa-miR-12133	chr1	0	0	0.420914	0	0	0.238996	0.361819	0	0	0.140305	0.0796653	0.120606	1.51391		MIMAT0003284	hsa-miR-616-5p	chr12	1.85186	1.08819	1.12747	0.454476	0	0.374021	0	0	1.10769	1.35584	0.276166	0.369231	1.33699
MIMAT0004657	hsa-miR-200c-5p	chr12	2.03143	0.516382	3.78822	0	0	0.238996	0.361819	0	0	2.11201	0.0796653	0.120606	1.51391		MIMAT0019896	hsa-miR-4755-3p	chr20	0	0	0	0.454476	0	0.374021	0	0	1.10769	0	0.276166	0.369231	1.33699
MIMAT0019724	hsa-miR-4657	chr7	0	0	0	0	0	0.238996	0.361819	0	0	0	0.0796653	0.120606	1.51391		MIMAT0027526	hsa-miR-6813-5p	chr20	0	0	0	0.454476	0	0.374021	0	0	1.10769	0	0.276166	0.369231	1.33699
MIMAT0000251	hsa-miR-147a	chr9	0	0	0	0	0	0.238996	0.361819	0	0	0	0.0796653	0.120606	1.51391		MIMAT0026472	hsa-let-7c-3p	chr21	1.85186	2.72046	0.563737	12.7253	18.2047	17.579	20.2713	18.0154	26.5846	1.71202	16.1697	21.6238	1.3373
MIMAT0019011	hsa-miR-4479	chr9	0.812572	0	1.26274	0	0	0.238996	0.361819	0	0	0.691771	0.0796653	0.120606	1.51391		MIMAT0001340	hsa-miR-423-3p	chr17	1384.58	1266.1	1222.75	2405.54	4581.62	3271.56	4674.32	3567.05	5526.28	1291.14	3419.57	4589.22	1.34204
MIMAT0017950	hsa-miR-2355-3p	chr2	6.50058	8.26212	7.99736	4.60032	5.36058	7.64787	8.32183	8.56504	9.7961	7.58669	5.86959	8.89432	1.51532		MIMAT0004773	hsa-miR-500a-5p	chrX	117.902	115.892	97.5265	22.7238	14.0266	15.3349	29.8107	18.0154	22.1539	110.44	17.3617	23.3267	1.34357
MIMAT0019931	hsa-miR-4775	chr2	0	0.516382	3.78822	5.52038	5.02555	6.45289	5.7891	7.34147	12.6533	1.43487	5.66627	8.59462	1.5168		MIMAT0026476	hsa-miR-215-3p	chr1	1.23458	0.544093	1.69121	9.08952	8.05782	11.2206	5.96214	19.2164	13.2923	1.15663	9.45599	12.8236	1.35614
MIMAT0000076	hsa-miR-21-5p	chr17	476448	480085	430286	177945	214742	187722	252515	334315	297423	462273	193469	294751	1.5235		MIMAT0000617	hsa-miR-200c-3p	chr12	11.7285	9.79367	12.4022	43.6297	62.672	49.3708	78.7003	51.6441	80.8616	11.3081	51.8908	70.402	1.35673
MIMAT0005878	hsa-miR-1287-5p	chr10	22.3457	19.1061	16.4156	81.579	130.664	42.7803	117.591	144.79	128.166	19.2892	85.0078	130.182	1.53142		MIMAT0005955	hsa-miR-1197	chr14	637.659	883.062	872.101	274.049	304.407	219.55	321.956	385.529	379.939	797.607	266.002	362.475	1.36268
MIMAT0005903	hsa-miR-1251-5p	chr12	174.703	160.079	148.162	34.0424	20.1022	58.793	40.8855	71.3754	60.8174	160.981	37.6458	57.6928	1.53251		MIMAT0000727	hsa-miR-374a-5p	chrX	25.3088	46.792	40.0253	171.337	199.655	167.187	220.599	265.427	248.123	37.3754	179.393	244.716	1.36413
MIMAT0004956	hsa-miR-374b-3p	chrX	844.669	925.874	964.735	49.3767	68.3474	131.209	69.1074	127.66	185.31	911.759	82.9776	127.359	1.53486		MIMAT0018102	hsa-miR-3678-5p	chr17	0.617288	0	0	0	1.49219	1.8701	1.19243	1.20103	2.21539	0.205763	1.12076	1.53628	1.37074
MIMAT0004986	hsa-miR-943	chr4	0.812572	0.516382	0	0	1.34015	0.716988	0.723637	2.44716	0	0.442985	0.685711	1.05693	1.54136		MIMAT0001639	hsa-miR-409-3p	chr14	880.253	960.867	841.659	4058.47	6210.19	4241.4	7260.7	5214.85	7437.05	894.26	4836.69	6637.53	1.37233
MIMAT0018085	hsa-miR-3663-3p	chr10	3.65657	3.09829	0.420914	0.920064	2.68029	0.477992	5.06546	0.815718	0.408171	2.39193	1.35945	2.09645	1.54213		MIMAT0003879	hsa-miR-758-3p	chr14	1901.25	2203.57	2249.87	1318.89	1965.51	1710.4	2494.56	2066.97	2299.57	2118.23	1664.93	2287.03	1.37365
MIMAT0004946	hsa-miR-744-3p	chr17	3.65657	9.29488	7.99736	7.36051	3.01533	6.45289	7.59819	15.0908	3.26537	6.98294	5.60957	8.65145	1.54226		MIMAT0004559	hsa-miR-181c-3p	chr19	35.8027	44.6156	50.7363	8.63504	12.8328	12.3427	7.15457	22.8195	16.6154	43.7182	11.2702	15.5298	1.37796
MIMAT0026615	hsa-miR-552-5p	chr1	0.812572	0	2.10457	3.68025	3.6854	1.43398	2.17091	4.48645	6.9389	0.97238	2.93321	4.53209	1.5451		MIMAT0031179	hsa-miR-7976	chr3	1.23458	2.17637	1.12747	0.454476	1.49219	2.24413	3.57729	0	2.21539	1.51281	1.39693	1.93089	1.38224
MIMAT0003244	hsa-miR-579-3p	chr5	1.21886	1.03276	0.420914	0	0.335036	0.716988	0	1.22358	0.408171	0.890846	0.350675	0.543916	1.55106		MIMAT0022928	hsa-miR-376a-2-5p	chr14	9.87661	5.98502	8.45606	4.09028	5.07344	5.23629	14.3091	1.20103	4.43077	8.10589	4.80001	6.64698	1.38479
MIMAT0000456	hsa-miR-186-5p	chr1	588.708	510.702	537.086	605.095	624.843	797.051	873.792	1179.12	1116.35	545.499	675.663	1056.42	1.56353		MIMAT0003266	hsa-miR-598-3p	chr8	37.0373	36.4542	52.9913	59.0819	73.4157	55.3551	95.3943	66.0564	100.8	42.1609	62.6176	87.4169	1.39604
MIMAT0049032	hsa-miR-12136	chr1	11.7823	9.81126	10.1019	2.14681	0.670073	3.34594	4.34182	3.26287	2.04085	10.5652	2.05428	3.21518	1.56512		MIMAT0041997	hsa-miR-10527-5p	chr12	9.87661	10.3378	9.01979	13.6343	10.4453	10.0986	19.0789	15.6133	13.2923	9.74472	11.3927	15.9948	1.40395
MIMAT0021020	hsa-miR-5000-3p	chr2	1.62514	0	1.26274	1.22675	0.335036	0.238996	0	0.815718	2.04085	0.962629	0.600261	0.952191	1.58629		MIMAT0027610	hsa-miR-6855-5p	chr9	0	0	0.563737	0	0.895314	0.748042	0	1.20103	1.10769	0.187912	0.547785	0.769573	1.40488
MIMAT0002873	hsa-miR-502-5p	chrX	13.0012	13.4259	22.3084	1.22675	1.00511	0.477992	1.44727	0	2.8572	16.2452	0.903284	1.43482	1.58845		MIMAT0000259	hsa-miR-182-5p	chr7	33.9509	30.4692	23.1132	67.2624	107.438	72.9341	146.669	96.0821	106.339	29.1778	82.5447	116.363	1.4097
MIMAT0004560	hsa-miR-183-3p	chr7	6.50058	9.29488	7.15554	3.06688	0.335036	2.38996	1.08546	5.71003	2.44902	7.65033	1.93062	3.0815	1.59612		MIMAT0018191	hsa-miR-3917	chr1	0	0	1.12747	0	2.08907	0.374021	2.38486	0	1.10769	0.375825	0.821029	1.16418	1.41796
MIMAT0004509	hsa-miR-93-3p	chr7	144.638	121.35	109.438	25.7618	19.4321	33.2204	36.1819	48.1274	41.2252	125.142	26.1381	41.8448	1.60091		MIMAT0003306	hsa-miR-636	chr17	0.617288	3.26456	1.69121	0.454476	2.3875	1.12206	0	1.20103	4.43077	1.85768	1.32135	1.87727	1.42072
MIMAT0017982	hsa-miR-3605-3p	chr1	0.812572	1.54915	0	4.90701	0.670073	5.01891	7.23637	6.93361	2.8572	0.78724	3.532	5.67572	1.60694		MIMAT0022727	hsa-miR-1307-5p	chr10	146.915	205.123	190.543	51.3558	50.7344	32.9138	51.2744	74.4636	67.5693	180.86	45.0014	64.4358	1.43186
MIMAT0027429	hsa-miR-6764-3p	chr14	0	1.03276	0	0	0	0.477992	0.361819	0.407859	0	0.344255	0.159331	0.256559	1.61023		MIMAT0022942	hsa-miR-1229-5p	chr5	8.02475	2.72046	9.01979	0.454476	0	0.374021	1.19243	0	0	6.58833	0.276166	0.397476	1.43927
MIMAT0019875	hsa-miR-4744	chr18	0.812572	0	0	0	0	0.477992	0.361819	0	0.408171	0.270857	0.159331	0.256663	1.61088		MIMAT0004925	hsa-miR-876-3p	chr9	0.617288	0.544093	1.12747	4.09028	6.2672	5.61031	7.15457	7.20615	8.86154	0.762952	5.3226	7.74076	1.45432
MIMAT0000452	hsa-miR-154-5p	chr14	16.6577	13.9423	8.83919	1.53344	2.01022	3.82393	2.89455	5.30217	3.67354	13.1464	2.45586	3.95675	1.61114		MIMAT0027587	hsa-miR-6842-3p	chr8	0.617288	0.544093	1.12747	3.63581	2.68594	4.86227	5.96214	6.00513	4.43077	0.762952	3.72801	5.46601	1.4662
MIMAT0017988	hsa-miR-3611	chr10	0	0	0	0	1.00511	0	0	0	1.63268	0	0.335036	0.544228	1.62438		MIMAT0027684	hsa-miR-6892-5p	chr7	0.617288	0	0	0.454476	0.298438	0	0	0	1.10769	0.205763	0.250971	0.369231	1.47121
MIMAT0004503	hsa-miR-29a-5p	chr7	4.06286	2.58191	2.10457	0.306688	2.68029	1.91197	1.08546	5.30217	1.63268	2.91645	1.63298	2.67344	1.63715		MIMAT0026554	hsa-miR-433-5p	chr14	1.85186	3.26456	6.20111	4.09028	5.96876	8.22846	11.9243	10.8092	4.43077	3.77251	6.09583	9.05476	1.4854
MIMAT0002813	hsa-miR-493-5p	chr14	55.6612	65.0642	81.2364	146.903	128.319	219.159	248.208	282.646	282.454	67.3206	164.794	271.103	1.6451		MIMAT0005949	hsa-miR-664a-3p	chr1	108.643	116.98	133.606	14.5432	13.4297	12.3427	35.7729	14.4123	9.96923	119.743	13.4385	20.0515	1.49209
MIMAT0041615	hsa-miR-10392-5p	chr11	0.812572	0	0.841828	0	0	0.955984	0.361819	0.815718	0.408171	0.551467	0.318661	0.528569	1.65872		MIMAT0022861	hsa-miR-376c-5p	chr14	11.1112	11.97	5.63737	14.0888	29.8438	16.4569	36.9653	22.8195	31.0154	9.57286	20.1298	30.2667	1.50358
MIMAT0022720	hsa-miR-1304-3p	chr11	24.7834	27.3683	33.2522	14.1076	13.0664	15.0567	15.5582	30.9973	23.6739	28.468	14.0769	23.4098	1.66299		MIMAT0000253	hsa-miR-10a-5p	chr17	67.9017	51.6888	56.3737	8.63504	37.3047	53.485	95.3943	40.8349	13.2923	58.6547	33.1416	49.8405	1.50387
MIMAT0004591	hsa-miR-124-5p	chr20	0.812572	0	0	1.84013	0	0.716988	1.44727	2.0393	0.816342	0.270857	0.852372	1.4343	1.68272		MIMAT0005882	hsa-miR-548k	chr11	9.25932	11.4259	7.32858	3.63581	2.68594	2.99217	5.96214	4.8041	3.32308	9.33795	3.10464	4.69644	1.51272
MIMAT0014987	hsa-miR-548s	chr2	1.21886	0	0.420914	0	0	1.91197	0.361819	2.0393	0.816342	0.546591	0.637322	1.07249	1.6828		MIMAT0004481_1	hsa-let-7a-3p	chr9	148.149	159.419	155.591	165.884	321.716	252.838	388.732	324.277	408.739	154.387	246.813	373.916	1.51498
MIMAT0000444	hsa-miR-126-5p	chr9	0	0	1.26274	4.60032	0	0.716988	6.51273	1.22358	1.22451	0.420914	1.77244	2.98694	1.68522		MIMAT0004921	hsa-miR-889-3p	chr14	6275.35	8277.82	7934.6	2900.92	3196.87	3010.49	4732.75	4180.77	4944.74	7495.92	3036.09	4619.42	1.5215
MIMAT0022706	hsa-miR-561-5p	chr2	1.62514	3.61468	1.68366	0	0	0.238996	0	0.407859	0	2.30783	0.0796653	0.135953	1.70655		MIMAT0000088	hsa-miR-30a-3p	chr6	35.1854	19.5873	33.2605	10.4529	22.9797	16.4569	46.5047	16.8144	13.2923	29.3444	16.6299	25.5371	1.53562
MIMAT0017998	hsa-miR-3618	chr22	0	0	0	0	0	0.238996	0	0.407859	0	0	0.0796653	0.135953	1.70655		MIMAT0000460_1	hsa-miR-194-5p	chr11	19.1359	20.6755	21.9857	24.0872	30.4407	24.3114	28.6183	51.6441	40.9846	20.5991	26.2798	40.4157	1.5379
MIMAT0027548	hsa-miR-6824-5p	chr3	0.406286	3.09829	1.68366	0	0	0.238996	0	0.407859	0	1.72941	0.0796653	0.135953	1.70655		MIMAT0000062_2	hsa-let-7a-5p	chr9	482.719	563.136	510.182	6963.03	11392.9	10397.4	15247.6	12429.4	17097.2	518.679	9584.43	14924.7	1.55719
MIMAT0022490	hsa-miR-5697	chr1	0	0	0	0	0	0.477992	0	0.815718	0	0	0.159331	0.271906	1.70655		MIMAT0000062_1	hsa-let-7a-5p	chr22	530.868	587.62	524.275	6964.39	11800.5	10880.6	16146.7	12550.7	17634.5	547.588	9881.86	15444	1.56286
MIMAT0030426	hsa-miR-7851-3p	chr12	2.03143	0	0.420914	0	0	0.477992	0	0.815718	0	0.817448	0.159331	0.271906	1.70655		MIMAT0004487	hsa-let-7f-2-3p	chrX	9.87661	14.6905	13.5297	5.90819	11.3406	12.3427	8.347	19.2164	18.8308	12.6989	9.86384	15.4647	1.56782
MIMAT0018188	hsa-miR-3914	chr7	0	0	2.52548	0	0	0.477992	0	0.815718	0	0.841828	0.159331	0.271906	1.70655		MIMAT0004515	hsa-miR-29b-2-5p	chr1	5.55559	4.89683	6.20111	1.36343	1.19375	1.12206	1.19243	2.40205	2.21539	5.55118	1.22641	1.93662	1.57909
MIMAT0001635	hsa-miR-452-5p	chrX	144.638	139.94	164.156	371.399	418.46	456.721	695.777	738.225	700.013	149.578	415.527	711.338	1.7119		MIMAT0002883_2	hsa-miR-514a-3p	chrX	0	0.544093	0.563737	0.454476	0.298438	0	1.19243	0	0	0.369277	0.250971	0.397476	1.58375
MIMAT0001625	hsa-miR-431-5p	chr14	31.284	34.0812	25.2548	8.28057	9.04598	18.6417	15.92	23.6558	22.0412	30.2067	11.9894	20.539	1.7131		MIMAT0019776	hsa-miR-1343-3p	chr11	1.85186	0	0.563737	0	0	0.748042	1.19243	0	0	0.805201	0.249347	0.397476	1.59407
MIMAT0022844	hsa-miR-216a-3p	chr2	3.25029	0.516382	3.36731	3.37357	3.35036	3.58494	5.06546	5.71003	6.9389	2.37799	3.43629	5.9048	1.71836		MIMAT0004555	hsa-miR-10a-3p	chr17	0	1.08819	0.563737	0	0	0.748042	1.19243	0	0	0.550641	0.249347	0.397476	1.59407
MIMAT0003257_2	hsa-miR-550a-3p	chr7	24.3772	21.6881	13.4692	0.920064	0	0.238996	0.361819	0.815718	0.816342	19.8448	0.386353	0.664626	1.72026		MIMAT0019979	hsa-miR-4800-3p	chr4	0	0	0.563737	0	0	0.748042	1.19243	0	0	0.187912	0.249347	0.397476	1.59407
MIMAT0015378	hsa-miR-3065-3p	chr17	10.5634	5.68021	7.57645	1.22675	0.335036	1.43398	1.08546	2.44716	1.63268	7.94003	0.998588	1.72176	1.7242		MIMAT0019011	hsa-miR-4479	chr9	0	0	2.81869	0.454476	0.298438	0	0	1.20103	0	0.939562	0.250971	0.400342	1.59517
MIMAT0019061	hsa-miR-4523	chr17	2.844	4.64744	2.52548	0.306688	1.34015	0	0	2.85501	0	3.33898	0.548944	0.951671	1.73364		MIMAT0000270	hsa-miR-181a-3p	chr1	148.766	155.61	147.135	59.0819	63.5673	60.9654	76.3154	99.6851	117.415	150.504	61.2049	97.8053	1.598
MIMAT0022698	hsa-miR-345-3p	chr14	9.34458	14.4587	10.1019	0	1.34015	0.955984	0.361819	2.44716	1.22451	11.3017	0.765376	1.3445	1.75665		MIMAT0000318	hsa-miR-200b-3p	chr1	1.85186	2.72046	1.69121	6.81714	7.46095	6.73238	13.1167	8.40718	12.1846	2.08785	7.00349	11.2362	1.60437
MIMAT0000255	hsa-miR-34a-5p	chr1	0.812572	0.516382	2.52548	17.4812	11.3912	1.19498	23.88	13.0515	15.9187	1.28481	10.0225	17.6167	1.75772		MIMAT0000062	hsa-let-7a-5p	chr11	441.361	511.991	448.171	5400.08	10810.9	9789.25	14488	11541.9	15701.5	467.174	8666.75	13910.5	1.60504
MIMAT0041997	hsa-miR-10527-5p	chr12	7.31315	4.64744	6.31371	5.52038	4.02044	1.91197	7.23637	10.1965	2.8572	6.09143	3.81759	6.76335	1.77163		MIMAT0019875	hsa-miR-4744	chr18	1.85186	0	0	0	0	0.748042	0	1.20103	0	0.617288	0.249347	0.400342	1.60556
MIMAT0026483	hsa-miR-370-5p	chr14	0.406286	1.03276	1.26274	9.50732	8.04087	10.2768	9.40728	11.0122	28.9801	0.900597	9.27501	16.4665	1.77537		MIMAT0041630	hsa-miR-10399-3p	chr7	3.70373	4.35274	5.07363	3.63581	3.87969	2.61815	3.57729	7.20615	5.53846	4.3767	3.37788	5.44063	1.61066
MIMAT0004500	hsa-miR-26b-3p	chr2	1.21886	0	0	5.52038	3.6854	14.5787	9.04547	12.2358	21.2249	0.406286	7.92818	14.1687	1.78713		MIMAT0025466	hsa-miR-6505-5p	chr12	1.85186	1.63228	0	2.72686	4.47657	2.24413	8.347	4.8041	2.21539	1.16138	3.14918	5.12216	1.62651
MIMAT0026625	hsa-miR-653-3p	chr7	276.275	261.289	287.905	28.8287	20.1022	42.5413	29.3073	57.1003	77.9606	275.156	30.4907	54.7894	1.79692		MIMAT0017990	hsa-miR-3613-5p	chr13	7.40746	11.97	19.1671	31.3588	37.6032	26.1815	60.8139	58.8503	35.4462	12.8482	31.7145	51.7034	1.63028
MIMAT0005895_2	hsa-miR-548f-3p	chr5	0	0	0.420914	0.613376	0.670073	0.477992	0.723637	1.22358	1.22451	0.140305	0.587147	1.05724	1.80064		MIMAT0005878	hsa-miR-1287-5p	chr10	1.23458	1.08819	3.94616	8.18057	12.8328	9.35052	16.694	9.60821	23.2615	2.08964	10.1213	16.5213	1.63232
MIMAT0000244_1	hsa-miR-30c-5p	chr6	1993.24	2067.59	2060.37	3077	2080.91	3211.39	4093.25	5543.62	5511.53	2040.4	2789.77	5049.47	1.81		MIMAT0000098	hsa-miR-100-5p	chr11	156.174	122.965	127.968	70.8983	178.167	156.715	337.457	196.968	129.6	135.702	135.26	221.342	1.63642
MIMAT0027587	hsa-miR-6842-3p	chr8	0.812572	1.54915	0.841828	1.84013	7.3708	0.716988	8.32183	4.89431	4.89805	1.06785	3.3093	6.03806	1.82457		MIMAT0005922	hsa-miR-1268a	chr15	1.23458	3.26456	2.25495	0	0.298438	0.374021	0	0	1.10769	2.25136	0.224153	0.369231	1.64723
MIMAT0000244	hsa-miR-30c-5p	chr1	2009.49	2080.5	1978.3	3100.61	2096.99	3151.64	4141.38	5599.5	5506.63	2022.76	2783.08	5082.5	1.82621		MIMAT0025856_3	hsa-miR-6724-5p	chr21	0.617288	1.08819	0	0	0.298438	0.374021	0	0	1.10769	0.568491	0.224153	0.369231	1.64723
MIMAT0000693	hsa-miR-30e-3p	chr1	900.33	768.893	885.182	948.279	1004.44	984.902	1293.86	2016.05	2086.98	851.468	979.207	1798.96	1.83716		MIMAT0000447	hsa-miR-134-5p	chr14	469.756	604.487	569.938	1893.35	2260.97	2120.7	3746.61	2984.55	3634.34	548.06	2091.67	3455.17	1.65187
MIMAT0018183	hsa-miR-3909	chr22	14.22	9.81126	11.7856	5.21369	8.37591	6.45289	9.40728	17.9458	9.7961	11.939	6.68083	12.3831	1.85352		MIMAT0000244	hsa-miR-30c-5p	chr1	222.224	179.006	194.489	406.302	655.071	462.29	847.817	832.311	857.354	198.573	507.888	845.827	1.66538
MIMAT0000730	hsa-miR-377-3p	chr14	21.5332	23.2372	19.362	6.13376	0	3.58494	5.7891	5.71003	6.53073	21.3775	3.23957	6.00995	1.85517		MIMAT0018356	hsa-miR-3940-3p	chr19	19.1359	16.3228	21.9857	0.908952	0.298438	2.99217	1.19243	3.60308	2.21539	19.1482	1.39985	2.33696	1.66944
MIMAT0026472	hsa-let-7c-3p	chr21	11.7823	10.3276	10.5228	203.334	182.93	180.92	308.269	403.373	340.823	10.8776	189.061	350.822	1.8556		MIMAT0027611	hsa-miR-6855-3p	chr9	0	0	0	0.454476	0.596876	0.374021	1.19243	1.20103	0	0	0.475124	0.797818	1.67918
MIMAT0005928_2	hsa-miR-548h-5p	chr17	2.43772	1.03276	0.841828	0.306688	0	0.716988	1.08546	0	0.816342	1.43744	0.341225	0.633932	1.85781		MIMAT0004551	hsa-miR-30d-3p	chr8	14.1976	10.3378	12.966	16.3611	25.0688	23.5633	34.5804	48.041	26.5846	12.5004	21.6644	36.402	1.68027
MIMAT0004671	hsa-miR-194-3p	chr11	6.50058	4.13106	6.73462	1.22675	0	1.67297	2.53273	2.0393	0.816342	5.78875	0.966574	1.79612	1.85824		MIMAT0003150	hsa-miR-455-5p	chr9	4.32102	9.24957	10.1473	21.3604	21.1891	18.327	29.8107	43.2369	29.9077	7.90595	20.2922	34.3184	1.69122
MIMAT0004568	hsa-miR-221-5p	chrX	6694.78	10785.2	8735.23	472.913	500.544	539.175	887.541	965.403	969.814	8738.39	504.211	940.919	1.86612		MIMAT0000231_1	hsa-miR-199a-5p	chr19	322.224	321.015	293.143	856.233	1060.05	797.413	1562.08	1560.13	1506.46	312.127	904.566	1542.89	1.70567
MIMAT0022727	hsa-miR-1307-5p	chr10	227.114	186.93	181.835	50.6035	53.9408	48.5162	88.6456	78.309	122.043	198.626	51.0202	96.3325	1.88813		MIMAT0000231	hsa-miR-199a-5p	chr1	325.311	329.72	323.021	789.879	1042.44	803.771	1533.46	1522.9	1464.37	326.017	878.698	1506.91	1.71494
MIMAT0026557	hsa-miR-412-5p	chr14	6.90686	2.58191	3.78822	4.90701	8.37591	6.45289	10.4927	12.6436	14.286	4.42567	6.5786	12.4741	1.89617		MIMAT0031893	hsa-miR-181b-2-3p	chr9	2.46915	0.544093	4.5099	6.36266	11.6391	7.1064	14.3091	21.6185	7.75385	2.50771	8.36938	14.5605	1.73973
MIMAT0017990	hsa-miR-3613-5p	chr13	26.4086	22.7208	19.362	31.8955	38.1941	30.8305	60.4237	80.3483	53.4704	22.8305	33.64	64.7474	1.92471		MIMAT0004597	hsa-miR-140-3p	chr16	936.426	1112.13	1108.87	286.32	280.532	268.921	451.93	503.23	505.108	1052.47	278.591	486.756	1.74721
MIMAT0005882	hsa-miR-548k	chr11	46.7229	35.114	43.775	2.14681	4.69051	8.60385	14.1109	5.30217	10.6124	41.8706	5.14706	10.0085	1.94451		MIMAT0005580	hsa-miR-1227-3p	chr19	0	0	0.563737	0.908952	0.596876	1.8701	1.19243	3.60308	1.10769	0.187912	1.12531	1.96773	1.74861
MIMAT0022842	hsa-miR-98-3p	chrX	187.704	179.701	168.786	8.89395	11.3912	20.0757	30.7546	23.248	24.4902	178.731	13.4536	26.1643	1.94478		MIMAT0003258	hsa-miR-590-5p	chr7	0	0	0	1.36343	0.895314	0.374021	1.19243	1.20103	2.21539	0	0.877588	1.53628	1.75057
MIMAT0005934	hsa-miR-548p	chr5	2.03143	4.64744	2.10457	4.90701	4.35547	5.25791	7.96001	10.1965	10.2043	2.92781	4.84013	9.45359	1.95317		MIMAT0000244_1	hsa-miR-30c-5p	chr6	232.718	190.976	179.832	420.39	637.165	443.589	901.476	862.336	870.646	201.175	500.381	878.153	1.75497
MIMAT0000273	hsa-miR-216a-5p	chr2	0.406286	0	1.68366	0	2.34525	1.91197	1.80909	3.67073	2.8572	0.696647	1.41907	2.77901	1.95832		MIMAT0027588	hsa-miR-6843-3p	chr8	0	0	1.12747	3.18133	2.98438	1.8701	8.347	3.60308	2.21539	0.375825	2.67861	4.72182	1.76279
MIMAT0027610	hsa-miR-6855-5p	chr9	0.406286	0	0.420914	0.306688	0	0.477992	0.723637	0	0.816342	0.275733	0.26156	0.513326	1.96256		MIMAT0022923	hsa-miR-376b-5p	chr14	4.93831	4.35274	6.20111	9.08952	5.96876	7.48042	10.7319	18.0154	11.0769	5.16405	7.5129	13.2747	1.76692
MIMAT0005796	hsa-miR-1271-5p	chr5	13.8137	6.19659	15.9947	25.7618	18.092	33.2204	48.1219	51.7981	51.4295	12.0017	25.6914	50.4498	1.96369		MIMAT0000095	hsa-miR-96-5p	chr7	14.1976	9.79367	8.45606	9.544	19.1	10.8466	32.1956	15.6133	22.1539	10.8158	13.1635	23.3209	1.77163
MIMAT0003888	hsa-miR-766-3p	chrX	39.816	51.1219	47.1424	1.22675	0	2.15096	1.44727	1.63144	3.67354	46.0267	1.1259	2.25075	1.99906		MIMAT0005572	hsa-miR-1225-5p	chr16	0	0	0	0	0.298438	0.374021	1.19243	0	0	0	0.224153	0.397476	1.77324
MIMAT0004921	hsa-miR-889-3p	chr14	388.409	344.427	295.061	89.5529	85.4343	79.3466	169.331	175.379	167.758	342.632	84.7779	170.823	2.01495		MIMAT0018443	hsa-miR-374c-5p	chrX	0.617288	1.63228	0.563737	0	0.298438	0.374021	1.19243	0	0	0.937768	0.224153	0.397476	1.77324
MIMAT0000269	hsa-miR-212-3p	chr17	25.596	27.3683	26.9385	2.76019	0	0.955984	1.80909	4.48645	1.22451	26.6343	1.23872	2.50669	2.0236		MIMAT0005589	hsa-miR-1234-3p	chr8	0	0.544093	2.81869	0	0.298438	0.374021	0	1.20103	0	1.12093	0.224153	0.400342	1.78602
MIMAT0015013	hsa-miR-548u	chr6	0.406286	0	0	0.920064	1.34015	2.38996	2.89455	2.44716	4.08171	0.135429	1.55006	3.14114	2.02647		MIMAT0022720	hsa-miR-1304-3p	chr11	16.6668	11.4259	20.2945	3.18133	16.7125	7.1064	19.0789	12.0103	17.7231	16.1291	9.00008	16.2707	1.80784
MIMAT0000088	hsa-miR-30a-3p	chr6	3252.32	2874.18	2777.61	2218.89	1912.72	2612.23	3396.39	5056.23	5315.2	2968.04	2247.94	4589.27	2.04154		MIMAT0004951	hsa-miR-887-3p	chr5	15.4322	16.8669	9.58353	2.72686	5.07344	2.99217	8.347	1.20103	9.96923	13.9609	3.59749	6.50575	1.80841
MIMAT0022492	hsa-miR-5699-3p	chr10	0.406286	1.03276	1.26274	1.22675	2.68029	1.67297	2.17091	5.30217	4.08171	0.900597	1.86	3.8516	2.07075		MIMAT0004591	hsa-miR-124-5p	chr20	0	0.544093	2.25495	2.72686	1.19375	2.61815	4.76971	6.00513	1.10769	0.933014	2.17958	3.96085	1.81725
MIMAT0018997	hsa-miR-4470	chr8	1.21886	3.09829	2.52548	0.306688	1.00511	0	1.08546	0	1.63268	2.28088	0.437266	0.906046	2.07207		MIMAT0021086	hsa-miR-5094	chr15	1.23458	0	2.25495	1.36343	2.68594	1.12206	4.76971	3.60308	1.10769	1.16317	1.72381	3.16016	1.83324
MIMAT0004919	hsa-miR-541-5p	chr14	2.43772	2.06553	0.420914	0.306688	0	0.955984	1.80909	0	0.816342	1.64139	0.42089	0.875145	2.07927		MIMAT0000439	hsa-miR-153-3p	chr2	0	1.08819	0.563737	1.36343	3.87969	1.8701	4.76971	7.20615	1.10769	0.550641	2.37108	4.36119	1.83933
MIMAT0000755	hsa-miR-323a-3p	chr14	126.761	113.604	116.172	72.0716	105.201	128.102	210.217	198.627	226.127	118.846	101.792	211.657	2.07932		MIMAT0041622	hsa-miR-10395-3p	chr19	250.619	206.755	200.69	71.8072	87.4423	81.9106	158.593	146.525	139.569	219.355	80.3867	148.229	1.84395
MIMAT0005928_3	hsa-miR-548h-5p	chr6	1.21886	1.54915	0.420914	0.306688	0	0.477992	0	1.22358	0.408171	1.06297	0.26156	0.543916	2.07951		MIMAT0022711	hsa-miR-660-3p	chrX	2.46915	4.35274	3.38242	1.8179	2.08907	1.12206	3.57729	2.40205	3.32308	3.40144	1.67634	3.10081	1.84974
MIMAT0027376	hsa-miR-6737-3p	chr1	1.62514	6.71297	4.20914	0	0	0.955984	0.361819	0	1.63268	4.18242	0.318661	0.664834	2.08633		MIMAT0019765	hsa-miR-4680-3p	chr10	0	0	0	0	0.596876	0	0	0	1.10769	0	0.198959	0.369231	1.85582
MIMAT0004494	hsa-miR-21-3p	chr17	2768.03	2390.85	2241.79	65.6312	77.3934	84.6045	102.756	159.881	213.065	2466.89	75.8764	158.567	2.08981		MIMAT0019774	hsa-miR-4687-5p	chr11	0	1.08819	0	0	0.596876	0	0	0	1.10769	0.362728	0.198959	0.369231	1.85582
MIMAT0022726	hsa-miR-1306-5p	chr22	25.596	27.8846	22.3084	0.613376	0.335036	0.477992	2.17091	0.815718	0	25.263	0.475468	0.995543	2.09382		MIMAT0019838	hsa-miR-4723-5p	chr17	0.617288	1.08819	0	0	0.596876	0	0	0	1.10769	0.568491	0.198959	0.369231	1.85582
MIMAT0000422_2	hsa-miR-124-3p	chr8	5.28172	5.68021	5.47188	9.81401	1.67518	0.955984	16.2818	4.48645	5.30622	5.47793	4.14839	8.6915	2.09515		MIMAT0041626	hsa-miR-10397-3p	chr5	0	0	0	0	0.596876	0	0	0	1.10769	0	0.198959	0.369231	1.85582
MIMAT0004795	hsa-miR-574-5p	chr4	4.46915	4.64744	9.26011	0.613376	1.34015	0.477992	1.44727	2.44716	1.22451	6.12556	0.810504	1.70631	2.10525		MIMAT0000102	hsa-miR-105-5p	chrX	1.23458	0	0	0.908952	0	0.374021	0	2.40205	0	0.411525	0.427658	0.800684	1.87225
MIMAT0004958	hsa-miR-301b-3p	chr22	0.406286	1.54915	1.26274	29.7487	15.4117	8.60385	36.1819	44.8645	32.6537	1.07272	17.9214	37.9	2.11479		MIMAT0026477	hsa-miR-128-1-5p	chr2	1.23458	2.72046	3.38242	2.27238	2.68594	3.74021	3.57729	7.20615	5.53846	2.44582	2.89951	5.44063	1.8764
MIMAT0004920	hsa-miR-541-3p	chr14	1.62514	0.516382	1.68366	0	0	0.955984	0	1.22358	0.816342	1.27506	0.318661	0.679973	2.13384		MIMAT0000232	hsa-miR-199a-3p	chr1	882.722	1112.13	1219.36	2225.11	1786.15	1621.75	4141.3	2950.92	3522.46	1071.4	1877.67	3538.23	1.88437
MIMAT0004699	hsa-miR-148b-5p	chr12	6.09429	1.03276	12.6274	44.4697	79.7386	62.1389	96.6056	141.119	161.636	6.58482	62.1158	133.12	2.1431		MIMAT0000460	hsa-miR-194-5p	chr1	66.0498	68.0116	51.3001	61.3543	78.1907	56.8512	140.707	116.499	114.092	61.7872	65.4654	123.766	1.89056
MIMAT0019795	hsa-miR-4699-3p	chr12	1.62514	3.09829	1.26274	0	1.67518	1.91197	3.25637	2.44716	2.04085	1.99539	1.19572	2.58146	2.15892		MIMAT0026734	hsa-miR-942-3p	chr1	1.23458	0	2.81869	0.908952	0.298438	0	0	1.20103	1.10769	1.35109	0.402463	0.769573	1.91216
MIMAT0021018	hsa-miR-4999-3p	chr19	0.406286	0	0	0	0.335036	0	0.723637	0	0	0.135429	0.111679	0.241212	2.15988		MIMAT0000461	hsa-miR-195-5p	chr17	3.70373	4.89683	1.12747	1.8179	5.37188	6.73238	9.53943	7.20615	9.96923	3.24268	4.64072	8.90494	1.91887
MIMAT0027588	hsa-miR-6843-3p	chr8	0.812572	0.516382	0.841828	15.9478	11.7263	4.77992	23.1564	26.5108	21.6331	0.723594	10.818	23.7668	2.19697		MIMAT0005901	hsa-miR-1249-3p	chr22	23.457	26.1164	27.0594	0.454476	0.596876	0.748042	2.38486	0	1.10769	25.5443	0.599798	1.16418	1.94096
MIMAT0018102	hsa-miR-3678-5p	chr17	0.812572	0	0	0.613376	0	0.477992	0.361819	1.22358	0.816342	0.270857	0.363789	0.800579	2.20067		MIMAT0004563	hsa-miR-199b-3p	chr9	906.179	1084.92	1162.99	2157.85	1799.28	1594.83	4134.15	3039.8	3624.37	1051.36	1850.65	3599.44	1.94496
MIMAT0015076	hsa-miR-3192-5p	chr20	0.812572	0.516382	0	0.613376	0	0.955984	1.44727	1.22358	0.816342	0.442985	0.52312	1.1624	2.22205		MIMAT0022266	hsa-miR-548ar-3p	chr13	0.617288	0.544093	0.563737	2.72686	1.49219	2.99217	5.96214	4.8041	3.32308	0.575039	2.40374	4.69644	1.95381
MIMAT0000089	hsa-miR-31-5p	chr9	141.794	117.735	117.014	141.076	159.477	212.467	381.357	398.071	378.374	125.514	171.007	385.934	2.25683		MIMAT0018968	hsa-miR-4449	chr4	606.794	598.502	675.357	27.2686	57.3001	48.9967	97.7791	76.8656	86.4	626.884	44.5218	87.0149	1.95443
MIMAT0002818	hsa-miR-496	chr14	2.03143	0	0.420914	0.306688	0	0.955984	0	0.407859	2.44902	0.817448	0.42089	0.952295	2.26257		MIMAT0000232_1	hsa-miR-199a-3p	chr19	856.179	1112.13	1153.97	2204.66	1711.84	1607.54	4047.1	3021.78	3737.36	1040.76	1841.35	3602.08	1.95622
MIMAT0018004	hsa-miR-3622a-3p	chr8	2.43772	1.03276	3.36731	0	0	0.477992	1.08546	0	0	2.27926	0.159331	0.361819	2.27087		MIMAT0003338	hsa-miR-660-5p	chrX	1182.72	1391.79	1424	120.891	127.135	95.7494	261.142	206.576	204.923	1332.84	114.592	224.214	1.95664
MIMAT0004952	hsa-miR-665	chr14	2.844	1.03276	0.420914	0.920064	0.335036	0.955984	2.17091	1.22358	1.63268	1.43256	0.737028	1.67572	2.27362		MIMAT0022842	hsa-miR-98-3p	chrX	3.08644	8.16139	2.81869	0.454476	1.79063	0.748042	3.57729	1.20103	1.10769	4.68884	0.997715	1.962	1.96649
MIMAT0009206	hsa-miR-2113	chr6	0	0	0	0	0	0.716988	0	1.63144	0	0	0.238996	0.543812	2.2754		MIMAT0004958	hsa-miR-301b-3p	chr22	6.17288	1.08819	1.12747	29.5409	48.3469	33.2879	70.3533	76.8656	72	2.79618	37.0586	73.073	1.97182
MIMAT0027554	hsa-miR-6827-5p	chr3	0	0	0.841828	0	0	0.716988	0	0.815718	0.816342	0.280609	0.238996	0.54402	2.27627		MIMAT0004611	hsa-miR-185-3p	chr22	15.4322	14.6905	19.7308	3.63581	2.68594	3.74021	5.96214	9.60821	4.43077	16.6178	3.35399	6.66704	1.9878
MIMAT0027513	hsa-miR-6806-3p	chr19	0.812572	0	0	0	0.335036	0.716988	0.361819	0.815718	1.22451	0.270857	0.350675	0.800683	2.28326		MIMAT0017991	hsa-miR-3613-3p	chr13	2.46915	3.26456	3.38242	0	0.596876	0	1.19243	0	0	3.03871	0.198959	0.397476	1.99778
MIMAT0004810	hsa-miR-629-5p	chr15	262.054	376.959	226.031	238.603	301.533	224.656	577.101	571.411	604.093	288.348	254.931	584.201	2.29161		MIMAT0000718	hsa-miR-302d-3p	chr4	0	0.544093	0.563737	0	0.596876	0	1.19243	0	0	0.369277	0.198959	0.397476	1.99778
MIMAT0000102_1	hsa-miR-105-5p	chrX	2.844	5.16382	2.9464	0.306688	0.670073	1.43398	1.44727	3.26287	0.816342	3.65141	0.803579	1.84216	2.29245		MIMAT0028120	hsa-miR-7111-3p	chr6	3.70373	9.79367	2.81869	0	0.596876	0	1.19243	0	0	5.43869	0.198959	0.397476	1.99778
MIMAT0004591_2	hsa-miR-124-5p	chr8	0	0	0.841828	0.920064	0	0.955984	1.44727	0.815718	2.04085	0.280609	0.625349	1.43462	2.2941		MIMAT0019003	hsa-miR-4476	chr9	0	0	0	0	0.596876	0	1.19243	0	0	0	0.198959	0.397476	1.99778
MIMAT0004559	hsa-miR-181c-3p	chr19	119.042	86.7522	87.5501	8.89395	5.69562	14.5787	15.92	28.1423	22.8576	97.7814	9.72277	22.3066	2.29427		MIMAT0001635	hsa-miR-452-5p	chrX	4.93831	4.35274	1.12747	0	0.596876	0	1.19243	0	0	3.47284	0.198959	0.397476	1.99778
MIMAT0004611	hsa-miR-185-3p	chr22	74.3503	72.2935	62.7162	8.89395	7.70584	13.3838	23.1564	17.1301	28.572	69.7867	9.99452	22.9528	2.29654		MIMAT0004494	hsa-miR-21-3p	chr17	75.3092	94.6721	95.2716	4.09028	6.86407	2.99217	13.1167	6.00513	8.86154	88.4176	4.64884	9.32779	2.00648
MIMAT0003948	hsa-miR-770-5p	chr14	2.43772	2.06553	2.10457	0	0.335036	0	0.361819	0	0.408171	2.2026	0.111679	0.256663	2.29823		MIMAT0000256_1	hsa-miR-181a-5p	chr9	459.262	458.126	464.519	394.485	402.891	331.383	735.728	666.569	862.893	460.636	376.253	755.063	2.0068
MIMAT0001639	hsa-miR-409-3p	chr14	84.9138	65.5806	70.2926	240.137	231.175	282.493	650.55	566.516	532.663	73.5957	251.268	583.243	2.3212		MIMAT0004698	hsa-miR-135b-3p	chr1	0	0	0	0	0.596876	0	0	1.20103	0	0	0.198959	0.400342	2.01219
MIMAT0026607	hsa-miR-494-5p	chr14	0	0	0	0	3.6854	1.19498	6.15092	2.85501	2.44902	0	1.62679	3.81832	2.34714		MIMAT0019887	hsa-miR-4750-5p	chr19	0	1.63228	0	0	0.596876	0	0	1.20103	0	0.544093	0.198959	0.400342	2.01219
MIMAT0018926	hsa-miR-378d	chr4	0	0	0	0.613376	0	0	1.44727	0	0	0	0.204459	0.482425	2.35952		MIMAT0017987	hsa-miR-3610	chr8	0.617288	0	1.12747	0	0.596876	0	0	1.20103	0	0.581587	0.198959	0.400342	2.01219
MIMAT0003880	hsa-miR-671-5p	chr7	316.903	317.059	333.364	7.05382	6.70073	8.84285	13.7491	19.9851	19.5922	322.442	7.53246	17.7755	2.35985		MIMAT0004482	hsa-let-7b-3p	chr22	120.371	171.933	134.169	13.1798	20.2938	9.72454	31.0031	31.2267	26.5846	142.158	14.3994	29.6048	2.05598
MIMAT0004683	hsa-miR-362-3p	chrX	18.6892	10.844	18.0993	0.306688	0	0.477992	1.44727	0.407859	0	15.8775	0.26156	0.618378	2.36419		MIMAT0000256	hsa-miR-181a-5p	chr1	508.028	466.287	480.304	380.396	416.918	344.847	806.082	727.822	819.693	484.873	380.72	784.532	2.06065
MIMAT0004597	hsa-miR-140-3p	chr16	1965.21	1857.43	1734.17	288.287	243.906	304.959	619.072	681.533	680.421	1852.27	279.051	660.342	2.36639		MIMAT0016895	hsa-miR-2355-5p	chr2	2.46915	3.26456	2.25495	1.36343	3.87969	1.49608	2.38486	6.00513	5.53846	2.66289	2.2464	4.64282	2.06678
MIMAT0005949	hsa-miR-664a-3p	chr1	349	341.329	310.214	19.9347	12.0613	28.2015	34.7346	58.3239	49.7968	333.514	20.0658	47.6184	2.37311		MIMAT0000416_1	hsa-miR-1-3p	chr20	16.0495	20.6755	28.1869	48.1745	56.4048	144.746	181.249	134.515	201.6	21.6373	83.1084	172.455	2.07506
MIMAT0002883_2	hsa-miR-514a-3p	chrX	0	1.03276	0	0	0	1.67297	0.723637	1.22358	2.04085	0.344255	0.557657	1.32936	2.38382		MIMAT0004799	hsa-miR-589-5p	chr7	60.4942	70.1879	55.81	89.0773	133.103	104.352	234.908	210.179	233.723	62.164	108.844	226.27	2.07885
MIMAT0003328	hsa-miR-653-5p	chr7	446.102	478.686	410.391	92.9264	64.327	142.442	167.16	253.688	293.883	445.06	99.8983	238.244	2.38486		MIMAT0021043	hsa-miR-5010-5p	chr17	2.46915	1.08819	0.563737	0.454476	1.19375	1.12206	3.57729	0	2.21539	1.37369	0.92343	1.93089	2.091
MIMAT0019058	hsa-miR-4521	chr17	84.9138	84.1703	90.9174	177.572	296.172	115.435	530.426	512.271	377.558	86.6672	196.393	473.418	2.41056		MIMAT0005824	hsa-miR-1179	chr15	3.70373	1.08819	8.45606	4.09028	2.68594	1.12206	9.53943	4.8041	2.21539	4.41599	2.63276	5.51964	2.09652
MIMAT0000617	hsa-miR-200c-3p	chr12	87.7578	85.2031	78.7109	198.12	170.198	178.052	428.393	454.355	439.6	83.8906	182.124	440.783	2.42024		MIMAT0000693	hsa-miR-30e-3p	chr1	193.211	208.932	204.073	208.15	294.558	234.511	535.4	518.843	491.816	202.072	245.74	515.353	2.09715
MIMAT0004799	hsa-miR-589-5p	chr7	129.605	135.809	130.904	100.287	98.5007	108.982	240.248	245.939	258.78	132.106	102.59	248.322	2.42053		MIMAT0002815	hsa-miR-432-3p	chr14	6.17288	9.79367	5.07363	1.8179	4.47657	1.49608	9.53943	2.40205	4.43077	7.01339	2.59685	5.45742	2.10155
MIMAT0019911	hsa-miR-4762-3p	chr22	0.406286	0	0.841828	0	0.335036	0.955984	1.08546	0	2.04085	0.416038	0.43034	1.0421	2.42158		MIMAT0004766	hsa-miR-146b-3p	chr10	6.17288	2.17637	5.63737	0.908952	0	2.99217	1.19243	4.8041	2.21539	4.66221	1.30037	2.73731	2.10502
MIMAT0015041	hsa-miR-1260b	chr11	45.9103	28.9174	32.4104	0	0	4.30193	1.44727	4.48645	4.48988	35.746	1.43398	3.47453	2.42301		MIMAT0004983	hsa-miR-940	chr16	4.32102	8.70548	7.89232	2.27238	2.3875	0.748042	1.19243	3.60308	6.64616	6.97294	1.80264	3.81389	2.11572
MIMAT0005902	hsa-miR-1250-5p	chr17	0	0	1.68366	0	0.335036	0	0	0.815718	0	0.561218	0.111679	0.271906	2.43472		MIMAT0004699	hsa-miR-148b-5p	chr12	1.85186	4.35274	1.69121	36.8126	40.5876	34.4099	73.9306	92.479	72	2.63194	37.27	79.4699	2.13227
MIMAT0003321	hsa-miR-651-5p	chrX	0	0.516382	0	0	0.335036	0	0	0.815718	0	0.172127	0.111679	0.271906	2.43472		MIMAT0000729_1	hsa-miR-376a-3p	chr14	439.509	522.873	493.834	82.7146	84.1595	61.3394	183.634	159.736	144	485.405	76.0712	162.457	2.13559
MIMAT0022278	hsa-miR-548at-3p	chr17	0	0	0	0.613376	0	0	1.08546	0	0.408171	0	0.204459	0.497876	2.43509		MIMAT0027518	hsa-miR-6809-5p	chr2	0	0	0	0	0	1.12206	0	2.40205	0	0	0.374021	0.800684	2.14075
MIMAT0019037	hsa-miR-4501	chr13	0	0	0.420914	0	0.335036	0	0	0	0.816342	0.140305	0.111679	0.272114	2.43658		MIMAT0000729	hsa-miR-376a-3p	chr14	452.472	516.888	465.083	80.4423	89.8298	72.5601	153.823	206.576	159.508	478.148	80.944	173.302	2.14102
MIMAT0009198	hsa-miR-224-3p	chrX	42.66	38.2123	33.6731	25.7618	46.5701	32.5034	93.711	92.584	69.7972	38.1818	34.9451	85.3641	2.44281		MIMAT0004558	hsa-miR-181a-2-3p	chr9	229.014	261.709	295.962	255.87	435.122	353.824	790.58	744.636	706.708	262.228	348.272	747.308	2.14576
MIMAT0004481_1	hsa-let-7a-3p	chr9	509.889	484.883	463.847	512.782	657.341	510.256	1603.58	1551.9	950.222	486.206	560.127	1368.57	2.44332		MIMAT0022272	hsa-miR-664b-3p	chrX	7.40746	4.89683	5.07363	1.36343	3.58125	1.49608	2.38486	4.8041	6.64616	5.79264	2.14692	4.61171	2.14805
MIMAT0006765	hsa-miR-1825	chr20	0	0	0	0	0	0.477992	0.361819	0	0.816342	0	0.159331	0.39272	2.46481		MIMAT0000089	hsa-miR-31-5p	chr9	1.85186	3.26456	2.25495	0.454476	1.19375	0	2.38486	1.20103	0	2.45712	0.549409	1.19529	2.1756
MIMAT0015012	hsa-miR-3143	chr6	0.406286	0	0	0	0	0.477992	0.361819	0	0.816342	0.135429	0.159331	0.39272	2.46481		MIMAT0019058	hsa-miR-4521	chr17	24.6915	38.0865	38.3341	61.3543	82.9657	69.1939	158.593	152.53	156.185	33.704	71.1713	155.769	2.18865
MIMAT0004481	hsa-let-7a-3p	chr22	554.58	468.359	516.461	556.638	661.362	551.603	1603.94	1616.75	1150.63	513.134	589.868	1457.11	2.47023		MIMAT0022709	hsa-miR-652-5p	chrX	73.4573	82.158	83.9968	0	0.298438	0.748042	1.19243	0	1.10769	79.8707	0.348827	0.766707	2.19796
MIMAT0000104	hsa-miR-107	chr10	329.092	295.371	284.959	57.0439	46.5701	86.2775	161.733	144.79	162.86	303.14	63.2972	156.461	2.47185		MIMAT0004952	hsa-miR-665	chr14	16.0495	32.1015	21.9857	9.08952	20.5922	11.9687	31.0031	31.2267	29.9077	23.3789	13.8835	30.7125	2.21216
MIMAT0000102	hsa-miR-105-5p	chrX	2.43772	1.54915	2.52548	0.306688	1.34015	0.955984	0.723637	4.48645	1.22451	2.17078	0.867606	2.14487	2.47217		MIMAT0019761	hsa-miR-4677-3p	chr1	1.23458	1.08819	2.25495	1.36343	0.298438	1.49608	0	4.8041	2.21539	1.5259	1.05265	2.33983	2.2228
MIMAT0003280	hsa-miR-612	chr11	1.21886	0.516382	0.420914	0	0	1.43398	0.723637	2.85501	0	0.718718	0.477992	1.19288	2.49562		MIMAT0003880	hsa-miR-671-5p	chr7	153.087	148.537	124.586	3.18133	7.16251	11.2206	11.9243	15.6133	21.0462	142.07	7.18816	16.1946	2.25296
MIMAT0004775	hsa-miR-502-3p	chrX	215.738	208.102	191.095	44.163	37.8591	85.0825	137.129	146.829	133.472	204.978	55.7016	139.143	2.49802		MIMAT0000442_2	hsa-miR-9-3p	chr5	111.112	115.348	98.0902	49.9924	64.761	47.1266	122.82	120.103	122.954	108.183	53.96	121.959	2.26017
MIMAT0000276	hsa-miR-219a-5p	chr6	0	0.516382	0.841828	0	0.335036	0.477992	0	0.815718	1.22451	0.452737	0.271009	0.680077	2.50942		MIMAT0000071	hsa-miR-17-3p	chr13	12.9631	16.3228	10.1473	11.3619	14.0266	6.35836	23.8486	22.8195	25.4769	13.1444	10.5823	24.0483	2.27251
MIMAT0027661	hsa-miR-6880-3p	chr12	0	0	0	0.306688	0	0	0.361819	0	0.408171	0	0.102229	0.256663	2.51066		MIMAT0000416	hsa-miR-1-3p	chr18	14.1976	20.6755	23.1132	42.7207	48.9438	159.333	194.366	165.742	212.677	19.3288	83.6658	190.928	2.28203
MIMAT0000262	hsa-miR-187-3p	chr18	4.06286	2.06553	4.63005	17.7879	12.7314	27.9625	49.2073	44.8645	53.0622	3.58615	19.4939	49.0447	2.51589		MIMAT0026618	hsa-miR-585-5p	chr5	0	3.80865	0	0.454476	0.596876	0	0	2.40205	0	1.26955	0.350451	0.800684	2.28473
MIMAT0010251	hsa-miR-449c-5p	chr5	1.21886	0.516382	2.9464	6.74713	4.35547	0.955984	16.6437	8.9729	4.89805	1.56055	4.01953	10.1715	2.53053		MIMAT0000414	hsa-let-7g-5p	chr3	284.57	285.104	281.305	1307.98	1332.23	1283.64	2996.57	2617.03	3396.19	283.66	1307.95	3003.26	2.29616
MIMAT0000095	hsa-miR-96-5p	chr7	761.786	814.335	816.994	811.189	657.006	853.693	1694.03	2513.23	1671.05	797.705	773.963	1959.44	2.53169		MIMAT0004491	hsa-miR-19b-1-5p	chr13	2.46915	1.63228	2.81869	0	3.28282	0.748042	0	6.00513	3.32308	2.30671	1.34362	3.1094	2.3142
MIMAT0027369	hsa-miR-6734-5p	chr1	3.65657	0.516382	0.420914	0.613376	0.335036	0	0.361819	1.22358	0.816342	1.53129	0.316137	0.800579	2.53238		MIMAT0005896_2	hsa-miR-1244	chr2	0	0.544093	0.563737	0.454476	0.298438	0.748042	2.38486	0	1.10769	0.369277	0.500319	1.16418	2.32688
MIMAT0026741	hsa-miR-1251-3p	chr12	0.406286	0.516382	1.26274	2.14681	0	1.19498	3.61819	2.0393	2.8572	0.72847	1.11393	2.83823	2.54794		MIMAT0000439_1	hsa-miR-153-3p	chr7	0	0.544093	0.563737	2.27238	3.58125	2.61815	5.96214	7.20615	6.64616	0.369277	2.82393	6.60482	2.33888
MIMAT0004773	hsa-miR-500a-5p	chrX	58.0989	47.5072	56.8234	6.44044	1.67518	2.62895	8.32183	10.1965	8.97976	54.1432	3.58153	9.16602	2.55925		MIMAT0004953	hsa-miR-873-5p	chr9	24.0742	36.4542	43.4078	29.0865	37.3047	27.6775	85.8549	76.8656	57.6	34.6454	31.3563	73.4402	2.34212
MIMAT0000270	hsa-miR-181a-3p	chr1	500.544	531.874	493.732	78.2054	81.0788	89.1455	172.226	198.627	266.944	508.717	82.8099	212.599	2.56731		MIMAT0000462	hsa-miR-206	chr6	0	0	0	0	0	1.49608	0	2.40205	1.10769	0	0.498695	1.16991	2.34595
MIMAT0031893	hsa-miR-181b-2-3p	chr9	7.71943	4.13106	7.99736	2.14681	10.0511	4.30193	11.2164	9.78862	21.6331	6.61595	5.49994	14.2127	2.58415		MIMAT0027533	hsa-miR-6816-3p	chr22	0.617288	2.17637	2.25495	0	1.49219	0	1.19243	1.20103	1.10769	1.68287	0.497396	1.16705	2.34632
MIMAT0022692	hsa-miR-181b-3p	chr1	17.8766	18.5898	20.2039	10.7341	7.3708	7.88686	15.92	19.1694	32.2455	18.8901	8.66391	22.445	2.59063		MIMAT0004688	hsa-miR-374a-3p	chrX	14.1976	13.6023	15.7846	39.0849	42.0797	26.5555	72.7381	114.097	66.4616	14.5282	35.9067	84.4324	2.35144
MIMAT0004558	hsa-miR-181a-2-3p	chr9	390.035	392.451	348.096	331.223	321.635	288.229	690.35	863.03	907.772	376.86	313.696	820.384	2.61522		MIMAT0005896_1	hsa-miR-1244	chr12	0	0	0	0	1.49219	0	0	2.40205	1.10769	0	0.497396	1.16991	2.35208
MIMAT0004697	hsa-miR-151a-5p	chr8	59.3178	54.2201	48.826	18.708	20.4372	15.0567	34.3728	50.9824	58.7766	54.1213	18.0673	48.0439	2.65916		MIMAT0001618	hsa-miR-191-3p	chr3	0	1.63228	0	0.908952	2.3875	1.12206	3.57729	2.40205	4.43077	0.544093	1.47284	3.47004	2.35602
MIMAT0015033	hsa-miR-3159	chr11	0	0	0	0.306688	0	0	0	0	0.816342	0	0.102229	0.272114	2.6618		MIMAT0000442	hsa-miR-9-3p	chr1	129.631	117.524	114.439	53.6282	62.3735	45.6306	143.091	127.309	111.877	120.531	53.8774	127.426	2.3651
MIMAT0019761	hsa-miR-4677-3p	chr1	11.376	8.7785	7.57645	5.21369	7.03576	7.88686	17.0055	15.9065	20.8167	9.24365	6.71211	17.9096	2.66825		MIMAT0000078	hsa-miR-23a-3p	chr19	2203.72	2284.1	2152.91	304.499	356.335	277.15	714.265	874.347	632.493	2213.58	312.661	740.368	2.36796
MIMAT0003297	hsa-miR-628-3p	chr15	1.62514	4.64744	0.841828	5.21369	3.35036	3.82393	11.2164	12.2358	9.7961	2.37147	4.12933	11.0828	2.68391		MIMAT0019952	hsa-miR-2467-5p	chr2	4.93831	6.52911	4.5099	0	0.596876	0.374021	0	1.20103	1.10769	5.32577	0.323632	0.769573	2.37792
MIMAT0013518	hsa-miR-2682-3p	chr1	89.3829	60.4167	56.4025	1.22675	1.34015	1.43398	4.70364	3.67073	2.44902	68.734	1.33362	3.6078	2.70526		MIMAT0005896_3	hsa-miR-1244	chr5	0	0	0	0.454476	0.298438	0.748042	1.19243	2.40205	0	0	0.500319	1.19816	2.39479
MIMAT0000072	hsa-miR-18a-5p	chr13	20.7206	19.6225	19.362	6.44044	13.0664	15.2957	25.3273	33.8523	35.1027	19.9017	11.6009	31.4274	2.70906		MIMAT0000067	hsa-let-7f-5p	chr9	482.102	478.257	470.157	1435.24	2112.64	1968.85	4730.36	3329.24	5164.06	476.839	1838.91	4407.89	2.39702
MIMAT0037309	hsa-miR-135a-2-3p	chr12	162.921	132.71	119.96	111.634	77.0584	160.605	213.835	344.641	391.436	138.53	116.433	316.637	2.71949		MIMAT0022695	hsa-miR-212-5p	chr17	0.617288	0.544093	0	2.72686	2.68594	1.8701	5.96214	6.00513	5.53846	0.387127	2.42763	5.83524	2.40368
MIMAT0004688	hsa-miR-374a-3p	chrX	96.6961	65.0642	82.92	86.486	118.603	88.6675	198.277	260.622	351.027	81.5601	97.9188	269.975	2.75713		MIMAT0000067_1	hsa-let-7f-5p	chrX	482.102	476.081	472.975	1498.86	2257.38	2043.65	5021.32	3510.6	5425.48	477.053	1933.3	4652.46	2.40649
MIMAT0022861	hsa-miR-376c-5p	chr14	0.812572	1.54915	1.68366	0.920064	0.335036	2.86795	3.25637	4.48645	3.67354	1.34846	1.37435	3.80545	2.76891		MIMAT0005798	hsa-miR-1185-5p	chr14	1.85186	2.17637	1.69121	0.908952	1.19375	0.748042	1.19243	2.40205	3.32308	1.90648	0.950248	2.30585	2.42658
MIMAT0030020	hsa-miR-7705	chr8	0	1.03276	1.68366	0	2.01022	0	0.723637	4.89431	0	0.905473	0.670073	1.87265	2.7947		MIMAT0027357	hsa-miR-6728-5p	chr1	0	0	0	0.454476	0	0	0	0	1.10769	0	0.151492	0.369231	2.4373
MIMAT0004482	hsa-let-7b-3p	chr22	1211.95	957.889	971.469	101.514	103.191	104.441	229.755	281.423	353.884	1047.1	103.049	288.354	2.79823		MIMAT0044656	hsa-miR-11399	chr1	0	0	0	0.454476	0	0	0	0	1.10769	0	0.151492	0.369231	2.4373
MIMAT0022925	hsa-miR-503-3p	chrX	0	0	0.420914	0.306688	0.335036	0	1.80909	0	0	0.140305	0.213908	0.603031	2.81911		MIMAT0027382	hsa-miR-6740-3p	chr1	0	0	0	0.454476	0	0	0	0	1.10769	0	0.151492	0.369231	2.4373
MIMAT0002871	hsa-miR-500a-3p	chrX	186.892	193.127	170.47	56.1239	44.2248	92.4914	199.362	186.392	158.778	183.496	64.28	181.511	2.82375		MIMAT0004584	hsa-let-7g-3p	chr3	2.46915	8.16139	10.1473	1.36343	0.596876	0	3.57729	1.20103	0	6.92594	0.653435	1.59277	2.43754
MIMAT0000259	hsa-miR-182-5p	chr7	2724.96	3037.88	2653.44	3648.97	2964.74	4550.24	10083.2	12246.4	9236.5	2805.43	3721.32	10522	2.8275		MIMAT0000420	hsa-miR-30b-5p	chr8	619.14	709.497	740.75	185.881	133.402	92.3832	287.375	387.931	335.631	689.796	137.222	336.979	2.45572
MIMAT0004692	hsa-miR-340-5p	chr5	479.824	398.647	409.549	338.583	288.801	247.361	765.97	858.136	860.424	429.34	291.582	828.177	2.84029		MIMAT0003247	hsa-miR-582-5p	chr5	17.2841	23.396	16.9121	4.54476	1.19375	1.8701	5.96214	7.20615	5.53846	19.1974	2.53621	6.23559	2.45863
MIMAT0019219	hsa-miR-3619-3p	chr22	1.21886	0.516382	1.26274	0	0.335036	1.43398	2.17091	2.44716	0.408171	0.999327	0.589671	1.67541	2.84127		MIMAT0030426	hsa-miR-7851-3p	chr12	0.617288	0.544093	1.69121	0.908952	0.895314	0	1.19243	0	3.32308	0.950864	0.601422	1.50517	2.50268
MIMAT0030021	hsa-miR-7706	chr15	62.1618	71.2608	87.971	118.688	117.598	97.7493	264.489	369.52	325.72	73.7978	111.345	319.91	2.87314		MIMAT0000072	hsa-miR-18a-5p	chr13	91.3587	102.289	100.345	76.8064	100.872	68.8199	183.634	219.788	216	97.9977	82.1661	206.474	2.51288
MIMAT0000258	hsa-miR-181c-5p	chr19	11.7823	7.74574	5.47188	0.306688	1.34015	4.77992	4.70364	9.38076	4.48988	8.3333	2.14225	6.19143	2.89015		MIMAT0000257	hsa-miR-181b-5p	chr1	335.805	314.485	307.237	621.723	694.465	582.351	1560.89	1422.01	1807.75	319.176	632.846	1596.89	2.52334
MIMAT0005914	hsa-miR-1262	chr1	0	1.54915	1.26274	0.306688	0.335036	1.67297	5.06546	0.407859	1.22451	0.937296	0.771565	2.23261	2.89361		MIMAT0000728	hsa-miR-375-3p	chr2	237.039	336.249	315.693	2170.58	2915.74	2392.24	7512.3	5656.83	5783.26	296.327	2492.85	6317.46	2.53423
MIMAT0041626	hsa-miR-10397-3p	chr5	0	0.516382	0.420914	0	0.670073	0	0.723637	1.22358	0	0.312432	0.223358	0.649072	2.90598		MIMAT0003302	hsa-miR-632	chr17	0.617288	1.08819	0.563737	1.36343	0.298438	1.12206	4.76971	1.20103	1.10769	0.756403	0.927976	2.35948	2.54261
MIMAT0003242	hsa-miR-577	chr4	0	0	0	0.306688	0.335036	1.43398	3.61819	1.63144	0.816342	0	0.6919	2.02199	2.92237		MIMAT0019215	hsa-miR-3177-5p	chr16	0	2.72046	1.12747	1.36343	0.596876	0.374021	5.96214	0	0	1.28265	0.778108	1.98738	2.55412
MIMAT0000773	hsa-miR-346	chr10	92.6332	84.6867	84.6037	7.6672	16.0817	17.2077	23.5182	48.5352	47.756	87.3079	13.6522	39.9365	2.92527		MIMAT0000418	hsa-miR-23b-3p	chr9	7206.22	7454.61	7171.3	1785.64	2007.59	1663.65	4675.51	5330.15	4004.31	7277.38	1818.96	4669.99	2.5674
MIMAT0014991	hsa-miR-3128	chr2	2.03143	3.09829	0	1.22675	1.00511	0.238996	0.361819	5.30217	1.63268	1.70991	0.823619	2.43222	2.95309		MIMAT0025487	hsa-miR-6515-3p	chr19	3.70373	2.17637	0.563737	0	0.895314	0	0	1.20103	1.10769	2.14795	0.298438	0.769573	2.57867
MIMAT0022691	hsa-miR-197-5p	chr1	10.9697	9.29488	10.5228	4.60032	1.34015	5.01891	7.59819	16.7222	8.57159	10.2625	3.65313	10.964	3.00127		MIMAT0000773	hsa-miR-346	chr10	151.853	190.432	178.141	36.8126	45.3626	33.6619	107.319	105.69	87.5077	173.475	38.6123	100.172	2.59431
MIMAT0000461	hsa-miR-195-5p	chr17	179.985	145.103	159.947	189.226	202.697	226.329	568.055	623.617	666.543	161.678	206.084	619.405	3.00559		MIMAT0000442_1	hsa-miR-9-3p	chr15	94.4451	108.819	102.6	49.0834	59.0907	47.1266	132.36	146.525	126.277	101.955	51.7669	135.054	2.60888
MIMAT0004486	hsa-let-7f-1-3p	chr9	622.43	580.414	568.234	59.8041	39.8693	62.3779	158.477	176.195	153.064	590.359	54.0171	162.579	3.00976		MIMAT0004692	hsa-miR-340-5p	chr5	198.767	261.709	254.245	343.584	382.299	313.43	882.397	856.331	973.662	238.24	346.437	904.13	2.60979
MIMAT0027625_1	hsa-miR-6862-5p	chr16	0.406286	0	0	0	0	0.238996	0.723637	0	0	0.135429	0.0796653	0.241212	3.02782		MIMAT0019037	hsa-miR-4501	chr13	0	0.544093	0	0.454476	0.596876	0.748042	1.19243	2.40205	1.10769	0.181364	0.599798	1.56739	2.6132
MIMAT0015042	hsa-miR-3167	chr11	0	1.03276	0.420914	0.613376	0	0.716988	0.361819	0	3.67354	0.48456	0.443454	1.34512	3.03327		MIMAT0027455	hsa-miR-6777-3p	chr17	2.46915	7.6173	10.1473	0.454476	0	0	1.19243	0	0	6.74457	0.151492	0.397476	2.62374
MIMAT0000267	hsa-miR-210-3p	chr11	17.064	15.4915	26.5176	77.8987	135.02	42.5413	272.811	286.317	219.188	19.691	85.1532	259.439	3.04673		MIMAT0021034	hsa-miR-5006-3p	chr13	1.23458	0.544093	1.12747	0.908952	0	0	2.38486	0	0	0.968714	0.302984	0.794952	2.62374
MIMAT0019971	hsa-miR-4796-3p	chr3	0.406286	0.516382	0	1.22675	0	1.19498	2.89455	2.0393	2.44902	0.307556	0.807244	2.46096	3.04859		MIMAT0041621	hsa-miR-10395-5p	chr19	2.46915	1.63228	0.563737	6.81714	25.9641	17.579	40.5426	54.0462	38.7692	1.55506	16.7867	44.4527	2.64808
MIMAT0000442_1	hsa-miR-9-3p	chr15	2145.6	1802.69	1820.87	375.079	429.852	497.589	956.287	1381.42	1633.5	1923.05	434.173	1323.74	3.04886		MIMAT0000257_1	hsa-miR-181b-5p	chr9	334.57	313.397	286.378	667.171	737.44	626.859	1738.56	1605.77	2051.45	311.449	677.157	1798.59	2.6561
MIMAT0004493	hsa-miR-20a-3p	chr13	32.9092	22.7208	28.6221	0.613376	1.00511	2.86795	1.44727	3.67073	8.57159	28.084	1.49548	4.5632	3.05133		MIMAT0019883	hsa-miR-4747-3p	chr19	5.55559	1.63228	4.5099	0.454476	0.895314	0	2.38486	1.20103	0	3.89926	0.44993	1.19529	2.65662
MIMAT0019047	hsa-miR-4510	chr15	0	1.03276	0.420914	11.0408	6.36569	10.7548	37.991	25.2873	23.2657	0.48456	9.38709	28.848	3.07316		MIMAT0013516	hsa-miR-2681-3p	chr13	1.23458	3.26456	1.69121	0.454476	0.895314	0.374021	2.38486	0	2.21539	2.06345	0.574604	1.53341	2.66865
MIMAT0000442_2	hsa-miR-9-3p	chr5	2277.64	1853.3	1959.35	393.174	459.335	539.892	1043.48	1500.51	1751.87	2030.1	464.133	1431.96	3.08522		MIMAT0004568	hsa-miR-221-5p	chrX	7.40746	10.3378	7.32858	0	4.47657	2.61815	11.9243	4.8041	2.21539	8.35793	2.36491	6.31459	2.67012
MIMAT0000729	hsa-miR-376a-3p	chr14	18.2829	25.8191	19.783	0.920064	2.34525	2.38996	2.89455	9.38076	5.30622	21.295	1.88509	5.86051	3.10887		MIMAT0026478	hsa-miR-133a-5p	chr18	0	0	0	0	0.596876	0.748042	1.19243	2.40205	0	0	0.448306	1.19816	2.67264
MIMAT0004584	hsa-let-7g-3p	chr3	8.53201	7.22935	5.47188	1.22675	0	0.238996	2.53273	0.407859	1.63268	7.07775	0.488582	1.52442	3.1201		MIMAT0004810	hsa-miR-629-5p	chr15	32.7163	50.6006	48.4814	46.811	62.672	63.5836	178.864	121.304	166.154	43.9328	57.6888	155.441	2.69447
MIMAT0000729_1	hsa-miR-376a-3p	chr14	19.0954	17.0406	25.6757	2.14681	1.67518	1.19498	5.06546	6.52575	4.08171	20.6039	1.67233	5.2243	3.12398		MIMAT0000258	hsa-miR-181c-5p	chr19	6.79017	5.44093	4.5099	0.454476	1.49219	1.8701	3.57729	1.20103	5.53846	5.58033	1.27226	3.43892	2.70301
MIMAT0000439	hsa-miR-153-3p	chr2	0.406286	0.516382	0	0	0.335036	0.238996	1.80909	0	0	0.307556	0.191344	0.603031	3.15155		MIMAT0022691	hsa-miR-197-5p	chr1	3.08644	4.35274	1.12747	0.454476	1.49219	1.49608	5.96214	1.20103	2.21539	2.85555	1.14758	3.12618	2.72415
MIMAT0004673	hsa-miR-29c-5p	chr1	41.4412	45.958	32.4104	9.50732	3.01533	7.64787	22.0709	28.958	12.6533	39.9365	6.72351	21.2274	3.15719		MIMAT0019814	hsa-miR-203b-3p	chr14	0	1.08819	0	0	2.68594	1.49608	7.15457	1.20103	3.32308	0.362728	1.39401	3.89289	2.79259
MIMAT0001412	hsa-miR-18b-5p	chrX	0.406286	0	0.420914	0.613376	0	0	0.723637	1.22358	0	0.275733	0.204459	0.649072	3.17459		MIMAT0000267	hsa-miR-210-3p	chr11	13.5803	5.98502	16.3484	17.2701	17.3094	18.327	46.5047	49.2421	52.0616	11.9712	17.6355	49.2694	2.79376
MIMAT0000442	hsa-miR-9-3p	chr1	2245.14	1853.81	1929.89	367.105	442.248	518.86	1053.25	1463.4	1700.85	2009.61	442.738	1405.83	3.17532		MIMAT0000692	hsa-miR-30e-5p	chr1	557.411	502.197	491.579	648.537	889.046	716.25	2090.33	2094.59	2280.74	517.062	751.278	2155.22	2.86874
MIMAT0016925	hsa-miR-500b-5p	chrX	50.3795	53.1874	72.3972	1.84013	2.34525	4.06293	6.15092	10.6043	9.7961	58.6547	2.74944	8.85045	3.219		MIMAT0002818	hsa-miR-496	chr14	19.7532	19.0432	25.3682	16.8156	23.875	17.205	56.0441	48.041	62.0308	21.3882	19.2985	55.372	2.86923
MIMAT0019016	hsa-miR-4482-5p	chr10	1.62514	1.54915	2.52548	0	0	0.238996	0.361819	0	0.408171	1.89992	0.0796653	0.256663	3.22177		MIMAT0000087	hsa-miR-30a-5p	chr6	193.828	169.213	189.416	89.5318	135.192	124.923	493.665	242.607	269.169	184.152	116.549	335.147	2.87559
MIMAT0015057_2	hsa-miR-3180-5p	chr16	0	2.06553	0.841828	0	0	0.238996	0.361819	0	0.408171	0.969119	0.0796653	0.256663	3.22177		MIMAT0019773	hsa-miR-4686	chr11	1.23458	0	1.69121	0.454476	0	0.374021	2.38486	0	0	0.975262	0.276166	0.794952	2.87853
MIMAT0031175	hsa-miR-548ba	chr2	40.2223	43.8925	32.4104	0.920064	6.36569	7.40887	14.8346	19.5772	13.0615	38.8417	4.89821	15.8244	3.23065		MIMAT0022468	hsa-miR-5680	chr8	2.46915	3.26456	2.25495	0.454476	0	0.374021	1.19243	1.20103	0	2.66289	0.276166	0.797818	2.88891
MIMAT0000071	hsa-miR-17-3p	chr13	13.0012	13.4259	12.6274	0.306688	5.02555	4.77992	9.04547	12.6436	11.0206	13.0182	3.37072	10.9032	3.23469		MIMAT0000763	hsa-miR-338-3p	chr17	1.23458	1.08819	0.563737	0.908952	0.298438	0	1.19243	1.20103	1.10769	0.962166	0.402463	1.16705	2.89976
MIMAT0005874	hsa-miR-548e-3p	chr10	22.3457	30.4666	24.413	3.98694	3.6854	5.01891	10.4927	15.0908	15.5105	25.7418	4.23042	13.698	3.23798		MIMAT0005874	hsa-miR-548e-3p	chr10	1.85186	2.72046	6.20111	2.27238	2.08907	3.74021	5.96214	12.0103	5.53846	3.59114	2.70055	7.83695	2.90198
MIMAT0003338	hsa-miR-660-5p	chrX	914.55	827.245	752.594	34.0424	34.1737	55.447	114.335	137.449	151.84	831.463	41.221	134.541	3.26389		MIMAT0000458	hsa-miR-190a-5p	chr15	2.46915	2.72046	4.5099	1.36343	1.19375	2.61815	2.38486	6.00513	6.64616	3.23317	1.72511	5.01205	2.90535
MIMAT0022695	hsa-miR-212-5p	chr17	26.4086	23.2372	24.8339	65.0178	66.6722	60.705	177.291	234.111	217.147	24.8266	64.1317	209.516	3.26697		MIMAT0004591_1	hsa-miR-124-5p	chr8	0	0	0.563737	2.72686	0.895314	1.12206	3.57729	3.60308	6.64616	0.187912	1.58141	4.60884	2.91438
MIMAT0000063	hsa-let-7b-5p	chr22	3877.19	3484.03	3533.15	63991	64877.4	32238.4	211630	179324	139553	3631.46	53702.3	176836	3.29289		MIMAT0018962_1	hsa-miR-4444	chr3	0	0	0.563737	0	0	0.374021	0	0	1.10769	0.187912	0.124674	0.369231	2.96158
MIMAT0015077	hsa-miR-3193	chr20	0.406286	0	0	0	0	0.477992	0.361819	1.22358	0	0.135429	0.159331	0.528465	3.31679		MIMAT0022472	hsa-miR-5683	chr6	3.08644	0	0.563737	0	0	0.374021	0	0	1.10769	1.21673	0.124674	0.369231	2.96158
MIMAT0004765	hsa-miR-491-3p	chr9	0	0.516382	0	0	0	0.477992	0.361819	1.22358	0	0.172127	0.159331	0.528465	3.31679		MIMAT0049023	hsa-miR-12129	chrX	1.85186	0	1.12747	0	0	0.374021	0	0	1.10769	0.993113	0.124674	0.369231	2.96158
MIMAT0000066	hsa-let-7e-5p	chr19	811.759	628.437	659.151	4623.01	3993.3	2653.57	12872.1	12828.4	11924.7	699.783	3756.63	12541.7	3.33856		MIMAT0041995	hsa-miR-10525-3p	chr7	0	0	0	2.27238	5.37188	3.74021	10.7319	10.8092	12.1846	0	3.79482	11.2419	2.96243
MIMAT0000458	hsa-miR-190a-5p	chr15	1.21886	0	0.841828	0.613376	2.68029	1.19498	4.70364	5.71003	4.89805	0.686895	1.49622	5.10391	3.41121		MIMAT0000687	hsa-miR-299-3p	chr14	679.634	976.646	1065.46	162.702	172.199	123.801	344.612	493.622	525.046	907.248	152.901	454.427	2.97204
MIMAT0026608	hsa-miR-181d-3p	chr19	0.406286	0	0.841828	0	0	0.238996	0	0.815718	0	0.416038	0.0796653	0.271906	3.41311		MIMAT0004978	hsa-miR-935	chr19	1.23458	0.544093	0	0	2.3875	0.748042	1.19243	4.8041	3.32308	0.59289	1.04518	3.10654	2.97225
MIMAT0011777	hsa-miR-2277-3p	chr5	2.43772	1.03276	0.420914	0	0	0.716988	0	2.0393	0.408171	1.29713	0.238996	0.815822	3.41354		MIMAT0005904	hsa-miR-1253	chr17	0	0	0	0	1.19375	0	2.38486	1.20103	0	0	0.397917	1.19529	3.00388
MIMAT0006789	hsa-miR-1468-5p	chrX	0	0	0	1.22675	1.00511	3.82393	3.98	9.78862	6.9389	0	2.0186	6.90251	3.41946		MIMAT0030021	hsa-miR-7706	chr15	109.26	121.333	125.713	210.877	279.935	272.661	835.892	654.559	804.185	118.769	254.491	764.879	3.00552
MIMAT0026614	hsa-miR-487b-5p	chr14	0	0	0	0.306688	0.670073	1.19498	2.53273	1.22358	3.67354	0	0.723913	2.47661	3.42115		MIMAT0027664	hsa-miR-6882-5p	chr15	0	1.63228	1.12747	0	1.19375	0	1.19243	2.40205	0	0.919917	0.397917	1.19816	3.01108
MIMAT0003150	hsa-miR-455-5p	chr9	3.65657	2.58191	1.26274	13.1876	2.01022	1.91197	26.7746	22.8401	9.38793	2.50041	5.70325	19.6675	3.44848		MIMAT0021044	hsa-miR-5010-3p	chr17	18.5186	22.8519	18.6033	4.54476	3.28282	3.36619	15.5016	8.40718	9.96923	19.9913	3.73126	11.2927	3.0265
MIMAT0003247	hsa-miR-582-5p	chr5	28.0337	43.3761	25.6757	4.29363	2.68029	0.238996	3.25637	10.1965	11.4288	32.3619	2.40431	8.29388	3.44959		MIMAT0039323	hsa-miR-9903	chr8	1.23458	0.544093	0.563737	0.454476	0.298438	0.374021	1.19243	1.20103	1.10769	0.780802	0.375645	1.16705	3.10679
MIMAT0003257	hsa-miR-550a-3p	chr7	21.5332	11.8768	12.6274	0.306688	0	0.716988	1.08546	0.407859	2.04085	15.3458	0.341225	1.17806	3.45243		MIMAT0000281	hsa-miR-224-5p	chrX	6.79017	4.35274	5.07363	0	2.68594	0	8.347	0	0	5.40551	0.895314	2.78233	3.10766
MIMAT0000687	hsa-miR-299-3p	chr14	75.5692	63.515	65.6626	14.721	15.0766	20.5536	53.911	63.2182	56.7357	68.2489	16.7838	57.955	3.45304		MIMAT0027355	hsa-miR-6727-5p	chr1	1.85186	0	0	0	0	1.12206	2.38486	0	1.10769	0.617288	0.374021	1.16418	3.11262
MIMAT0004598	hsa-miR-141-5p	chr12	4.46915	7.74574	2.9464	0.920064	0	0.716988	0	4.07859	1.63268	5.05376	0.545684	1.90376	3.48876		MIMAT0000064	hsa-let-7c-5p	chr21	391.361	331.352	337.115	1757	2508.37	2312.95	7734.09	4884.57	7945.48	353.276	2192.77	6854.71	3.12605
MIMAT0002178	hsa-miR-487a-3p	chr14	65.8183	50.0891	54.2979	6.13376	7.70584	5.01891	23.1564	26.103	16.735	56.7351	6.28617	21.9981	3.49945		MIMAT0022713	hsa-miR-1185-2-3p	chr14	19.1359	20.1314	28.1869	65.899	55.5094	58.3473	175.287	157.334	232.615	22.4847	59.9186	188.412	3.14447
MIMAT0022304	hsa-miR-548av-3p	chr18	0	0	0	0	0.335036	0	0.361819	0.815718	0	0	0.111679	0.392512	3.51465		MIMAT0000720	hsa-miR-376c-3p	chr14	766.055	1058.26	904.798	89.0773	81.4735	65.8277	253.987	273.834	217.108	909.704	78.7928	248.31	3.15142
MIMAT0003293	hsa-miR-624-5p	chr14	0.812572	1.03276	0	0	1.34015	0	1.44727	1.22358	2.04085	0.615112	0.446715	1.57057	3.51582		MIMAT0027428	hsa-miR-6764-5p	chr14	0	0	0	0.454476	0.298438	0.748042	2.38486	2.40205	0	0	0.500319	1.59564	3.18924
MIMAT0000062_1	hsa-let-7a-5p	chr22	1051.06	1046.19	1116.68	23731.5	19609.3	22995.5	84298.3	79592.1	72519.7	1071.31	22112.1	78803.4	3.56381		MIMAT0014987	hsa-miR-548s	chr2	0	0	0	1.8179	0	0	2.38486	1.20103	2.21539	0	0.605968	1.93376	3.19119
MIMAT0002807	hsa-miR-491-5p	chr9	0.812572	0.516382	1.26274	0.920064	1.00511	0.716988	2.89455	5.30217	1.22451	0.863899	0.88072	3.14041	3.56573		MIMAT0018082	hsa-miR-3661	chr5	0	1.08819	0.563737	0.454476	0.298438	0.374021	0	3.60308	0	0.550641	0.375645	1.20103	3.19724
MIMAT0000062_2	hsa-let-7a-5p	chr9	1054.72	973.897	1051.02	23357	19513.2	22876.2	83626.8	79265.4	71700.5	1026.55	21915.5	78197.6	3.56814		MIMAT0001638	hsa-miR-409-5p	chr14	104.322	76.173	83.4331	560.369	559.571	442.093	1863.77	1494.08	1637.17	87.9759	520.678	1665	3.19776
MIMAT0000062	hsa-let-7a-5p	chr11	945.834	903.669	992.936	21769	18087.6	21134.6	76804.7	73674	67271	947.48	20330.4	72583.3	3.57018		MIMAT0000430	hsa-miR-138-5p	chr16	5.55559	7.0732	3.38242	4.09028	4.17813	3.74021	9.53943	16.8144	12.1846	5.33707	4.00287	12.8461	3.20923
MIMAT0015045	hsa-miR-3170	chr13	1.21886	0	0.420914	0	0.335036	0	0	0	1.22451	0.546591	0.111679	0.408171	3.65486		MIMAT0027369	hsa-miR-6734-5p	chr1	0	0	0.563737	0	0	0.374021	0	1.20103	0	0.187912	0.124674	0.400342	3.21112
MIMAT0003245	hsa-miR-580-3p	chr5	0.812572	0.516382	0.841828	0	1.34015	0.716988	1.08546	2.44716	4.08171	0.723594	0.685711	2.53811	3.70142		MIMAT0025455	hsa-miR-6500-3p	chr1	0	0	0	0	0	0.374021	0	1.20103	0	0	0.124674	0.400342	3.21112
MIMAT0004978	hsa-miR-935	chr19	0.812572	3.09829	3.78822	7.6672	2.01022	6.45289	19.5382	19.9851	21.2249	2.56636	5.37677	20.2494	3.76609		MIMAT0002821	hsa-miR-181d-5p	chr19	79.0129	89.7753	82.3056	78.1699	105.349	82.6586	295.722	261.824	307.939	83.6979	88.7257	288.495	3.25154
MIMAT0025466	hsa-miR-6505-5p	chr12	0.406286	0.516382	0	0.306688	0	0.716988	1.44727	1.22358	1.22451	0.307556	0.341225	1.29845	3.80527		MIMAT0000263	hsa-miR-199b-5p	chr9	56.1732	66.3793	60.8836	159.067	175.481	138.388	547.325	550.07	465.231	61.1454	157.645	520.875	3.3041
MIMAT0018071	hsa-miR-3651	chr9	3.25029	3.09829	2.52548	0	0	1.67297	0.723637	3.67073	2.04085	2.95802	0.557657	2.14507	3.84658		MIMAT0004486	hsa-let-7f-1-3p	chr9	14.8149	20.1314	20.8583	0.454476	0.895314	0.748042	4.76971	0	2.21539	18.6015	0.699277	2.32837	3.32968
MIMAT0015016	hsa-miR-3145-3p	chr6	0	0	0	0.306688	0	0	0	0	1.22451	0	0.102229	0.408171	3.9927		MIMAT0003293	hsa-miR-624-5p	chr14	1.85186	0	0.563737	0.454476	0.596876	0	2.38486	1.20103	0	0.805201	0.350451	1.19529	3.41074
MIMAT0000078	hsa-miR-23a-3p	chr19	10467.6	11133.7	10568.7	522.289	334.031	679.943	1292.78	2432.88	2439.64	10723.3	512.088	2055.1	4.01317		MIMAT0027440_2	hsa-miR-6770-5p	chr16	0	0	0.563737	0	0.298438	0.374021	1.19243	0	1.10769	0.187912	0.224153	0.766707	3.42046
MIMAT0019000	hsa-miR-4473	chr9	0.406286	4.13106	2.52548	35.8825	31.4934	30.5915	108.184	151.724	137.145	2.35428	32.6558	132.351	4.05291		MIMAT0000279	hsa-miR-222-3p	chrX	26.5434	26.1164	23.677	3.18133	15.5188	2.61815	50.082	20.4174	3.32308	25.4456	7.10608	24.6075	3.46288
MIMAT0000692	hsa-miR-30e-5p	chr1	1937.98	1809.92	1825.08	1164.19	1347.85	1149.33	4398.27	5728.38	4860.09	1857.66	1220.46	4995.58	4.09321		MIMAT0003885	hsa-miR-454-3p	chr17	64.198	57.1297	48.4814	94.0765	77.8923	63.5836	294.53	266.628	269.169	56.603	78.5175	276.776	3.52502
MIMAT0005941	hsa-miR-1284	chr3	1.21886	1.03276	0	0.306688	0	1.19498	1.80909	3.67073	0.816342	0.750541	0.500556	2.09872	4.19278		MIMAT0004697	hsa-miR-151a-5p	chr8	19.1359	32.1015	46.2264	10.4529	12.8328	11.9687	40.5426	38.4328	45.4154	32.4879	11.7515	41.4636	3.52837
MIMAT0010214	hsa-miR-151b	chr14	8.93829	9.81126	7.99736	0	1.00511	0.955984	2.53273	2.0393	3.67354	8.91564	0.653698	2.74852	4.20458		MIMAT0002178	hsa-miR-487a-3p	chr14	1827.17	2286.28	2375.59	251.78	284.411	232.641	1049.34	870.744	857.354	2163.01	256.277	925.812	3.61254
MIMAT0000256_1	hsa-miR-181a-5p	chr9	934.458	806.589	806.471	565.532	705.922	658.912	2991.15	2914.56	2319.23	849.173	643.455	2741.65	4.26082		MIMAT0002820	hsa-miR-497-5p	chr17	3.08644	0.544093	1.12747	1.8179	1.49219	3.74021	13.1167	6.00513	6.64616	1.586	2.3501	8.58933	3.65488
MIMAT0000256	hsa-miR-181a-5p	chr1	979.962	865.457	873.396	556.945	731.719	661.302	3047.96	2952.9	2309.84	906.272	649.989	2770.23	4.26197		MIMAT0004801	hsa-miR-590-3p	chr7	3.70373	5.98502	6.20111	31.8133	39.3938	23.9373	125.205	120.103	106.339	5.29662	31.7148	117.215	3.69592
MIMAT0025487	hsa-miR-6515-3p	chr19	0	0	0.420914	0.306688	0	0.238996	0.361819	0.407859	1.63268	0.140305	0.181895	0.800787	4.40248		MIMAT0022924	hsa-miR-495-5p	chr14	3.08644	2.72046	0.563737	0	0.298438	0	0	0	1.10769	2.12355	0.0994793	0.369231	3.71164
MIMAT0004512	hsa-miR-100-3p	chr11	0	0	0	9.20064	5.02555	5.25791	23.5182	28.958	34.2863	0	6.4947	28.9209	4.453		MIMAT0027458	hsa-miR-6779-5p	chr17	0.617288	0	0	0	0.298438	0	0	0	1.10769	0.205763	0.0994793	0.369231	3.71164
MIMAT0000447	hsa-miR-134-5p	chr14	136.106	130.128	137.218	218.055	247.257	289.424	1227.65	1107.75	1083.29	134.484	251.579	1139.56	4.52964		MIMAT0015005	hsa-miR-3137	chr3	0	0	0.563737	0	0.298438	0	0	0	1.10769	0.187912	0.0994793	0.369231	3.71164
MIMAT0000064	hsa-let-7c-5p	chr21	1449.63	1316.26	1330.09	32629.1	27414.7	30125	168363	132907	108972	1365.33	30056.3	136747	4.5497		MIMAT0028126	hsa-miR-7114-3p	chr9	1.23458	2.17637	1.69121	0	0.298438	0	0	0	1.10769	1.70072	0.0994793	0.369231	3.71164
MIMAT0016895	hsa-miR-2355-5p	chr2	2.03143	5.16382	1.68366	1.53344	1.00511	1.67297	6.15092	2.85501	10.2043	2.95964	1.40384	6.4034	4.56135		MIMAT0003948	hsa-miR-770-5p	chr14	19.1359	12.5141	8.45606	0	0.895314	1.8701	2.38486	6.00513	2.21539	13.3687	0.921806	3.53512	3.835
MIMAT0000420	hsa-miR-30b-5p	chr8	571.238	468.875	464.268	45.6965	12.0613	41.5853	125.913	146.421	193.473	501.46	33.1144	155.269	4.68887		MIMAT0013518	hsa-miR-2682-3p	chr1	56.1732	84.3343	67.6484	0.908952	2.08907	1.49608	2.38486	6.00513	8.86154	69.3853	1.49803	5.75051	3.8387
MIMAT0000720	hsa-miR-376c-3p	chr14	84.5075	74.3591	92.1801	3.68025	6.36569	5.9749	12.6637	28.5501	34.2863	83.6822	5.34028	25.1667	4.71262		MIMAT0018000	hsa-miR-23c	chrX	3.08644	8.70548	5.07363	0.454476	2.08907	1.12206	4.76971	6.00513	3.32308	5.62185	1.22187	4.69931	3.846
MIMAT0018926_1	hsa-miR-378d	chr8	0	0	0	0.306688	0	0	1.44727	0	0	0	0.102229	0.482425	4.71905		MIMAT0003336	hsa-miR-658	chr22	0.617288	0	1.69121	0	0.596876	0	0	1.20103	1.10769	0.7695	0.198959	0.769573	3.868
MIMAT0021044	hsa-miR-5010-3p	chr17	21.9394	22.7208	21.0457	3.06688	1.00511	1.43398	7.23637	11.8279	6.9389	21.902	1.83532	8.66773	4.72273		MIMAT0019024	hsa-miR-548al	chr11	0.617288	0.544093	2.81869	0.454476	0	0.748042	3.57729	0	1.10769	1.32669	0.400839	1.56166	3.89597
MIMAT0027353	hsa-miR-6726-5p	chr1	0	0	0	0	0	0.238996	0.723637	0.407859	0	0	0.0796653	0.377165	4.73438		MIMAT0026478_1	hsa-miR-133a-5p	chr20	0	0.544093	0	0.454476	0.596876	0.748042	1.19243	3.60308	2.21539	0.181364	0.599798	2.33696	3.89625
MIMAT0021037	hsa-miR-548ap-5p	chr15	0	0	0	0	0	0.238996	0.723637	0.407859	0	0	0.0796653	0.377165	4.73438		MIMAT0004689	hsa-miR-377-5p	chr14	14.8149	16.8669	12.966	80.4423	76.4001	68.0718	311.224	260.623	309.046	14.8826	74.9714	293.631	3.91657
MIMAT0018928	hsa-miR-548ab	chr3	1.62514	0	0	0	0	0.238996	0.723637	0	0.408171	0.541715	0.0796653	0.377269	4.73568		MIMAT0018112	hsa-miR-3684	chr4	0.617288	0.544093	1.12747	0.454476	0.298438	0.748042	4.76971	1.20103	0	0.762952	0.500319	1.99025	3.97796
MIMAT0018112	hsa-miR-3684	chr4	0	2.06553	0.841828	0	0	0.238996	0.723637	0	0.408171	0.969119	0.0796653	0.377269	4.73568		MIMAT0027618	hsa-miR-6859-5p	chr1	0	0	0	0	0.298438	0	1.19243	0	0	0	0.0994793	0.397476	3.99557
MIMAT0026738	hsa-miR-1287-3p	chr10	0.406286	1.54915	1.68366	0	2.34525	1.19498	4.70364	8.15718	4.08171	1.21303	1.18008	5.64751	4.78571		MIMAT0018080	hsa-miR-3659	chr1	0	0	0	0	0.298438	0	1.19243	0	0	0	0.0994793	0.397476	3.99557
MIMAT0025458	hsa-miR-6501-5p	chr21	0.406286	0	0	0	0.670073	0	0	1.22358	2.04085	0.135429	0.223358	1.08814	4.87176		MIMAT0002861	hsa-miR-518e-3p	chr19	0	0.544093	0	0	0.298438	0	1.19243	0	0	0.181364	0.0994793	0.397476	3.99557
MIMAT0015040	hsa-miR-3166	chr11	0.406286	0	0	0	0.335036	0	0	0	1.63268	0.135429	0.111679	0.544228	4.87315		MIMAT0003233	hsa-miR-551b-3p	chr3	0	0	0	0	0.298438	0	1.19243	0	0	0	0.0994793	0.397476	3.99557
MIMAT0018121	hsa-miR-3692-5p	chr6	0.406286	0.516382	0.420914	0	0.670073	0.477992	0.723637	2.0393	2.8572	0.447861	0.382688	1.87338	4.89531		MIMAT0000717	hsa-miR-302c-3p	chr4	0	1.08819	1.12747	0	0.596876	0	2.38486	0	0	0.738553	0.198959	0.794952	3.99557
MIMAT0018188_1	hsa-miR-3914	chr7	0	0	0.841828	0	0	0.238996	0.361819	0.815718	0	0.280609	0.0796653	0.392512	4.92702		MIMAT0005876_1	hsa-miR-1285-3p	chr7	0.617288	0.544093	0	0	0.298438	0	1.19243	0	0	0.387127	0.0994793	0.397476	3.99557
MIMAT0015009	hsa-miR-548t-5p	chr4	0	0	0	0	0	0.238996	0.361819	0.407859	0.408171	0	0.0796653	0.392616	4.92832		MIMAT0003328	hsa-miR-653-5p	chr7	3.08644	1.63228	1.12747	0	0.596876	0	2.38486	0	0	1.94873	0.198959	0.794952	3.99557
MIMAT0004951	hsa-miR-887-3p	chr5	6.90686	8.26212	7.57645	0.306688	0	1.43398	2.89455	4.48645	1.22451	7.58181	0.580221	2.8685	4.94381		MIMAT0004548	hsa-miR-129-1-3p	chr7	4.93831	0.544093	0.563737	0	0.298438	0	1.19243	0	0	2.01538	0.0994793	0.397476	3.99557
MIMAT0002876	hsa-miR-505-3p	chrX	362.813	348.042	324.104	41.7095	19.0971	52.5791	185.251	199.443	178.371	344.986	37.7952	187.688	4.96592		MIMAT0004504	hsa-miR-31-3p	chr9	0	0	1.12747	0	0.298438	0	1.19243	0	0	0.375825	0.0994793	0.397476	3.99557
MIMAT0000430_1	hsa-miR-138-5p	chr3	2.43772	3.09829	3.78822	0.920064	0.335036	0.477992	2.89455	2.85501	2.8572	3.10808	0.577697	2.86892	4.96613		MIMAT0004569	hsa-miR-222-5p	chrX	1.23458	0.544093	1.69121	0	0.596876	0	1.19243	1.20103	0	1.15663	0.198959	0.797818	4.00997
MIMAT0019912	hsa-miR-4763-5p	chr22	0	3.61468	2.9464	0	0	0.238996	0	1.22358	0	2.18702	0.0796653	0.407859	5.11966		MIMAT0003340	hsa-miR-542-5p	chrX	0	0	0	0	0.895314	0	0	3.60308	0	0	0.298438	1.20103	4.02437
MIMAT0018116_1	hsa-miR-3688-3p	chr4	0.406286	0.516382	0.420914	0	0	0.238996	0	0.407859	0.816342	0.447861	0.0796653	0.408067	5.12227		MIMAT0027379	hsa-miR-6739-5p	chr1	0	2.17637	0.563737	0	0.298438	0	0	1.20103	0	0.913369	0.0994793	0.400342	4.02437
MIMAT0022468	hsa-miR-5680	chr8	0	0.516382	0.420914	0	0	0.238996	0	0	1.22451	0.312432	0.0796653	0.408171	5.12357		MIMAT0027669	hsa-miR-6884-3p	chr17	0	0	0.563737	0	0.298438	0	0	1.20103	0	0.187912	0.0994793	0.400342	4.02437
MIMAT0000418	hsa-miR-23b-3p	chr9	15125.2	16188.6	14692	1076.17	740.095	1818.28	3896.42	7869.64	6948.7	15335.3	1211.51	6238.26	5.14914		MIMAT0022978	hsa-miR-4743-3p	chr18	0	0	0	0	0.298438	0	0	1.20103	0	0	0.0994793	0.400342	4.02437
MIMAT0004695	hsa-miR-337-5p	chr14	0.406286	1.03276	0	5.82707	5.69562	5.9749	27.86	33.4445	32.6537	0.479684	5.83253	31.3194	5.36978		MIMAT0003257_1	hsa-miR-550a-3p	chr7	0	0.544093	1.69121	0	0.298438	0	0	1.20103	0	0.745101	0.0994793	0.400342	4.02437
MIMAT0001638	hsa-miR-409-5p	chr14	10.5634	8.26212	14.732	16.8678	14.0715	16.9687	79.9619	89.3212	88.5731	11.1858	15.9694	85.952	5.38231		MIMAT0027604	hsa-miR-6852-5p	chr9	0	0	0	0	0.298438	0	0	1.20103	0	0	0.0994793	0.400342	4.02437
MIMAT0003882	hsa-miR-767-5p	chrX	2.03143	3.09829	3.78822	0.306688	2.68029	1.19498	8.68365	7.34147	6.53073	2.97265	1.39399	7.51861	5.39361		MIMAT0004695	hsa-miR-337-5p	chr14	6.17288	6.52911	6.76484	91.3497	92.2173	72.186	346.997	373.519	320.123	6.48895	85.251	346.88	4.06892
MIMAT0000087	hsa-miR-30a-5p	chr6	23579.2	25491.2	22202.4	7357.44	7376.83	9413.33	37663.5	49027.9	45299.2	23757.6	8049.2	43996.9	5.46599		MIMAT0019047	hsa-miR-4510	chr15	0	0	0	0.454476	0.298438	0.374021	2.38486	0	2.21539	0	0.375645	1.53341	4.08208
MIMAT0000083	hsa-miR-26b-5p	chr2	8696.55	7196.82	7012.43	1350.35	1297.93	2126.35	6555.07	10403.7	9430.79	7635.27	1591.54	8796.51	5.52704		MIMAT0000431	hsa-miR-140-5p	chr16	53.7041	53.8652	67.0847	74.5341	137.878	102.482	450.738	369.916	468.554	58.218	104.965	429.736	4.0941
MIMAT0000274	hsa-miR-217-5p	chr2	18.6892	11.8768	18.9411	3.37357	2.34525	2.15096	10.4927	11.4201	22.0412	16.5024	2.62326	14.6513	5.58516		MIMAT0000083	hsa-miR-26b-5p	chr2	2126.56	2190.52	2002.39	1960.16	1752.13	1338.99	7593.39	6555.2	6578.59	2106.49	1683.76	6909.06	4.10335
MIMAT0000691	hsa-miR-130b-3p	chr22	9.75086	11.3604	12.2065	44.7764	53.6058	65.0069	297.415	289.172	335.925	11.1059	54.463	307.504	5.6461		MIMAT0000428	hsa-miR-135a-5p	chr12	3.08644	4.35274	3.94616	0	0.895314	1.12206	8.347	0	0	3.79511	0.672459	2.78233	4.13755
MIMAT0000067_1	hsa-let-7f-5p	chrX	3855.65	3728.8	3597.55	22517.6	21455.1	22125.3	139077	127685	108896	3727.33	22032.7	125219	5.68336		MIMAT0027536	hsa-miR-6818-5p	chr22	0	0.544093	0	0.454476	0.298438	0.374021	2.38486	1.20103	1.10769	0.181364	0.375645	1.56453	4.1649
MIMAT0005916	hsa-miR-548n	chr7	6.09429	4.64744	7.99736	0	1.00511	1.67297	1.80909	6.11789	7.34707	6.24637	0.892693	5.09135	5.70336		MIMAT0004795	hsa-miR-574-5p	chr4	0.617288	1.08819	1.12747	0.454476	0	0.374021	1.19243	1.20103	1.10769	0.944316	0.276166	1.16705	4.2259
MIMAT0004801	hsa-miR-590-3p	chr7	32.5029	41.3106	39.5659	103.967	71.3627	137.662	558.648	672.152	555.929	37.7931	104.331	595.576	5.70855		MIMAT0004591_2	hsa-miR-124-5p	chr8	0	0	0.563737	1.36343	1.49219	0.374021	4.76971	1.20103	7.75385	0.187912	1.07655	4.57486	4.24957
MIMAT0001341	hsa-miR-424-5p	chrX	0	1.54915	1.26274	6.74713	5.36058	2.62895	19.9	24.4716	40.4089	0.937296	4.91222	28.2602	5.75303		MIMAT0000422_1	hsa-miR-124-3p	chr8	5.55559	5.98502	2.81869	0.454476	2.08907	2.99217	10.7319	8.40718	4.43077	4.78643	1.84524	7.8566	4.25778
MIMAT0002820	hsa-miR-497-5p	chr17	39.0035	24.7864	21.8875	45.0831	66.6722	54.0131	265.937	338.523	358.374	28.5591	55.2561	320.945	5.80831		MIMAT0000063	hsa-let-7b-5p	chr22	910.5	867.284	815.727	3304.04	4697.71	3927.22	18310.9	13212.5	19430	864.504	3976.32	16984.5	4.2714
MIMAT0001080	hsa-miR-196b-5p	chr7	0	0	0	5.82707	2.01022	0	45.951	0	0	0	2.61243	15.317	5.86312		MIMAT0010214	hsa-miR-151b	chr14	2.46915	8.70548	3.38242	0.454476	0	1.12206	1.19243	1.20103	4.43077	4.85235	0.525513	2.27474	4.32861
MIMAT0004591_1	hsa-miR-124-5p	chr8	0.406286	0	0	0.920064	0	0.238996	0.723637	2.85501	3.26537	0.135429	0.386353	2.28134	5.9048		MIMAT0000422	hsa-miR-124-3p	chr20	0.617288	4.35274	3.38242	2.27238	3.28282	1.8701	5.96214	13.2113	13.2923	2.78415	2.4751	10.8219	4.37231
MIMAT0027604	hsa-miR-6852-5p	chr9	0	0	0.420914	0	0.335036	0	0.361819	1.63144	0	0.140305	0.111679	0.664418	5.94937		MIMAT0000101_1	hsa-miR-103a-3p	chr5	1402.48	1465.24	1482.06	1308.89	1124.51	920.466	5755.85	4318.89	4625.72	1449.93	1117.96	4900.16	4.38313
MIMAT0027378	hsa-miR-6738-3p	chr1	0	0.516382	1.26274	0	0	0.477992	0	2.0393	0.816342	0.593041	0.159331	0.951879	5.97424		MIMAT0000101	hsa-miR-103a-3p	chr20	1351.24	1404.3	1399.76	1279.8	1156.45	926.45	5786.86	4674.39	4633.48	1385.1	1120.9	5031.58	4.48887
MIMAT0000761	hsa-miR-324-5p	chr17	32.9092	25.3027	19.783	2.14681	6.70073	7.88686	26.7746	37.9309	35.919	25.9983	5.57814	33.5415	6.01303		MIMAT0000691	hsa-miR-130b-3p	chr22	6.79017	7.6173	5.07363	37.267	33.1266	20.9452	131.167	108.092	171.692	6.4937	30.4463	136.984	4.4992
MIMAT0018942	hsa-miR-4427	chr1	1.62514	4.64744	0.420914	1.22675	0	0.477992	2.17091	6.11789	2.04085	2.23117	0.568248	3.44322	6.05936		MIMAT0000086	hsa-miR-29a-3p	chr7	160.495	171.389	174.195	248.598	281.725	209.826	1138.77	1000.45	1205.17	168.693	246.716	1114.8	4.51854
MIMAT0002852	hsa-miR-517a-3p	chr19	0	0	0	0	1.67518	0	2.17091	5.30217	2.8572	0	0.558394	3.44343	6.16666		MIMAT0022698	hsa-miR-345-3p	chr14	6.79017	9.24957	5.63737	0.454476	0.298438	0	1.19243	0	2.21539	7.2257	0.250971	1.13594	4.52617
MIMAT0004604	hsa-miR-127-5p	chr14	134.074	129.096	118.698	21.1615	2.34525	8.36486	64.0419	64.8496	68.9809	127.289	10.6239	65.9575	6.20843		MIMAT0026626	hsa-miR-655-5p	chr14	0	0.544093	0	0.908952	1.79063	1.12206	3.57729	7.20615	6.64616	0.181364	1.27388	5.80987	4.56076
MIMAT0005798	hsa-miR-1185-5p	chr14	0.406286	1.03276	1.68366	0	0	0.238996	1.08546	0.407859	0	1.0409	0.0796653	0.497772	6.24829		MIMAT0000422_2	hsa-miR-124-3p	chr8	4.93831	6.52911	7.89232	1.36343	2.68594	1.49608	9.53943	4.8041	11.0769	6.45324	1.84848	8.47349	4.58402
MIMAT0002805	hsa-miR-489-3p	chr7	45.0977	38.2123	45.4587	29.7487	20.4372	42.3023	155.22	216.573	206.534	42.9229	30.8294	192.776	6.25299		MIMAT0004605	hsa-miR-129-2-3p	chr11	38.8892	48.4242	52.4275	3.63581	5.37188	1.8701	25.041	14.4123	11.0769	46.5803	3.62593	16.8434	4.64526
MIMAT0000067	hsa-let-7f-5p	chr9	3759.77	3696.78	3590.4	18583.1	16742.4	19396.9	127042	116195	100583	3682.32	18240.8	114607	6.28299		MIMAT0002876	hsa-miR-505-3p	chrX	32.099	35.366	37.2066	17.2701	19.9953	11.9687	65.5836	82.8708	81.9693	34.8905	16.4114	76.8079	4.68016
MIMAT0028125	hsa-miR-7114-5p	chr9	1.62514	0	0.420914	0.306688	0	0.238996	1.80909	1.63144	0	0.682019	0.181895	1.14684	6.30499		MIMAT0004764	hsa-miR-490-5p	chr7	17.2841	30.4692	32.6967	14.9977	18.5031	13.8388	72.7381	79.2677	70.8923	26.8167	15.7799	74.2994	4.70849
MIMAT0018081	hsa-miR-3660	chr5	1.62514	1.54915	2.52548	0.306688	0	2.38996	4.34182	6.93361	6.12256	1.89992	0.898882	5.79933	6.45171		MIMAT0026627	hsa-miR-656-5p	chr14	0.617288	0.544093	0	0.908952	0.596876	0	2.38486	3.60308	1.10769	0.387127	0.501943	2.36521	4.71211
MIMAT0018101	hsa-miR-3677-3p	chr16	0.812572	0	0.420914	0	0	0.477992	1.08546	0.815718	1.22451	0.411162	0.159331	1.0419	6.53921		MIMAT0022838	hsa-miR-1185-1-3p	chr14	75.3092	97.3926	104.855	457.203	520.476	403.943	2107.02	1790.73	2627.45	92.5189	460.54	2175.07	4.72286
MIMAT0022705	hsa-miR-539-3p	chr14	34.9406	32.0157	34.094	14.4143	3.6854	7.64787	38.3528	63.2182	67.3482	33.6834	8.58253	56.3064	6.56058		MIMAT0000278	hsa-miR-221-3p	chrX	35.8027	33.7337	34.9517	1.36343	20.2938	4.86227	96.5867	28.8246	1.10769	34.8294	8.83983	42.173	4.7708
MIMAT0015066	hsa-miR-3065-5p	chr17	131.637	127.03	130.483	7.97388	8.37591	14.3398	48.8455	88.0976	64.491	129.717	10.2298	67.1447	6.56361		MIMAT0022705	hsa-miR-539-3p	chr14	562.967	601.222	635.332	387.668	522.565	384.868	2427.78	2071.77	1915.2	599.84	431.7	2138.25	4.95309
MIMAT0002823_1	hsa-miR-512-3p	chr19	0	0	0	0	0	0.238996	0.361819	0.815718	0.408171	0	0.0796653	0.528569	6.63487		MIMAT0000715	hsa-miR-302b-3p	chr4	14.8149	8.16139	10.711	0	4.77501	0.374021	17.8864	2.40205	5.53846	11.2291	1.71634	8.60898	5.01589
MIMAT0003257_1	hsa-miR-550a-3p	chr7	21.5332	14.9751	18.0993	0	0	0.477992	0.361819	1.63144	1.22451	18.2025	0.159331	1.07259	6.73185		MIMAT0003260	hsa-miR-592	chr7	0	0	0.563737	4.54476	7.75939	0.748042	22.6561	13.2113	29.9077	0.187912	4.35073	21.925	5.0394
MIMAT0000101_1	hsa-miR-103a-3p	chr5	1365.12	1377.71	1277.47	244.737	155.122	252.619	1177	1632.66	1591.87	1340.1	217.492	1467.17	6.74586		MIMAT0010251	hsa-miR-449c-5p	chr5	1.23458	0	0	0.454476	0	0	1.19243	0	1.10769	0.411525	0.151492	0.766707	5.06104
MIMAT0017392	hsa-miR-3200-5p	chr22	2.43772	1.54915	2.10457	0	0	0.238996	0	0.815718	0.816342	2.03048	0.0796653	0.54402	6.82882		MIMAT0004604	hsa-miR-127-5p	chr14	672.227	975.014	963.99	71.3527	99.0814	88.2689	420.927	403.545	492.923	870.41	86.2344	439.132	5.09231
MIMAT0019967	hsa-miR-4794	chr1	0	0	0	0	0	0.238996	0	0.407859	1.22451	0	0.0796653	0.544124	6.83012		MIMAT0007400	hsa-miR-1538	chr16	0.617288	0	2.81869	0	0.298438	0.374021	2.38486	0	1.10769	1.14532	0.224153	1.16418	5.1937
MIMAT0021034	hsa-miR-5006-3p	chr13	0	1.54915	0.841828	0	0	0.238996	0	0.407859	1.22451	0.796992	0.0796653	0.544124	6.83012		MIMAT0014979	hsa-miR-3117-3p	chr1	6.79017	7.6173	11.2747	7.27162	9.84845	5.61031	48.8896	34.8297	34.3385	8.56074	7.57679	39.3526	5.19383
MIMAT0005798_1	hsa-miR-1185-5p	chr14	0	0.516382	1.68366	0	0	0.238996	0	0.407859	1.22451	0.733346	0.0796653	0.544124	6.83012		MIMAT0027607	hsa-miR-6853-3p	chr9	0	0.544093	0	0	0.895314	0	1.19243	2.40205	1.10769	0.181364	0.298438	1.56739	5.25198
MIMAT0019969	hsa-miR-4795-3p	chr3	0	0	0.420914	0	0	0.238996	0	0.407859	1.22451	0.140305	0.0796653	0.544124	6.83012		MIMAT0000432	hsa-miR-141-3p	chr12	0	0	0	0.454476	0	0	1.19243	1.20103	0	0	0.151492	0.797818	5.2664
MIMAT0004599	hsa-miR-143-5p	chr5	11.376	19.6225	21.8875	13.1876	0.335036	1.91197	30.0309	34.668	41.2252	17.6287	5.14486	35.3081	6.86279		MIMAT0003256	hsa-miR-589-3p	chr7	1.23458	1.08819	2.81869	0.454476	1.49219	0	3.57729	2.40205	4.43077	1.71382	0.648888	3.47004	5.34766
MIMAT0000716	hsa-miR-302c-5p	chr4	11.376	11.3604	6.31371	0	0.670073	1.67297	7.23637	2.85501	6.12256	9.68338	0.781015	5.40465	6.92004		MIMAT0003389	hsa-miR-542-3p	chrX	6.17288	8.70548	7.32858	43.1752	39.0954	32.1658	228.946	195.767	188.308	7.40231	38.1455	204.34	5.35687
MIMAT0018359	hsa-miR-3943	chr7	30.8777	35.114	25.6757	0.920064	0	0.477992	0.723637	2.44716	6.53073	30.5558	0.466018	3.23384	6.9393		MIMAT0032116	hsa-miR-4485-5p	chr11	17.9014	27.7487	41.1528	0.908952	0.596876	0	2.38486	2.40205	3.32308	28.9343	0.501943	2.70333	5.38573
MIMAT0000101	hsa-miR-103a-3p	chr20	1391.12	1368.41	1292.63	262.218	141.05	257.399	1258.77	1729.32	1613.09	1350.72	220.222	1533.73	6.96445		MIMAT0000688	hsa-miR-301a-3p	chr17	8.02475	0.544093	0	19.9969	34.6188	19.0751	118.05	154.932	124.062	2.85628	24.5636	132.348	5.38798
MIMAT0000257	hsa-miR-181b-5p	chr1	528.172	455.449	477.316	279.393	320.965	407.249	2507.76	2787.31	2218.82	486.979	335.869	2504.63	7.45717		MIMAT0000274	hsa-miR-217-5p	chr2	1.23458	2.17637	0.563737	1.36343	1.19375	0.374021	4.76971	6.00513	5.53846	1.32489	0.977067	5.43777	5.5654
MIMAT0000257_1	hsa-miR-181b-5p	chr9	577.739	514.833	525.721	323.862	343.412	442.62	2758.87	3103.4	2435.15	539.431	369.965	2765.8	7.47586		MIMAT0003331	hsa-miR-655-3p	chr14	262.347	301.971	295.398	83.1691	60.2845	44.5085	348.189	350.699	347.816	286.572	62.654	348.901	5.5687
MIMAT0003389	hsa-miR-542-3p	chrX	6.90686	3.09829	4.63005	19.3213	19.4321	11.2328	96.6056	133.778	145.717	4.8784	16.6621	125.367	7.52408		MIMAT0022697	hsa-miR-382-3p	chr14	1332.11	1957.64	1766.19	1060.75	989.918	840.425	6994.79	4443.79	4945.85	1685.31	963.697	5461.48	5.66721
MIMAT0022697	hsa-miR-382-3p	chr14	337.217	314.993	266.438	37.1092	30.4883	56.164	245.313	364.218	357.966	306.216	41.2539	322.499	7.81743		MIMAT0037331	hsa-miR-147b-5p	chr15	0	0	0	0	0.596876	0.374021	2.38486	0	3.32308	0	0.323632	1.90265	5.87903
MIMAT0003298	hsa-miR-629-3p	chr15	32.5029	43.3761	25.2548	0.306688	5.36058	0.477992	17.7291	17.5379	14.286	33.7113	2.04842	16.5177	8.06362		MIMAT0000415	hsa-let-7i-5p	chr12	2218.53	1796.05	1793.25	2302.38	3525.15	3115.22	21119.1	12960.3	19148.7	1935.94	2980.91	17742.7	5.95209
MIMAT0037308	hsa-miR-217-3p	chr2	0.406286	1.03276	0.420914	0	0	0.238996	0.723637	0	1.22451	0.619988	0.0796653	0.649383	8.15139		MIMAT0021017	hsa-miR-4999-5p	chr19	1.23458	0	0	0.454476	0.298438	0	0	1.20103	3.32308	0.411525	0.250971	1.50803	6.00879
MIMAT0015017	hsa-miR-1273c	chr6	1.62514	1.54915	1.26274	0.613376	0	0	0.723637	1.63144	2.8572	1.47901	0.204459	1.73742	8.49768		MIMAT0002807	hsa-miR-491-5p	chr9	1.23458	0.544093	0.563737	0.454476	0	1.12206	4.76971	3.60308	1.10769	0.780802	0.525513	3.16016	6.01348
MIMAT0004487	hsa-let-7f-2-3p	chrX	86.5389	73.8427	63.558	18.0946	15.4117	18.6417	163.542	146.421	135.105	74.6465	17.3826	148.356	8.53472		MIMAT0015066	hsa-miR-3065-5p	chr17	64.8153	64.2029	59.1924	7.27162	10.7438	14.2128	83.47	52.8451	58.7077	62.7369	10.7427	65.0076	6.05131
MIMAT0003885	hsa-miR-454-3p	chr17	66.2246	51.6382	60.1907	26.0685	28.1431	35.6104	233.011	330.366	236.739	59.3512	29.9406	266.705	8.90781		MIMAT0000430_1	hsa-miR-138-5p	chr3	25.9261	25.5723	24.8044	8.18057	7.16251	3.74021	41.735	37.2318	37.6616	25.4343	6.3611	38.8761	6.11154
MIMAT0019001	hsa-miR-4474-3p	chr9	0	1.03276	0.841828	0	1.00511	1.67297	9.40728	6.52575	8.57159	0.624864	0.892693	8.16821	9.15007		MIMAT0000271	hsa-miR-214-3p	chr1	519.757	615.913	642.096	91.3497	107.139	80.4145	583.098	465.998	659.077	592.589	92.9678	569.391	6.1246
MIMAT0003306	hsa-miR-636	chr17	0.406286	0.516382	0.420914	0	0	0.238996	1.44727	0	0.816342	0.447861	0.0796653	0.754539	9.47136		MIMAT0015020	hsa-miR-548v	chr8	3.08644	0.544093	0	0	0	0.374021	1.19243	0	1.10769	1.21018	0.124674	0.766707	6.14971
MIMAT0004689	hsa-miR-377-5p	chr14	1.62514	2.58191	0	2.4535	2.34525	3.58494	24.2418	25.2873	30.2046	1.40235	2.79457	26.5779	9.51057		MIMAT0019782	hsa-miR-4691-3p	chr11	0	0	0.563737	0	0	0.374021	1.19243	1.20103	0	0.187912	0.124674	0.797818	6.39925
MIMAT0000414	hsa-let-7g-5p	chr3	3216.16	3137.02	3001.12	7579.48	5865.82	10025.6	75485.1	81363.4	71486.6	3118.1	7823.65	76111.7	9.72842		MIMAT0022700	hsa-miR-450a-1-3p	chrX	3.08644	1.08819	1.69121	2.27238	0.596876	0.748042	10.7319	6.00513	6.64616	1.95528	1.20577	7.79438	6.46426
MIMAT0003331	hsa-miR-655-3p	chr14	45.9103	35.6304	47.1424	0.306688	4.69051	4.30193	12.6637	45.2724	34.2863	42.8944	3.09971	30.7408	9.91732		MIMAT0004926	hsa-miR-708-5p	chr11	115.433	115.348	115.002	279.957	229.797	195.239	1570.43	1658.62	1338.09	115.261	234.998	1522.38	6.47827
MIMAT0003256	hsa-miR-589-3p	chr7	5.688	4.64744	4.63005	0	0.335036	0.716988	2.89455	3.26287	4.48988	4.9885	0.350675	3.5491	10.1208		MIMAT0004599	hsa-miR-143-5p	chr5	271.607	360.189	372.63	23.1783	17.9063	19.0751	120.435	130.912	141.785	334.809	20.0532	131.044	6.53481
MIMAT0005900	hsa-miR-1248	chr3	57.6926	56.8021	62.7162	34.0424	61.3116	22.4656	319.486	705.596	177.962	59.0703	39.2732	401.015	10.2109		MIMAT0000417	hsa-miR-15b-5p	chr3	34.5681	42.4392	42.2803	66.3535	42.6766	40.7683	380.385	301.457	312.369	39.7625	49.9328	331.404	6.637
MIMAT0002834	hsa-miR-520a-3p	chr19	0	0.516382	1.26274	0	0	0.238996	0	2.0393	0.408171	0.593041	0.0796653	0.815822	10.2406		MIMAT0005798_1	hsa-miR-1185-5p	chr14	2.46915	0.544093	0	0.908952	0.895314	0.374021	9.53943	2.40205	3.32308	1.00442	0.726096	5.08819	7.0076
MIMAT0000431	hsa-miR-140-5p	chr16	23.1583	26.3355	23.9921	121.448	155.792	110.894	1602.13	1580.05	1048.59	24.4953	129.378	1410.26	10.9003		MIMAT0019860	hsa-miR-4735-5p	chr1	0	0	0	0	0.298438	0	0	0	2.21539	0	0.0994793	0.738462	7.42327
MIMAT0002821	hsa-miR-181d-5p	chr19	136.512	145.103	133.43	77.2853	48.9153	72.8937	740.643	818.981	639.195	138.348	66.3648	732.94	11.0441		MIMAT0019721	hsa-miR-4655-5p	chr7	0	0.544093	0.563737	0	0.298438	0	0	0	2.21539	0.369277	0.0994793	0.738462	7.42327
MIMAT0000086	hsa-miR-29a-3p	chr7	2123.25	1593.04	1797.3	1725.43	2157.63	1888.78	18419.1	23990.7	22136.3	1837.86	1923.95	21515.4	11.1829		MIMAT0019001	hsa-miR-4474-3p	chr9	0	1.08819	0	0	0.298438	0	0	0	2.21539	0.362728	0.0994793	0.738462	7.42327
MIMAT0000425	hsa-miR-130a-3p	chr11	2.03143	1.03276	0.841828	7.05382	5.36058	7.40887	67.6601	88.9133	66.1237	1.30201	6.60776	74.2323	11.2341		MIMAT0018071	hsa-miR-3651	chr9	1.85186	2.17637	2.25495	1.8179	2.08907	4.48825	20.2713	16.8144	26.5846	2.09439	2.79841	21.2234	7.58411
MIMAT0003251_1	hsa-miR-548a-3p	chr6	0.406286	0	0.420914	0	0	0.238996	0.723637	1.22358	0.816342	0.275733	0.0796653	0.921185	11.5632		MIMAT0005584	hsa-miR-1229-3p	chr5	9.87661	19.0432	14.6572	0	0.596876	0	2.38486	0	2.21539	14.5257	0.198959	1.53341	7.7072
MIMAT0000453	hsa-miR-154-3p	chr14	40.6286	43.8925	28.6221	0.613376	2.01022	2.62895	17.0055	17.5379	26.9393	37.7144	1.75085	20.4942	11.7053		MIMAT0003165	hsa-miR-545-3p	chrX	0	0	0	0	0.298438	0	1.19243	0	1.10769	0	0.0994793	0.766707	7.7072
MIMAT0022724	hsa-miR-1277-5p	chrX	0.406286	0.516382	0.420914	0.306688	2.34525	2.38996	15.92	23.248	21.2249	0.447861	1.68063	20.131	11.9782		MIMAT0002816	hsa-miR-494-3p	chr14	2225.94	2133.93	2147.27	1194.82	1240.01	940.289	8738.12	6967.15	10524.2	2169.05	1125.04	8743.15	7.77142
MIMAT0022713	hsa-miR-1185-2-3p	chr14	7.71943	0	4.20914	6.13376	3.6854	3.34594	61.871	52.6138	48.1642	3.97619	4.38837	54.2163	12.3546		MIMAT0022724	hsa-miR-1277-5p	chrX	1.23458	0	0	0.454476	0.895314	0	3.57729	4.8041	2.21539	0.411525	0.44993	3.53226	7.85069
MIMAT0004506	hsa-miR-33a-3p	chr22	0.406286	3.09829	0	0	0.335036	0.477992	2.89455	3.26287	4.08171	1.16819	0.271009	3.41304	12.5938		MIMAT0005914	hsa-miR-1262	chr1	0	0	0	0	0.596876	0	1.19243	2.40205	1.10769	0	0.198959	1.56739	7.87798
MIMAT0021017	hsa-miR-4999-5p	chr19	2.03143	0	0	0	0	0.238996	1.80909	0	1.22451	0.677143	0.0796653	1.0112	12.6931		MIMAT0000761	hsa-miR-324-5p	chr17	17.2841	21.2196	26.4956	2.72686	1.79063	2.61815	17.8864	18.0154	21.0462	21.6664	2.37854	18.9827	7.98079
MIMAT0014995_1	hsa-miR-3130-5p	chr2	1.21886	0.516382	1.26274	0	0	0.238996	0	2.0393	1.22451	0.999327	0.0796653	1.08794	13.6563		MIMAT0002805	hsa-miR-489-3p	chr7	0.617288	0	1.12747	0	0.298438	0	2.38486	0	0	0.581587	0.0994793	0.794952	7.99113
MIMAT0000417	hsa-miR-15b-5p	chr3	155.608	158.013	159.105	43.5497	31.1584	39.1953	335.044	570.187	658.379	157.575	37.9678	521.204	13.7275		MIMAT0001636	hsa-miR-452-3p	chrX	0.617288	1.63228	0	0	0.298438	0	2.38486	0	0	0.749855	0.0994793	0.794952	7.99113
MIMAT0000068	hsa-miR-15a-5p	chr13	67.8498	72.8099	54.2979	6.13376	9.38102	10.9938	85.3892	141.527	168.983	64.9859	8.83619	131.966	14.9347		MIMAT0026737	hsa-miR-548j-3p	chr22	0	0	0	0	0.298438	0	1.19243	1.20103	0	0	0.0994793	0.797818	8.01994
MIMAT0000688	hsa-miR-301a-3p	chr17	0	0	0.841828	3.98694	5.02555	4.54092	57.891	99.1098	46.1233	0.280609	4.5178	67.708	14.9869		MIMAT0001412	hsa-miR-18b-5p	chrX	1.23458	0	1.12747	0	0.895314	0.374021	4.76971	4.8041	1.10769	0.78735	0.423112	3.5605	8.41505
MIMAT0004975	hsa-miR-509-3-5p	chrX	0	0.516382	0	1.22675	0	0	18.4527	0	0	0.172127	0.408917	6.15092	15.042		MIMAT0000681	hsa-miR-29c-3p	chr1	1.23458	1.63228	4.5099	2.72686	3.87969	3.36619	32.1956	27.6236	27.6923	2.45892	3.32425	29.1705	8.77507
MIMAT0019024	hsa-miR-548al	chr11	1.21886	0.516382	0.841828	0	0	0.238996	0	3.26287	0.408171	0.859023	0.0796653	1.22368	15.3603		MIMAT0000099_1	hsa-miR-101-3p	chr9	685.19	829.197	839.968	543.553	535.994	472.388	4336.86	6059.17	4040.86	784.785	517.312	4812.3	9.30251
MIMAT0000415	hsa-let-7i-5p	chr12	11589.3	11962	11038.9	62883.9	77046.6	63420.7	1.27103e+06	1.19642e+06	811611	11530.1	67783.7	1.09302e+06	16.1251		MIMAT0000099	hsa-miR-101-3p	chr1	654.325	815.595	851.807	516.285	511.821	458.55	4035.18	5982.31	3853.66	773.909	495.552	4623.72	9.33044
MIMAT0000099_1	hsa-miR-101-3p	chr9	901.955	912.448	827.517	502.048	355.809	411.073	4506.81	7208.1	9603.03	880.64	422.977	7105.98	16.7999		MIMAT0014995_1	hsa-miR-3130-5p	chr2	2.46915	0	0	0	0	0.374021	2.38486	1.20103	0	0.823051	0.124674	1.19529	9.58739
MIMAT0004566	hsa-miR-218-2-3p	chr5	0.406286	0	0	0	0	0.238996	2.53273	0.815718	0.816342	0.135429	0.0796653	1.38826	17.4262		MIMAT0015077	hsa-miR-3193	chr20	0	0	0	0	0	0.374021	0	3.60308	0	0	0.124674	1.20103	9.63336
MIMAT0022838	hsa-miR-1185-1-3p	chr14	15.8452	9.81126	14.732	15.0277	13.4015	17.2077	337.577	265.924	194.697	13.4628	15.2123	266.066	17.4902		MIMAT0003298	hsa-miR-629-3p	chr15	3.70373	6.52911	2.81869	0	0.298438	0.374021	1.19243	1.20103	4.43077	4.35051	0.224153	2.27474	10.1482
MIMAT0000099	hsa-miR-101-3p	chr1	898.705	839.121	778.691	437.95	342.072	379.286	4307.45	6832.86	9214.05	838.839	386.436	6784.79	17.5573		MIMAT0004506	hsa-miR-33a-3p	chr22	6.79017	3.80865	3.94616	0.454476	2.08907	0.374021	7.15457	14.4123	8.86154	4.84833	0.972521	10.1428	10.4294
MIMAT0004504	hsa-miR-31-3p	chr9	283.994	286.592	254.232	3.37357	0.335036	3.10695	22.4328	52.6138	56.7357	274.939	2.27185	43.9274	19.3355		MIMAT0001341	hsa-miR-424-5p	chrX	4.93831	0.544093	3.38242	7.72609	8.6547	5.61031	87.0473	75.6646	79.7539	2.95494	7.33037	80.8219	11.0256
MIMAT0000681	hsa-miR-29c-3p	chr1	15.8452	7.22935	7.99736	4.90701	6.03065	6.69188	125.913	151.316	127.757	10.3573	5.87651	134.995	22.972		MIMAT0000453	hsa-miR-154-3p	chr14	1945.08	2321.1	2478.75	119.982	114.899	83.4067	1227.01	1246.66	1124.31	2248.31	106.096	1199.33	11.3042
MIMAT0027536	hsa-miR-6818-5p	chr22	0	0	0	0	0.335036	0.477992	6.51273	7.74932	5.30622	0	0.271009	6.52276	24.0684		MIMAT0000093	hsa-miR-93-5p	chr7	910.5	908.635	837.149	1160.73	1214.64	960.86	13966.9	9477.29	15388.1	885.428	1112.08	12944.1	11.6396
MIMAT0027367	hsa-miR-6733-5p	chr1	0	0	0	0	0	0.238996	3.61819	1.63144	0.816342	0	0.0796653	2.02199	25.381		MIMAT0004683	hsa-miR-362-3p	chrX	19.7532	34.2778	26.4956	0	0.298438	0	0	2.40205	1.10769	26.8422	0.0994793	1.16991	11.7604
MIMAT0024614	hsa-miR-6130	chr21	0	0	0	0.306688	0	0	2.89455	2.85501	2.04085	0	0.102229	2.59681	25.4018		MIMAT0037309	hsa-miR-135a-2-3p	chr12	0.617288	0	0.563737	0	0.298438	0	3.57729	0	0	0.393675	0.0994793	1.19243	11.9867
MIMAT0018000	hsa-miR-23c	chrX	8.53201	8.26212	6.31371	0.306688	0	0.238996	5.06546	4.89431	4.08171	7.70261	0.181895	4.68049	25.7319		MIMAT0000068	hsa-miR-15a-5p	chr13	12.3458	10.3378	11.2747	6.81714	2.68594	2.24413	59.6214	48.041	42.0923	11.3194	3.91574	49.9183	12.7481
MIMAT0000069_1	hsa-miR-16-5p	chr3	1161.98	1091.12	1113.74	168.372	177.569	226.807	4280.31	5621.93	5280.51	1122.28	190.916	5060.92	26.5086		MIMAT0000425	hsa-miR-130a-3p	chr11	0	2.17637	0.563737	8.63504	11.0422	12.7167	174.095	122.505	134.031	0.913369	10.798	143.543	13.2935
MIMAT0000069	hsa-miR-16-5p	chr13	1210.33	1097.83	1098.59	172.052	182.93	219.876	4376.56	5664.76	5304.18	1135.58	191.619	5115.16	26.6944		MIMAT0004794	hsa-miR-551b-5p	chr3	0.617288	0	0.563737	0	0.298438	0	4.76971	0	0	0.393675	0.0994793	1.5899	15.9823
MIMAT0002816	hsa-miR-494-3p	chr14	468.854	413.106	363.67	27.6019	20.4372	55.447	1061.58	935.629	779.198	415.21	34.4954	925.468	26.8287		MIMAT0005916	hsa-miR-548n	chr7	0	0.544093	0	0	0.298438	0	4.76971	0	0	0.181364	0.0994793	1.5899	15.9823
MIMAT0005931	hsa-miR-302e	chr11	0.406286	0	0	0.306688	0.335036	0.238996	8.32183	5.71003	9.7961	0.135429	0.293573	7.94265	27.0551		MIMAT0000684	hsa-miR-302a-3p	chr4	0	0.544093	0	0	0.298438	0	2.38486	2.40205	0	0.181364	0.0994793	1.59564	16.0399
MIMAT0027464	hsa-miR-6782-5p	chr17	0	1.54915	0	0	0.670073	0	3.98	4.48645	9.7961	0.516382	0.223358	6.08752	27.2546		MIMAT0000074_1	hsa-miR-19b-3p	chrX	97.5315	75.6289	95.8353	43.1752	51.6298	39.2722	839.47	785.471	893.908	89.6652	44.6924	839.616	18.7866
MIMAT0000715	hsa-miR-302b-3p	chr4	35.3469	42.3434	31.5685	227.256	260.658	259.311	8034.18	7714.25	4776.41	36.4196	249.075	6841.61	27.4681		MIMAT0022862	hsa-miR-381-5p	chr14	8.02475	5.98502	3.94616	1.36343	0.298438	0	9.53943	10.8092	12.1846	5.98531	0.553955	10.8444	19.5764
MIMAT0022700	hsa-miR-450a-1-3p	chrX	1.62514	1.03276	1.26274	0	0	0.238996	0.361819	1.63144	4.89805	1.30688	0.0796653	2.2971	28.8344		MIMAT0000074	hsa-miR-19b-3p	chr13	98.7661	91.9516	99.2177	38.176	49.5407	38.8982	778.656	865.939	976.985	96.6452	42.205	873.86	20.7052
MIMAT0000074	hsa-miR-19b-3p	chr13	84.5075	99.6618	107.754	28.522	25.7978	24.6166	947.965	1071.85	692.666	97.3077	26.3121	904.161	34.3629		MIMAT0000073	hsa-miR-19a-3p	chr13	69.1363	43.5274	38.3341	64.9901	90.7251	68.8199	1640.78	1717.47	1984.99	50.3326	74.845	1781.08	23.7969
MIMAT0000093	hsa-miR-93-5p	chr7	3143.03	3011.54	3135.81	863.633	869.419	1297.51	41395.7	36443.4	27307.4	3096.79	1010.19	35048.8	34.6954		MIMAT0000069_1	hsa-miR-16-5p	chr3	284.57	275.855	246.917	84.987	86.8454	64.7056	2516.02	1735.48	1874.22	269.114	78.846	2041.91	25.8974
MIMAT0000074_1	hsa-miR-19b-3p	chrX	77.1943	98.629	101.44	31.8955	19.4321	25.8116	918.657	1114.27	653.073	92.4212	25.7131	895.334	34.8202		MIMAT0000680	hsa-miR-106b-5p	chr7	1420.38	1726.95	1890.77	226.784	255.463	190.377	5829.78	5970.3	5978.22	1679.37	224.208	5926.1	26.4313
MIMAT0001541	hsa-miR-449a	chr5	1.62514	0.516382	0	4.90701	0	0.238996	62.5946	64.4417	58.7766	0.713842	1.71533	61.9377	36.1082		MIMAT0000069	hsa-miR-16-5p	chr13	281.483	266.605	272.285	87.7139	92.5157	54.6071	2587.57	1764.31	1929.6	273.458	78.2789	2093.83	26.7483
MIMAT0003327	hsa-miR-449b-5p	chr5	0	0	0	0.613376	0	0	8.68365	6.52575	7.75524	0	0.204459	7.65488	37.4398		MIMAT0000100_1	hsa-miR-29b-3p	chr7	12.9631	11.97	11.2747	4.54476	6.86407	5.23629	152.631	142.922	213.785	12.0693	5.54837	169.779	30.5998
MIMAT0037331	hsa-miR-147b-5p	chr15	3.25029	2.06553	0.841828	0	0	0.477992	3.25637	8.15718	6.9389	2.05255	0.159331	6.11748	38.3949		MIMAT0000100	hsa-miR-29b-3p	chr1	11.7285	15.7787	10.1473	5.90819	4.47657	5.23629	177.672	134.515	166.154	12.5515	5.20702	159.447	30.6215
MIMAT0000073	hsa-miR-19a-3p	chr13	67.8498	82.6212	77.4482	75.7519	73.373	54.2521	3326.92	3628.72	1735.13	75.973	67.7923	2896.93	42.7324		MIMAT0000075	hsa-miR-20a-5p	chr13	6840.17	6649.35	6450.28	943.492	1032.6	734.577	31820	29429.9	31096.3	6646.6	903.555	30782	34.0677
MIMAT0001413	hsa-miR-20b-5p	chrX	7.71943	6.19659	10.5228	4.29363	0.335036	1.19498	84.3037	95.0312	86.9404	8.14629	1.94122	88.7584	45.7231		MIMAT0027464	hsa-miR-6782-5p	chr17	0.617288	0	0	0	0	0.374021	11.9243	2.40205	0	0.205763	0.124674	4.77545	38.3036
MIMAT0019982	hsa-miR-4802-3p	chr4	0.406286	4.13106	2.10457	0	0	0.238996	2.53273	2.85501	6.53073	2.21397	0.0796653	3.97283	49.869		MIMAT0001413	hsa-miR-20b-5p	chrX	14.1976	9.79367	14.0934	0.454476	3.28282	3.74021	113.281	86.4738	116.308	12.6949	2.4925	105.354	42.2684
MIMAT0026735	hsa-miR-1180-5p	chr17	8.93829	8.26212	5.05097	0	0	0.238996	3.61819	4.48645	4.48988	7.41713	0.0796653	4.19817	52.6976		MIMAT0017999	hsa-miR-3619-5p	chr22	1.23458	2.17637	3.38242	0	0.298438	0	4.76971	3.60308	4.43077	2.26446	0.0994793	4.26785	42.9019
MIMAT0000680	hsa-miR-106b-5p	chr7	3912.53	3160.78	3035.21	308.528	366.195	413.941	17483.1	22974.7	21562.8	3369.51	362.888	20673.5	56.9695		MIMAT0005900	hsa-miR-1248	chr3	79.6302	46.792	33.8242	129.071	385.582	306.323	13115.5	11907	12158	53.4155	273.659	12393.5	45.2882
MIMAT0000684	hsa-miR-302a-3p	chr4	8.53201	7.22935	6.31371	9.81401	10.7212	16.4907	832.183	900.145	555.112	7.35836	12.342	762.48	61.7795		MIMAT0002819	hsa-miR-193b-3p	chr16	238.891	273.134	307.237	13.6343	19.3985	15.7089	847.817	676.177	808.616	273.087	16.2472	777.537	47.8566
MIMAT0000100	hsa-miR-29b-3p	chr1	68.2561	69.7116	55.1397	40.1761	36.854	39.6733	2388.73	3088.31	1935.55	64.3691	38.9011	2470.86	63.5164		MIMAT0000103	hsa-miR-106a-5p	chrX	16.6668	19.5873	20.2945	11.3619	15.2203	6.73238	714.265	472.003	568.246	18.8495	11.1049	584.838	52.665
MIMAT0000717	hsa-miR-302c-3p	chr4	4.87543	3.61468	2.10457	8.89395	10.7212	10.5158	737.386	711.714	467.356	3.53156	10.0436	638.819	63.6043		MIMAT0000070	hsa-miR-17-5p	chr13	632.72	599.59	658.445	828.055	887.554	680.344	46037.3	40558.6	42564.2	630.252	798.651	43053.4	53.9076
MIMAT0001631	hsa-miR-451a	chr17	18.2829	33.5649	15.1529	131.569	29.4832	5.25791	11352.4	31.813	31.8373	22.3335	55.4367	3805.36	68.6432		MIMAT0027619	hsa-miR-6859-3p	chr1	0	0	0	0	0	0	0	0	0	0	0	0	#DIV/0!
MIMAT0000100_1	hsa-miR-29b-3p	chr7	71.9126	80.0393	61.4534	37.4159	32.1635	33.4594	2537.43	3224.13	1713.91	71.1351	34.3463	2491.82	72.55		MIMAT0005890	hsa-miR-1302	chr1	0	0	0	0	0	0	0	0	0	0	0	0	#DIV/0!
MIMAT0000075	hsa-miR-20a-5p	chr13	4251.38	3921.41	3933.86	403.601	309.239	387.412	29453.5	32291.4	27850.7	4035.55	366.751	29865.2	81.4319		MIMAT0027618_1	hsa-miR-6859-5p	chr1	0	0	0	0	0	0	0	0	0	0	0	0	#DIV/0!
MIMAT0000718	hsa-miR-302d-3p	chr4	10.1572	7.22935	11.3647	5.52038	6.36569	9.32084	739.195	686.835	478.376	9.58373	7.06897	634.802	89.8012		MIMAT0027619_1	hsa-miR-6859-3p	chr1	0.617288	0	0	0	0	0	0	0	0	0.205763	0	0	#DIV/0!
MIMAT0000070	hsa-miR-17-5p	chr13	527.766	486.432	525.301	320.182	227.825	268.87	26455.8	32877.9	29241.8	513.166	272.292	29525.2	108.432		MIMAT0004571	hsa-miR-200b-5p	chr1	0	0	0	0	0	0	0	0	0	0	0	0	#DIV/0!
MIMAT0002819	hsa-miR-193b-3p	chr16	379.877	343.394	290.01	11.6541	26.8029	25.5726	2664.79	2751.42	1986.16	337.76	21.3432	2467.46	115.609		MIMAT0027356	hsa-miR-6727-3p	chr1	0	0	0	0	0	0	0	0	0	0	0	0	#DIV/0!
MIMAT0000103	hsa-miR-106a-5p	chrX	14.6263	13.4259	13.4692	8.58726	2.68029	3.58494	892.606	878.937	584.501	13.8405	4.95083	785.348	158.63		MIMAT0016883	hsa-miR-4251	chr1	0	0	0	0	0	0	0	0	0	0	0	0	#DIV/0!
MIMAT0019221	hsa-miR-3677-5p	chr16	1.21886	0	0	0	0	0.238996	20.6237	26.5108	25.3066	0.406286	0.0796653	24.147	303.106		MIMAT0016886	hsa-miR-4252	chr1	0	0	0	0	0	0	0	0	0	0	0	0	#DIV/0!
MIMAT0027618	hsa-miR-6859-5p	chr1	0	0	0	0	0	0	0	0	0	0	0	0	#DIV/0!		MIMAT0027358	hsa-miR-6728-3p	chr1	0	0	0	0	0	0	0	0	0	0	0	0	#DIV/0!
MIMAT0005890	hsa-miR-1302	chr1	0	0	0	0	0	0	0	0	0	0	0	0	#DIV/0!		MIMAT0004557	hsa-miR-34a-3p	chr1	0	0	0	0	0	0	0	0	0	0	0	0	#DIV/0!
MIMAT0027618_1	hsa-miR-6859-5p	chr1	0	0	0	0	0	0	0	0	0	0	0	0	#DIV/0!		MIMAT0022490	hsa-miR-5697	chr1	0	0	0	0	0	0	0	0	0	0	0	0	#DIV/0!
MIMAT0027619_1	hsa-miR-6859-3p	chr1	0	0	0	0	0	0	0	0	0	0	0	0	#DIV/0!		MIMAT0027359	hsa-miR-6729-5p	chr1	0	0	0	0	0	0	0	0	0	0	0	0	#DIV/0!
MIMAT0027355	hsa-miR-6727-5p	chr1	1.21886	0	0	0	0	0	0	0	0	0.406286	0	0	#DIV/0!		MIMAT0027360	hsa-miR-6729-3p	chr1	0	1.08819	0	0	0	0	0	0	0	0.362728	0	0	#DIV/0!
MIMAT0027356	hsa-miR-6727-3p	chr1	0	0	0	0	0	0	0	0	0	0	0	0	#DIV/0!		MIMAT0030421	hsa-miR-7846-3p	chr1	0	0.544093	0	0	0	0	0	0	0	0.181364	0	0	#DIV/0!
MIMAT0027516	hsa-miR-6808-5p	chr1	0	0	0	0	0	0	0	0	0	0	0	0	#DIV/0!		MIMAT0019688	hsa-miR-4632-3p	chr1	0.617288	0.544093	0	0	0	0	0	0	0	0.387127	0	0	#DIV/0!
MIMAT0016883	hsa-miR-4251	chr1	0	0	0	0	0	0	0	0	0	0	0	0	#DIV/0!		MIMAT0022977	hsa-miR-4632-5p	chr1	0	0	0	0	0	0	0	0	0	0	0	0	#DIV/0!
MIMAT0003214	hsa-miR-551a	chr1	0	0	0	0	0	0	0	0	0	0	0	0	#DIV/0!		MIMAT0027361	hsa-miR-6730-5p	chr1	0	0	0	0	0	0	0	0	0	0	0	0	#DIV/0!
MIMAT0016886	hsa-miR-4252	chr1	0	0	0	0	0	0	0	0	0	0	0	0	#DIV/0!		MIMAT0027362	hsa-miR-6730-3p	chr1	0	0	0	0	0	0	0	0	0	0	0	0	#DIV/0!
MIMAT0027357	hsa-miR-6728-5p	chr1	0.406286	0	0	0	0	0	0	0	0	0.135429	0	0	#DIV/0!		MIMAT0018098	hsa-miR-3675-5p	chr1	0	0	0	0	0	0	0	0	0	0	0	0	#DIV/0!
MIMAT0004557	hsa-miR-34a-3p	chr1	0	0	0	0	0	0	0	0	0	0	0	0	#DIV/0!		MIMAT0018099	hsa-miR-3675-3p	chr1	0	0	0	0	0	0	0	0	0	0	0	0	#DIV/0!
MIMAT0027360	hsa-miR-6729-3p	chr1	0.812572	1.03276	0	0	0	0	0	0	0	0.615112	0	0	#DIV/0!		MIMAT0019357	hsa-miR-3972	chr1	0	0	0	0	0	0	0	0	0	0	0	0	#DIV/0!
MIMAT0030421	hsa-miR-7846-3p	chr1	0	0	0	0	0	0	0	0	0	0	0	0	#DIV/0!		MIMAT0019788	hsa-miR-4695-5p	chr1	0	0.544093	0	0	0	0	0	0	0	0.181364	0	0	#DIV/0!
MIMAT0019688	hsa-miR-4632-3p	chr1	0.406286	0	0	0	0	0	0	0	0	0.135429	0	0	#DIV/0!		MIMAT0005880	hsa-miR-1290	chr1	0.617288	0	0.563737	0	0	0	0	0	0	0.393675	0	0	#DIV/0!
MIMAT0022977	hsa-miR-4632-5p	chr1	0	0	0	0	0	0	0	0	0	0	0	0	#DIV/0!		MIMAT0023709	hsa-miR-6084	chr1	0	0	0	0	0	0	0	0	0	0	0	0	#DIV/0!
MIMAT0027361	hsa-miR-6730-5p	chr1	0	0	0	0	0	0	0	0	0	0	0	0	#DIV/0!		MIMAT0005907	hsa-miR-1256	chr1	0	0	0	0	0	0	0	0	0	0	0	0	#DIV/0!
MIMAT0027362	hsa-miR-6730-3p	chr1	0	0	0	0	0	0	0	0	0	0	0	0	#DIV/0!		MIMAT0018930	hsa-miR-4418	chr1	0	0	0	0	0	0	0	0	0	0	0	0	#DIV/0!
MIMAT0018098	hsa-miR-3675-5p	chr1	0	0	0	0	0	0	0	0	0	0	0	0	#DIV/0!		MIMAT0024610	hsa-miR-6127	chr1	0	0	0	0	0	0	0	0	0	0	0	0	#DIV/0!
MIMAT0018099	hsa-miR-3675-3p	chr1	0	0	0	0	0	0	0	0	0	0	0	0	#DIV/0!		MIMAT0016882	hsa-miR-4253	chr1	0	0	0	0	0	0	0	0	0	0	0	0	#DIV/0!
MIMAT0019357	hsa-miR-3972	chr1	0	0	0	0	0	0	0	0	0	0	0	0	#DIV/0!		MIMAT0027363	hsa-miR-6731-5p	chr1	0	0	0	0	0	0	0	0	0	0	0	0	#DIV/0!
MIMAT0019788	hsa-miR-4695-5p	chr1	0	1.03276	0.841828	0	0	0	0	0.407859	0	0.624864	0	0.135953	#DIV/0!		MIMAT0027364	hsa-miR-6731-3p	chr1	0	0	0	0	0	0	0	0	0	0	0	0	#DIV/0!
MIMAT0019789	hsa-miR-4695-3p	chr1	0	0	0	0	0	0	0	0	0	0	0	0	#DIV/0!		MIMAT0018940	hsa-miR-4425	chr1	0	0	0	0	0	0	0	0	0	0	0	0	#DIV/0!
MIMAT0005880	hsa-miR-1290	chr1	0	0	0	0	0	0	0	0	0	0	0	0	#DIV/0!		MIMAT0018933	hsa-miR-4420	chr1	0	0	0	0	0	0	0	0	0	0	0	0	#DIV/0!
MIMAT0023709	hsa-miR-6084	chr1	0	0.516382	0	0	0	0	0.361819	0	0	0.172127	0	0.120606	#DIV/0!		MIMAT0016884	hsa-miR-4254	chr1	0.617288	0	2.25495	0	0	0	0	0	0	0.957412	0	0	#DIV/0!
MIMAT0005907	hsa-miR-1256	chr1	0	0	0	0	0	0	0	0	0	0	0	0	#DIV/0!		MIMAT0022286	hsa-miR-5585-3p	chr1	0	0	0	0	0	0	0	0	0	0	0	0	#DIV/0!
MIMAT0018930	hsa-miR-4418	chr1	0	0	0	0	0	0	0	0	0	0	0	0	#DIV/0!		MIMAT0026615	hsa-miR-552-5p	chr1	0	0	0	0	0	0	1.19243	0	0	0	0	0.397476	#DIV/0!
MIMAT0024610	hsa-miR-6127	chr1	0	0	0	0	0	0	0	0	0	0	0	0	#DIV/0!		MIMAT0016885	hsa-miR-4255	chr1	0	0	0	0	0	0	0	0	0	0	0	0	#DIV/0!
MIMAT0019769	hsa-miR-4684-5p	chr1	0	0	0	0	0	0	0	0	0	0	0	0	#DIV/0!		MIMAT0027365	hsa-miR-6732-5p	chr1	0	0	0	0	0	0	0	0	0	0	0	0	#DIV/0!
MIMAT0019770	hsa-miR-4684-3p	chr1	0	0	0	0	0	0	0	0	0	0	0	0	#DIV/0!		MIMAT0027366	hsa-miR-6732-3p	chr1	0	0	0	0	0	0	0	0	0	0	0	0	#DIV/0!
MIMAT0016882	hsa-miR-4253	chr1	0	0	0	0	0	0	0	0	0	0	0	0	#DIV/0!		MIMAT0022275	hsa-miR-5581-5p	chr1	0	0	0	0	0	0	0	0	0	0	0	0	#DIV/0!
MIMAT0027363	hsa-miR-6731-5p	chr1	0	0	0	0	0	0	0	0	0	0	0	0	#DIV/0!		MIMAT0027367	hsa-miR-6733-5p	chr1	0	0	0	0	0	0	2.38486	0	3.32308	0	0	1.90265	#DIV/0!
MIMAT0027364	hsa-miR-6731-3p	chr1	0	0	0	0	0	0	0	0	0	0	0	0	#DIV/0!		MIMAT0027370	hsa-miR-6734-3p	chr1	0	0	0	0	0	0	0	0	0	0	0	0	#DIV/0!
MIMAT0009451	hsa-miR-1976	chr1	0	1.03276	0	0	0	0	0.361819	0	0	0.344255	0	0.120606	#DIV/0!		MIMAT0023704	hsa-miR-6079	chr1	0	0	0	0	0	0	0	0	0	0	0	0	#DIV/0!
MIMAT0018933	hsa-miR-4420	chr1	0	0	0	0	0	0	0	0	0	0	0	0	#DIV/0!		MIMAT0022283	hsa-miR-5584-5p	chr1	0	0	0	0	0	0	0	0	0	0	0	0	#DIV/0!
MIMAT0016884	hsa-miR-4254	chr1	0.406286	0	0	0	0	0	0	0	0	0.135429	0	0	#DIV/0!		MIMAT0022284	hsa-miR-5584-3p	chr1	0	0	0	0	0	0	0	0	0	0	0	0	#DIV/0!
MIMAT0022285	hsa-miR-5585-5p	chr1	0	0	0	0	0	0	0	0	0	0	0	0	#DIV/0!		MIMAT0025454	hsa-miR-6500-5p	chr1	0	0	0	0	0	0	0	0	0	0	0	0	#DIV/0!
MIMAT0022286	hsa-miR-5585-3p	chr1	0	0	0	0	0	0	0	0	0	0	0	0	#DIV/0!		MIMAT0010364	hsa-miR-761	chr1	0	0	0	0	0	0	0	0	0	0	0	0	#DIV/0!
MIMAT0016885	hsa-miR-4255	chr1	0	0	0	0	0	0	0	0	0	0	0	0	#DIV/0!		MIMAT0019942	hsa-miR-4781-5p	chr1	0	0	0	0	0	0	0	0	0	0	0	0	#DIV/0!
MIMAT0027365	hsa-miR-6732-5p	chr1	0	0	0	0	0	0	0	0	0	0	0	0	#DIV/0!		MIMAT0019943	hsa-miR-4781-3p	chr1	0.617288	0	0	0	0	0	0	1.20103	1.10769	0.205763	0	0.769573	#DIV/0!
MIMAT0027366	hsa-miR-6732-3p	chr1	0.812572	2.58191	0.420914	0	0	0	0	0	0	1.2718	0	0	#DIV/0!		MIMAT0019816	hsa-miR-4711-5p	chr1	0	0	0	0	0	0	0	0	0	0	0	0	#DIV/0!
MIMAT0022275	hsa-miR-5581-5p	chr1	0	0	0	0	0	0	0	0	0	0	0	0	#DIV/0!		MIMAT0019817	hsa-miR-4711-3p	chr1	0	0	0	0	0	0	0	0	0	0	0	0	#DIV/0!
MIMAT0018080	hsa-miR-3659	chr1	0	0	0	0	0	0	0	0	0	0	0	0	#DIV/0!		MIMAT0049026	hsa-miR-12132	chr1	0	0	0	0	0	0	0	0	0	0	0	0	#DIV/0!
MIMAT0027368	hsa-miR-6733-3p	chr1	0	0	0	0	0	0	0	0	0.408171	0	0	0.136057	#DIV/0!		MIMAT0014978	hsa-miR-3116	chr1	0	0	0	0	0	0	0	0	0	0	0	0	#DIV/0!
MIMAT0027370	hsa-miR-6734-3p	chr1	1.21886	0.516382	0	0	0	0	0.361819	0.407859	0	0.578413	0	0.256559	#DIV/0!		MIMAT0014978_1	hsa-miR-3116	chr1	0	0	0	0	0	0	0	0	0	0	0	0	#DIV/0!
MIMAT0027372	hsa-miR-6735-3p	chr1	2.03143	0	0.420914	0	0	0	0	0	0	0.817448	0	0	#DIV/0!		MIMAT0023693	hsa-miR-6068	chr1	0	0	0	0	0	0	0	0	0	0	0	0	#DIV/0!
MIMAT0023704	hsa-miR-6079	chr1	0	0	0	0	0	0	0	0	0	0	0	0	#DIV/0!		MIMAT0019967	hsa-miR-4794	chr1	0	0	0.563737	0	0	0	0	0	0	0.187912	0	0	#DIV/0!
MIMAT0022284	hsa-miR-5584-3p	chr1	0	0	0	0	0	0	2.17091	0	0	0	0	0.723637	#DIV/0!		MIMAT0018094	hsa-miR-3671	chr1	0	0	0	0	0	0	0	0	0	0	0	0	#DIV/0!
MIMAT0025454	hsa-miR-6500-5p	chr1	0.406286	1.03276	0	0	0	0	0	0	0	0.479684	0	0	#DIV/0!		MIMAT0019197	hsa-miR-3117-5p	chr1	0	0	0	0	0	0	0	0	0	0	0	0	#DIV/0!
MIMAT0010364	hsa-miR-761	chr1	0	0	0	0	0	0	0	0	0	0	0	0	#DIV/0!		MIMAT0004612	hsa-miR-186-3p	chr1	0	0	0.563737	0	0	0	0	0	0	0.187912	0	0	#DIV/0!
MIMAT0019942	hsa-miR-4781-5p	chr1	0	0	0	0	0	0	0	0	0	0	0	0	#DIV/0!		MIMAT0028222	hsa-miR-7156-5p	chr1	0	0	0	0	0	0	0	0	0	0	0	0	#DIV/0!
MIMAT0018935	hsa-miR-4422	chr1	0	0	0	0	0	0	0	0	0	0	0	0	#DIV/0!		MIMAT0019232	hsa-miR-4423-5p	chr1	0	0	0	0	0	0	0	0	0	0	0	0	#DIV/0!
MIMAT0019816	hsa-miR-4711-5p	chr1	0	0	0	0	0	0	0	0	0	0	0	0	#DIV/0!		MIMAT0018936	hsa-miR-4423-3p	chr1	0	0	0	0	0	0	0	0	0	0	0	0	#DIV/0!
MIMAT0019817	hsa-miR-4711-3p	chr1	0	0	1.26274	0	0	0	0	0	0	0.420914	0	0	#DIV/0!		MIMAT0030431	hsa-miR-7856-5p	chr1	0	0	0	0	0	0	0	0	0	0	0	0	#DIV/0!
MIMAT0049026	hsa-miR-12132	chr1	0	0	0	0	0	0	0	0	0	0	0	0	#DIV/0!		MIMAT0049027	hsa-miR-12133	chr1	0	0	0	0	0	0	0	0	0	0	0	0	#DIV/0!
MIMAT0014978	hsa-miR-3116	chr1	0	0	0	0	0	0	0	0	0	0	0	0	#DIV/0!		MIMAT0003216	hsa-miR-553	chr1	0	0	0	0	0	0	0	0	0	0	0	0	#DIV/0!
MIMAT0014978_1	hsa-miR-3116	chr1	0	0.516382	0.420914	0	0	0	0	0	0	0.312432	0	0	#DIV/0!		MIMAT0030427	hsa-miR-7852-3p	chr1	0	0	0	0	0	0	0	0	0	0	0	0	#DIV/0!
MIMAT0023693	hsa-miR-6068	chr1	0	0	0	0	0	0	0	0	0	0	0	0	#DIV/0!		MIMAT0016877	hsa-miR-4256	chr1	0	0	0	0	0	0	0	0	0	0	0	0	#DIV/0!
MIMAT0018094	hsa-miR-3671	chr1	0	0	0	0	0	0	0	0	0	0	0	0	#DIV/0!		MIMAT0018938	hsa-miR-548ac	chr1	0	0	0	0	0	0	0	0	0	0	0	0	#DIV/0!
MIMAT0004513	hsa-miR-101-5p	chr1	0	0	0	0	0	0	0	0	0	0	0	0	#DIV/0!		MIMAT0027374	hsa-miR-6736-3p	chr1	0	0	0	0	0	0	0	0	0	0	0	0	#DIV/0!
MIMAT0014979	hsa-miR-3117-3p	chr1	0	0	0	0	0	0	0	0	0	0	0	0	#DIV/0!		MIMAT0021079	hsa-miR-5087	chr1	0	0	0	0	0	0	0	0	0	0	0	0	#DIV/0!
MIMAT0019197	hsa-miR-3117-5p	chr1	0	0	0	0	0	0	0	0	0	0	0	0	#DIV/0!		MIMAT0023702	hsa-miR-6077	chr1	0	0	0	0	0	0	0	0	0	0	0	0	#DIV/0!
MIMAT0004612	hsa-miR-186-3p	chr1	0	0	0.420914	0	0	0	0	0	0	0.140305	0	0	#DIV/0!		MIMAT0027656	hsa-miR-6878-5p	chr1	0	0	0	0	0	0	0	0	0	0	0	0	#DIV/0!
MIMAT0019232	hsa-miR-4423-5p	chr1	0.406286	0	0	0	0	0	0	0	0	0.135429	0	0	#DIV/0!		MIMAT0027657	hsa-miR-6878-3p	chr1	0	0	0	0	0	0	0	0	0	0	0	0	#DIV/0!
MIMAT0018936	hsa-miR-4423-3p	chr1	0	0	0	0	0	0	0	0	0	0	0	0	#DIV/0!		MIMAT0016878	hsa-miR-4257	chr1	0	0	0	0	0	0	0	0	0	0	0	0	#DIV/0!
MIMAT0030431	hsa-miR-7856-5p	chr1	0	0	0	0	0	0	0	0	0	0	0	0	#DIV/0!		MIMAT0003217	hsa-miR-554	chr1	0	0	0	0	0	0	0	0	0	0	0	0	#DIV/0!
MIMAT0003216	hsa-miR-553	chr1	0	0	0	0	0	0	0	0	0	0	0	0	#DIV/0!		MIMAT0031010	hsa-miR-8083	chr1	0	0	0	0	0	0	0	0	0	0	0	0	#DIV/0!
MIMAT0030427	hsa-miR-7852-3p	chr1	0	0	0	0	0	0	0	0	0	0	0	0	#DIV/0!		MIMAT0022491	hsa-miR-5698	chr1	0	0	0	0	0	0	0	0	0	0	0	0	#DIV/0!
MIMAT0016877	hsa-miR-4256	chr1	0	0	0	0	0	0	0	0	0	0	0	0	#DIV/0!		MIMAT0037332	hsa-miR-190b-3p	chr1	0	0	0	0	0	0	0	0	0	0	0	0	#DIV/0!
MIMAT0044656	hsa-miR-11399	chr1	0	0	0	0	0	0	0	0	0	0	0	0	#DIV/0!		MIMAT0016879	hsa-miR-4258	chr1	0	0	0	0	0	0	0	0	0	0	0	0	#DIV/0!
MIMAT0018938	hsa-miR-548ac	chr1	0	1.03276	0	0	0	0	0	0	0.816342	0.344255	0	0.272114	#DIV/0!		MIMAT0003219	hsa-miR-555	chr1	0	0	0	0	0	0	0	0	0	0	0	0	#DIV/0!
MIMAT0021079	hsa-miR-5087	chr1	0.812572	0	0	0	0	0	0	0	0	0.270857	0	0	#DIV/0!		MIMAT0027377	hsa-miR-6738-5p	chr1	0	0	0	0	0	0	0	0	0	0	0	0	#DIV/0!
MIMAT0023702	hsa-miR-6077	chr1	0	0	0	0	0	0	0	0	0	0	0	0	#DIV/0!		MIMAT0003945	hsa-miR-765	chr1	0	1.08819	1.69121	0	0	0	0	0	0	0.926465	0	0	#DIV/0!
MIMAT0027657	hsa-miR-6878-3p	chr1	0	0	0	0	0	0	0	0	0	0	0	0	#DIV/0!		MIMAT0016880	hsa-miR-4259	chr1	0	0	0	0	0	0	0	0	0	0	0	0	#DIV/0!
MIMAT0016878	hsa-miR-4257	chr1	0	0	0	0	0	0	0	0	0	0	0	0	#DIV/0!		MIMAT0021118	hsa-miR-5187-3p	chr1	0	0	0	0	0	0	0	0	0	0	0	0	#DIV/0!
MIMAT0003217	hsa-miR-554	chr1	0	0	0	0	0	0	0	0	0	0	0	0	#DIV/0!		MIMAT0005945	hsa-miR-1255b-5p	chr1	0	0	0	0	0	0	0	0	0	0	0	0	#DIV/0!
MIMAT0031010	hsa-miR-8083	chr1	0	0	0	0	0	0	0	0	0	0	0	0	#DIV/0!		MIMAT0022725	hsa-miR-1255b-2-3p	chr1	0	0	0	0	0	0	0	0	0	0	0	0	#DIV/0!
MIMAT0027375	hsa-miR-6737-5p	chr1	0	0	0	0	0	0	0	0	0	0	0	0	#DIV/0!		MIMAT0003221	hsa-miR-557	chr1	0	0	0.563737	0	0	0	0	0	0	0.187912	0	0	#DIV/0!
MIMAT0037332	hsa-miR-190b-3p	chr1	0	0	0	0	0	0	0	0	0	0	0	0	#DIV/0!		MIMAT0014981	hsa-miR-3119	chr1	0	0	0	0	0	0	0	0	0	0	0	0	#DIV/0!
MIMAT0016879	hsa-miR-4258	chr1	0	0	0	0	0	0	0	0	0	0	0	0	#DIV/0!		MIMAT0014981_1	hsa-miR-3119	chr1	0	0	0	0	0	0	0	0	0	0	0	0	#DIV/0!
MIMAT0003219	hsa-miR-555	chr1	0	0	0	0	0	0	0	0	0	0	0	0	#DIV/0!		MIMAT0022293	hsa-miR-1295b-5p	chr1	0	0	0	0	0	0	0	0	0	0	0	0	#DIV/0!
MIMAT0027377	hsa-miR-6738-5p	chr1	0	0	0.420914	0	0	0	0	0	0	0.140305	0	0	#DIV/0!		MIMAT0022294	hsa-miR-1295b-3p	chr1	0.617288	0	0	0	0	0	0	0	0	0.205763	0	0	#DIV/0!
MIMAT0016880	hsa-miR-4259	chr1	0	0	0	0	0	0	0	0	0	0	0	0	#DIV/0!		MIMAT0014982	hsa-miR-3120-3p	chr1	0	0	0	0	0	0	0	0	0	0	0	0	#DIV/0!
MIMAT0021117	hsa-miR-5187-5p	chr1	0	1.03276	0	0	0	0	0.361819	0	0	0.344255	0	0.120606	#DIV/0!		MIMAT0019198	hsa-miR-3120-5p	chr1	0	0	0	0	0	0	0	0	0	0	0	0	#DIV/0!
MIMAT0021118	hsa-miR-5187-3p	chr1	0	0	0	0	0	0	0	0	0	0	0	0	#DIV/0!		MIMAT0002804	hsa-miR-488-5p	chr1	0	0	0	0	0	0	0	0	0	0	0	0	#DIV/0!
MIMAT0018078	hsa-miR-3658	chr1	0.406286	0	0.420914	0	0	0	0	0	0	0.275733	0	0	#DIV/0!		MIMAT0004763	hsa-miR-488-3p	chr1	0	2.17637	0	0	0	0	0	0	0	0.725457	0	0	#DIV/0!
MIMAT0004971	hsa-miR-921	chr1	0	0	0	0	0	0	0	0	0	0	0	0	#DIV/0!		MIMAT0049010	hsa-miR-12116	chr1	0	0	0	0	0	0	0	0	0	0	0	0	#DIV/0!
MIMAT0005945	hsa-miR-1255b-5p	chr1	0.406286	0	0	0	0	0	0	0	0	0.135429	0	0	#DIV/0!		MIMAT0019199	hsa-miR-3121-5p	chr1	0	0	0	0	0	0	0	0	0	0	0	0	#DIV/0!
MIMAT0022725	hsa-miR-1255b-2-3p	chr1	0	0	0	0	0	0	0	0	0	0	0	0	#DIV/0!		MIMAT0019861	hsa-miR-4735-3p	chr1	0	0	0	0	0	0	0	0	0	0	0	0	#DIV/0!
MIMAT0003221	hsa-miR-557	chr1	0	0	0	0	0	0	0	0	0	0	0	0	#DIV/0!		MIMAT0021122	hsa-miR-5191	chr1	0	0	0	0	0	0	0	0	0	0	0	0	#DIV/0!
MIMAT0014981	hsa-miR-3119	chr1	0	0	0	0	0	0	0	0	0	0	0	0	#DIV/0!		MIMAT0027381	hsa-miR-6740-5p	chr1	1.23458	0	2.25495	0	0	0	0	0	1.10769	1.16317	0	0.369231	#DIV/0!
MIMAT0014981_1	hsa-miR-3119	chr1	0	0	0	0	0	0	0	0	0	0	0	0	#DIV/0!		MIMAT0027620	hsa-miR-6769b-5p	chr1	0	0	0	0	0	0	0	0	0	0	0	0	#DIV/0!
MIMAT0005885	hsa-miR-1295a	chr1	0	0	0	0	0	0	0	0	0	0	0	0	#DIV/0!		MIMAT0027621	hsa-miR-6769b-3p	chr1	0	0	0	0	0	0	0	0	0	0	0	0	#DIV/0!
MIMAT0022293	hsa-miR-1295b-5p	chr1	0	0	0	0	0	0	0	0	0	0	0	0	#DIV/0!		MIMAT0009197	hsa-miR-205-3p	chr1	0	0	0	0	0	0	0	0	0	0	0	0	#DIV/0!
MIMAT0022294	hsa-miR-1295b-3p	chr1	0	0	0	0	0	0	0	0	0	0	0	0	#DIV/0!		MIMAT0016881	hsa-miR-4260	chr1	0	0	0	0	0	0	0	0	0	0	0	0	#DIV/0!
MIMAT0002804	hsa-miR-488-5p	chr1	0	0	0	0	0	0	0	0	0	0	0	0	#DIV/0!		MIMAT0014984	hsa-miR-3122	chr1	0	0	0	0	0	0	0	0	0	0	0	0	#DIV/0!
MIMAT0004763	hsa-miR-488-3p	chr1	0	0	0	0	0	0	0.361819	0	0	0	0	0.120606	#DIV/0!		MIMAT0027384	hsa-miR-6741-3p	chr1	0	0	0	0	0	0	0	0	0	0	0	0	#DIV/0!
MIMAT0018939	hsa-miR-4424	chr1	0	0	0	0	0	0	0.361819	0	0	0	0	0.120606	#DIV/0!		MIMAT0021039	hsa-miR-5008-5p	chr1	0	0	0	0	0	0	0	0	0	0	0	0	#DIV/0!
MIMAT0049010	hsa-miR-12116	chr1	0	0	0	0	0	0	0	0	0	0	0	0	#DIV/0!		MIMAT0021040	hsa-miR-5008-3p	chr1	0	0	0	0	0	0	0	0	0	0	0	0	#DIV/0!
MIMAT0019199	hsa-miR-3121-5p	chr1	0	0	0	0	0	0	0	0	0	0	0	0	#DIV/0!		MIMAT0027386	hsa-miR-6742-3p	chr1	0	1.63228	1.12747	0	0	0	0	0	0	0.919917	0	0	#DIV/0!
MIMAT0019861	hsa-miR-4735-3p	chr1	0	0	0	0	0	0	0	0	0	0	0	0	#DIV/0!		MIMAT0019741	hsa-miR-4666a-5p	chr1	0	0	0	0	0	0	0	0	0	0	0	0	#DIV/0!
MIMAT0021122	hsa-miR-5191	chr1	0	0	0	0	0	0	0	0	0	0	0	0	#DIV/0!		MIMAT0018942	hsa-miR-4427	chr1	0	0	0	0	0	0	0	0	0	0	0	0	#DIV/0!
MIMAT0005586	hsa-miR-1231	chr1	0	0	0	0	0	0	0	0	0	0	0	0	#DIV/0!		MIMAT0019752	hsa-miR-4671-5p	chr1	0	0	0	0	0	0	0	0	0	0	0	0	#DIV/0!
MIMAT0027379	hsa-miR-6739-5p	chr1	0	0	0	0	0	0	0	0	0	0	0	0	#DIV/0!		MIMAT0019753	hsa-miR-4671-3p	chr1	0	0	0	0	0	0	0	0	0	0	0	0	#DIV/0!
MIMAT0027381	hsa-miR-6740-5p	chr1	0.406286	0.516382	0.420914	0	0	0	0.361819	0	0	0.447861	0	0.120606	#DIV/0!		MIMAT0019890	hsa-miR-4753-5p	chr1	0	0	0	0	0	0	0	0	0	0	0	0	#DIV/0!
MIMAT0027382	hsa-miR-6740-3p	chr1	0	1.54915	0	0	0	0	0	0	0	0.516382	0	0	#DIV/0!		MIMAT0007399	hsa-miR-1537-3p	chr1	0	0	0	0	0	0	0	0	0	0	0	0	#DIV/0!
MIMAT0027620	hsa-miR-6769b-5p	chr1	0	0	0	0	0	0	0	0	0	0	0	0	#DIV/0!		MIMAT0026765	hsa-miR-1537-5p	chr1	0	0	0	0	0	0	0	0	0	0	0	0	#DIV/0!
MIMAT0027621	hsa-miR-6769b-3p	chr1	1.62514	0	0.420914	0	0	0	0	0	0	0.682019	0	0	#DIV/0!		MIMAT0014985	hsa-miR-3123	chr1	0	0	0	0	0	0	0	0	0	0	0	0	#DIV/0!
MIMAT0009197	hsa-miR-205-3p	chr1	0	0	0	0	0	0	0	0	0	0	0	0	#DIV/0!		MIMAT0018190	hsa-miR-3916	chr1	0	0	0	0	0	0	0	0	0	0	0	0	#DIV/0!
MIMAT0016881	hsa-miR-4260	chr1	0	0	0	0	0	0	0	0	0	0	0	0	#DIV/0!		MIMAT0019200	hsa-miR-3124-3p	chr1	0	0	0	0	0	0	0	0	0	0	0	0	#DIV/0!
MIMAT0014984	hsa-miR-3122	chr1	0	0	0	0	0	0	0	0	0	0	0	0	#DIV/0!		MIMAT0023697	hsa-miR-6072	chr10	0	0	0	0	0	0	0	0	0	0	0	0	#DIV/0!
MIMAT0026476	hsa-miR-215-3p	chr1	0.406286	0	0	0	0	0	0.361819	0	0	0.135429	0	0.120606	#DIV/0!		MIMAT0023703	hsa-miR-6078	chr10	0	0	0	0	0	0	0	0	0	0	0	0	#DIV/0!
MIMAT0027384	hsa-miR-6741-3p	chr1	0	0.516382	0.841828	0	0	0	0	0	0	0.452737	0	0	#DIV/0!		MIMAT0015029	hsa-miR-3155a	chr10	0	0	0	0	0	0	0	0	0	0	0	0	#DIV/0!
MIMAT0021039	hsa-miR-5008-5p	chr1	0	0	0	0	0	0	0	0	0	0	0	0	#DIV/0!		MIMAT0019012	hsa-miR-3155b	chr10	0	0	0	0	0	0	0	0	0	0	0	0	#DIV/0!
MIMAT0021040	hsa-miR-5008-3p	chr1	0.406286	1.03276	0.420914	0	0	0	0	0	0	0.619988	0	0	#DIV/0!		MIMAT0019013	hsa-miR-548ak	chr10	0	0	0	0	0	0	0	0	0	0	0	0	#DIV/0!
MIMAT0018001	hsa-miR-3620-3p	chr1	12.1886	10.844	9.68102	0	0	0	0.361819	0	0.408171	10.9045	0	0.256663	#DIV/0!		MIMAT0019014	hsa-miR-4480	chr10	0	0	0	0	0	0	0	0	0	0	0	0	#DIV/0!
MIMAT0027385	hsa-miR-6742-5p	chr1	0	0	0	0	0	0	0	0	0	0	0	0	#DIV/0!		MIMAT0019015	hsa-miR-4481	chr10	0	0	0	0	0	0	0	0	0	0	0	0	#DIV/0!
MIMAT0019741	hsa-miR-4666a-5p	chr1	1.62514	0	0	0	0	0	0	0	0	0.541715	0	0	#DIV/0!		MIMAT0016848	hsa-miR-4293	chr10	0	0	0	0	0	0	0	0	0	0	0	0	#DIV/0!
MIMAT0019742	hsa-miR-4666a-3p	chr1	0	0	0	0	0	0	0	0	0	0	0	0	#DIV/0!		MIMAT0005918	hsa-miR-1265	chr10	0	0	0	0	0	0	0	0	0	0	0	0	#DIV/0!
MIMAT0005827	hsa-miR-1182	chr1	0	0	0	0	0	0	0	0	0	0	0	0	#DIV/0!		MIMAT0026606	hsa-miR-511-3p	chr10	0	0	0	0	0	0	0	0	0	0	0	0	#DIV/0!
MIMAT0019890	hsa-miR-4753-5p	chr1	0	0	0	0	0	0	0	0	0	0	0	0	#DIV/0!		MIMAT0019757	hsa-miR-4675	chr10	0	0	0	0	0	0	0	0	0	0	0	0	#DIV/0!
MIMAT0007399	hsa-miR-1537-3p	chr1	0.812572	0.516382	0	0	0	0	0	0	0	0.442985	0	0	#DIV/0!		MIMAT0007891	hsa-miR-1915-5p	chr10	0.617288	0.544093	1.69121	0	0	0	0	0	0	0.950864	0	0	#DIV/0!
MIMAT0026765	hsa-miR-1537-5p	chr1	0	0	0	0	0	0	0	0	0	0	0	0	#DIV/0!		MIMAT0003271	hsa-miR-603	chr10	0	0	0	0	0	0	0	0	0	0	0	0	#DIV/0!
MIMAT0014985	hsa-miR-3123	chr1	0	0	0	0	0	0	0	0	0	0	0	0	#DIV/0!		MIMAT0031013	hsa-miR-8086	chr10	0	0	0	0	0	0	0	0	0	0	0	0	#DIV/0!
MIMAT0018190	hsa-miR-3916	chr1	0	0	0	0	0	0	0	0	0	0	0	0	#DIV/0!		MIMAT0003272	hsa-miR-604	chr10	0	0	0	0	0	0	0	0	0	0	0	0	#DIV/0!
MIMAT0019200	hsa-miR-3124-3p	chr1	0	0	0.420914	0	0	0	0	0	0	0.140305	0	0	#DIV/0!		MIMAT0004981	hsa-miR-938	chr10	0	0	0	0	0	0	0	0	0	0	0	0	#DIV/0!
MIMAT0023697	hsa-miR-6072	chr10	0	0	0	0	0	0	0	0	0	0	0	0	#DIV/0!		MIMAT0028234	hsa-miR-7162-5p	chr10	0	0	0	0	0	0	0	0	0	0	0	0	#DIV/0!
MIMAT0023703	hsa-miR-6078	chr10	0	0	0	0	0	0	0	0	0	0	0	0	#DIV/0!		MIMAT0028235	hsa-miR-7162-3p	chr10	0	0	0	0	0	0	0	0	0	0	0	0	#DIV/0!
MIMAT0015029	hsa-miR-3155a	chr10	0	0	0	0	0	0	0	0	0	0	0	0	#DIV/0!		MIMAT0017988	hsa-miR-3611	chr10	0	0	0	0	0	0	0	0	0	0	0	0	#DIV/0!
MIMAT0019012	hsa-miR-3155b	chr10	0	0	0	0	0	0	0	0	0	0	0	0	#DIV/0!		MIMAT0019768	hsa-miR-4683	chr10	0	0	0	0	0	0	0	0	0	0	0	0	#DIV/0!
MIMAT0019013	hsa-miR-548ak	chr10	0	0	0	0	0	0	0	0	0	0	0	0	#DIV/0!		MIMAT0015030	hsa-miR-3156-5p	chr10	0	0	0	0	0	0	0	0	0	0	0	0	#DIV/0!
MIMAT0019014	hsa-miR-4480	chr10	0	0	0	0	0	0	0	0	0	0	0	0	#DIV/0!		MIMAT0019209	hsa-miR-3156-3p	chr10	0	0	0	0	0	0	0	0	0	0	0	0	#DIV/0!
MIMAT0019015	hsa-miR-4481	chr10	0	0	0	0	0	0	0	0	0	0	0	0	#DIV/0!		MIMAT0016849	hsa-miR-4294	chr10	0	0	0	0	0	0	0	0	0	0	0	0	#DIV/0!
MIMAT0016848	hsa-miR-4293	chr10	0	0	0	0	0	0	0	0	0	0	0	0	#DIV/0!		MIMAT0003273	hsa-miR-605-5p	chr10	0	0	0	0	0	0	0	0	0	0	0	0	#DIV/0!
MIMAT0005918	hsa-miR-1265	chr10	0	0	0	0	0	0	0	0	0	0	0	0	#DIV/0!		MIMAT0026621	hsa-miR-605-3p	chr10	0	0	0	0	0	0	0	0	0	0	0	0	#DIV/0!
MIMAT0026606	hsa-miR-511-3p	chr10	0.406286	0	0	0	0	0	0.361819	0	1.22451	0.135429	0	0.528777	#DIV/0!		MIMAT0026739	hsa-miR-548f-5p	chr10	0	0	0	0	0	0	0	0	0	0	0	0	#DIV/0!
MIMAT0019757	hsa-miR-4675	chr10	0	1.54915	0	0	0	0	0	0	0	0.516382	0	0	#DIV/0!		MIMAT0018199	hsa-miR-3924	chr10	0	0	0	0	0	0	0	0	0	0	0	0	#DIV/0!
MIMAT0007891	hsa-miR-1915-5p	chr10	6.90686	7.22935	7.15554	0	0	0	0	1.63144	0	7.09725	0	0.543812	#DIV/0!		MIMAT0028212	hsa-miR-7151-5p	chr10	0	0	0	0	0	0	0	0	0	0	0	0	#DIV/0!
MIMAT0031013	hsa-miR-8086	chr10	0	0	0	0	0	0	0	0	0	0	0	0	#DIV/0!		MIMAT0028213	hsa-miR-7151-3p	chr10	0	0	0	0	0	0	0	0	0	0	0	0	#DIV/0!
MIMAT0003272	hsa-miR-604	chr10	0	0	0	0	0	0	0	0	0	0	0	0	#DIV/0!		MIMAT0028214	hsa-miR-7152-5p	chr10	0	0	0	0	0	0	0	0	0	0	0	0	#DIV/0!
MIMAT0004981	hsa-miR-938	chr10	0	0	0	0	0	0	0	0	0	0	0	0	#DIV/0!		MIMAT0028215	hsa-miR-7152-3p	chr10	0	0	0	0	0	0	0	0	0	0	0	0	#DIV/0!
MIMAT0028234	hsa-miR-7162-5p	chr10	0	0	0	0	0	0	0	0	0	0	0	0	#DIV/0!		MIMAT0019758	hsa-miR-4676-5p	chr10	0	0	0	0	0	0	0	0	0	0	0	0	#DIV/0!
MIMAT0028235	hsa-miR-7162-3p	chr10	0	0	0	0	0	0	0	0	0	0	0	0	#DIV/0!		MIMAT0019759	hsa-miR-4676-3p	chr10	0	0	1.12747	0	0	0	1.19243	0	0	0.375825	0	0.397476	#DIV/0!
MIMAT0015030	hsa-miR-3156-5p	chr10	0	0	0	0	0	0	0	0	0	0	0	0	#DIV/0!		MIMAT0003274	hsa-miR-606	chr10	0	0	0	0	0	0	0	0	0	0	0	0	#DIV/0!
MIMAT0019209	hsa-miR-3156-3p	chr10	0	0	0	0	0	0	0	0	0	0	0	0	#DIV/0!		MIMAT0019762	hsa-miR-4678	chr10	0	0	0	0	0	0	0	0	0	0	0	0	#DIV/0!
MIMAT0016849	hsa-miR-4294	chr10	0	0	0	0	0	0	0	0	0	0	0	0	#DIV/0!		MIMAT0019763	hsa-miR-4679	chr10	0	0	0	0	0	0	0	0	0	0	0	0	#DIV/0!
MIMAT0026621	hsa-miR-605-3p	chr10	0	0	0	0	0	0	0	0	0	0	0	0	#DIV/0!		MIMAT0019763_1	hsa-miR-4679	chr10	0	0	0	0	0	0	0	0	0	0	0	0	#DIV/0!
MIMAT0005895	hsa-miR-548f-3p	chr10	0.406286	0	0	0	0	0	0	0.407859	0	0.135429	0	0.135953	#DIV/0!		MIMAT0048635	hsa-miR-3085-5p	chr10	0	0	0	0	0	0	0	0	0	0	0	0	#DIV/0!
MIMAT0026739	hsa-miR-548f-5p	chr10	0	0	0	0	0	0	0	0	0	0	0	0	#DIV/0!		MIMAT0048636	hsa-miR-3085-3p	chr10	0	0	0	0	0	0	0	0	2.21539	0	0	0.738462	#DIV/0!
MIMAT0018199	hsa-miR-3924	chr10	0	0	0	0	0	0	0	0	0	0	0	0	#DIV/0!		MIMAT0026738	hsa-miR-1287-3p	chr10	0	0	0	0	0	0	0	0	2.21539	0	0	0.738462	#DIV/0!
MIMAT0026637	hsa-miR-1296-3p	chr10	0	0	0	0	0	0	0	0	0	0	0	0	#DIV/0!		MIMAT0019771	hsa-miR-4685-5p	chr10	0	0	0	0	0	0	0	0	0	0	0	0	#DIV/0!
MIMAT0028212	hsa-miR-7151-5p	chr10	0	0	0	0	0	0	0	0	0.408171	0	0	0.136057	#DIV/0!		MIMAT0019772	hsa-miR-4685-3p	chr10	0	0	0	0	0	0	0	0	0	0	0	0	#DIV/0!
MIMAT0028213	hsa-miR-7151-3p	chr10	0	0	0	0	0	0	0	0	0	0	0	0	#DIV/0!		MIMAT0025470	hsa-miR-6507-5p	chr10	0	0	0	0	0	0	0	0	0	0	0	0	#DIV/0!
MIMAT0028214	hsa-miR-7152-5p	chr10	0	0	0	0	0	0	0	0	0	0	0	0	#DIV/0!		MIMAT0025471	hsa-miR-6507-3p	chr10	0	0	0	0	0	0	0	0	0	0	0	0	#DIV/0!
MIMAT0028215	hsa-miR-7152-3p	chr10	0	0	0	0	0	0	0	0	0	0	0	0	#DIV/0!		MIMAT0019211	hsa-miR-3158-5p	chr10	0	0	0	0	0	0	0	0	0	0	0	0	#DIV/0!
MIMAT0019758	hsa-miR-4676-5p	chr10	0	0	0	0	0	0	0.361819	0	0	0	0	0.120606	#DIV/0!		MIMAT0019211_1	hsa-miR-3158-5p	chr10	0	0	0	0	0	0	0	0	0	0	0	0	#DIV/0!
MIMAT0003274	hsa-miR-606	chr10	0	0	0	0	0	0	0	0	0	0	0	0	#DIV/0!		MIMAT0004979	hsa-miR-936	chr10	0	0	0	0	0	0	0	0	0	0	0	0	#DIV/0!
MIMAT0019762	hsa-miR-4678	chr10	0	0	0	0	0	0	0	0	0	0	0	0	#DIV/0!		MIMAT0003277	hsa-miR-609	chr10	0	0	0	0	0	0	0	0	0	0	0	0	#DIV/0!
MIMAT0019763_1	hsa-miR-4679	chr10	0	0	0	0	0	0	0	0	0	0	0	0	#DIV/0!		MIMAT0026736	hsa-miR-548e-5p	chr10	0	0	0	0	0	0	0	0	0	0	0	0	#DIV/0!
MIMAT0048635	hsa-miR-3085-5p	chr10	0	0	0	0	0	0	0	0	0	0	0	0	#DIV/0!		MIMAT0025842	hsa-miR-6715b-5p	chr10	0	0	0	0	0	0	0	0	0	0	0	0	#DIV/0!
MIMAT0048636	hsa-miR-3085-3p	chr10	0	0	0	0	0	0	0	0	0	0	0	0	#DIV/0!		MIMAT0025843	hsa-miR-6715b-3p	chr10	0	0	0	0	0	0	0	0	0	0	0	0	#DIV/0!
MIMAT0019771	hsa-miR-4685-5p	chr10	0	0	0	0	0	0	0	0	0	0	0	0	#DIV/0!		MIMAT0025841	hsa-miR-6715a-3p	chr10	0	0	0	0	0	0	0	0	0	0	0	0	#DIV/0!
MIMAT0019772	hsa-miR-4685-3p	chr10	5.28172	3.09829	0.420914	0	0	0	0	0	0	2.93364	0	0	#DIV/0!		MIMAT0016844	hsa-miR-4295	chr10	0	0	0	0	0	0	0	0	0	0	0	0	#DIV/0!
MIMAT0025470	hsa-miR-6507-5p	chr10	0	0	0	0	0	0	0	0	0	0	0	0	#DIV/0!		MIMAT0019017	hsa-miR-4483	chr10	0	0	0	0	0	0	0	0	0	0	0	0	#DIV/0!
MIMAT0025471	hsa-miR-6507-3p	chr10	0	0	0	0	0	0	0	0	0	0	0	0	#DIV/0!		MIMAT0048639	hsa-miR-9851-5p	chr10	0	0	0	0	0	0	0	0	0	0	0	0	#DIV/0!
MIMAT0003276	hsa-miR-608	chr10	0	0	0	0	0	0	0	0	0	0	0	0	#DIV/0!		MIMAT0048640	hsa-miR-9851-3p	chr10	0	0	0	0	0	0	0	0	0	0	0	0	#DIV/0!
MIMAT0004979	hsa-miR-936	chr10	0	0	0	0	0	0	0	0	0	0	0	0	#DIV/0!		MIMAT0018084	hsa-miR-3663-5p	chr10	0	0	0	0	0	0	0	0	0	0	0	0	#DIV/0!
MIMAT0003277	hsa-miR-609	chr10	0	0	0	0	0	0	0	0	0	0	0	0	#DIV/0!		MIMAT0019766	hsa-miR-4681	chr10	0	0	0	0	0	0	0	0	0	0	0	0	#DIV/0!
MIMAT0019764	hsa-miR-4680-5p	chr10	0	0.516382	0	0	0	0	0.361819	0	0	0.172127	0	0.120606	#DIV/0!		MIMAT0019767	hsa-miR-4682	chr10	0	0	0	0	0	0	0	0	0	0	0	0	#DIV/0!
MIMAT0026736	hsa-miR-548e-5p	chr10	0.406286	0	0	0	0	0	0	0	0	0.135429	0	0	#DIV/0!		MIMAT0018357	hsa-miR-3941	chr10	0	0	0	0	0	0	0	0	0	0	0	0	#DIV/0!
MIMAT0025842	hsa-miR-6715b-5p	chr10	0	0	0	0	0	0	0	0	0	0	0	0	#DIV/0!		MIMAT0016845	hsa-miR-4296	chr10	0	0	1.12747	0	0	0	0	0	0	0.375825	0	0	#DIV/0!
MIMAT0025843	hsa-miR-6715b-3p	chr10	0	0	0	0	0	0	0	0.407859	0	0	0	0.135953	#DIV/0!		MIMAT0019018	hsa-miR-4484	chr10	0.617288	1.08819	0.563737	0	0	0	0	0	0	0.756403	0	0	#DIV/0!
MIMAT0025841	hsa-miR-6715a-3p	chr10	0	0	0	0	0	0	0	0	0	0	0	0	#DIV/0!		MIMAT0002811	hsa-miR-202-3p	chr10	0	0	0	0	0	0	0	0	0	0	0	0	#DIV/0!
MIMAT0016844	hsa-miR-4295	chr10	0	0	0	0	0	0	0	0	0	0	0	0	#DIV/0!		MIMAT0018360	hsa-miR-3944-3p	chr10	1.23458	2.17637	0	0	0	0	0	1.20103	0	1.13698	0	0.400342	#DIV/0!
MIMAT0048639	hsa-miR-9851-5p	chr10	0	0	0	0	0	0	0	0	0	0	0	0	#DIV/0!		MIMAT0019231	hsa-miR-3944-5p	chr10	0	0	0	0	0	0	0	0	0	0	0	0	#DIV/0!
MIMAT0048640	hsa-miR-9851-3p	chr10	0	0	0	0	0	0	0	0	0	0	0	0	#DIV/0!		MIMAT0027387	hsa-miR-6743-5p	chr11	0	0	0	0	0	0	0	0	0	0	0	0	#DIV/0!
MIMAT0018084	hsa-miR-3663-5p	chr10	0	0	0	0	0	0	0	0	0	0	0	0	#DIV/0!		MIMAT0027388	hsa-miR-6743-3p	chr11	0	0	1.12747	0	0	0	0	0	0	0.375825	0	0	#DIV/0!
MIMAT0019767	hsa-miR-4682	chr10	0	0	0	0	0	0	0	0	0	0	0	0	#DIV/0!		MIMAT0027389	hsa-miR-6744-5p	chr11	0	0	0	0	0	0	0	0	0	0	0	0	#DIV/0!
MIMAT0018357	hsa-miR-3941	chr10	0	0	0.420914	0	0	0	0	0	0	0.140305	0	0	#DIV/0!		MIMAT0027390	hsa-miR-6744-3p	chr11	0	0	0	0	0	0	0	0	0	0	0	0	#DIV/0!
MIMAT0016845	hsa-miR-4296	chr10	0	0	0	0	0	0	0	0	0	0	0	0	#DIV/0!		MIMAT0016852	hsa-miR-4298	chr11	0	0	0	0	0	0	0	0	0	0	0	0	#DIV/0!
MIMAT0019018	hsa-miR-4484	chr10	0	0	0	0	0	0	0	0	0	0	0	0	#DIV/0!		MIMAT0030422	hsa-miR-7847-3p	chr11	0	0	0	0	0	0	0	0	0	0	0	0	#DIV/0!
MIMAT0016846	hsa-miR-4297	chr10	0	0	0	0	0	0	0	0	0	0	0	0	#DIV/0!		MIMAT0004284	hsa-miR-675-5p	chr11	0	0	0	0	0	0	0	0	0	0	0	0	#DIV/0!
MIMAT0002811	hsa-miR-202-3p	chr10	0	0	0	0	0	0	0	0	0	0	0	0	#DIV/0!		MIMAT0006790	hsa-miR-675-3p	chr11	0	0	0	0	0	0	0	0	0	0	0	0	#DIV/0!
MIMAT0018360	hsa-miR-3944-3p	chr10	2.43772	0	2.10457	0	0	0	0	0.815718	0	1.5141	0	0.271906	#DIV/0!		MIMAT0005931	hsa-miR-302e	chr11	0	0	0	0	0	0	0	0	0	0	0	0	#DIV/0!
MIMAT0027387	hsa-miR-6743-5p	chr11	0	0	0	0	0	0	0	0	0	0	0	0	#DIV/0!		MIMAT0022483	hsa-miR-5691	chr11	0	0	0	0	0	0	0	0	0	0	0	0	#DIV/0!
MIMAT0027388	hsa-miR-6743-3p	chr11	1.62514	0.516382	0.841828	0	0	0	0	0	0.408171	0.994451	0	0.136057	#DIV/0!		MIMAT0016851	hsa-miR-4299	chr11	0	0	0	0	0	0	0	0	0	0	0	0	#DIV/0!
MIMAT0027389	hsa-miR-6744-5p	chr11	0	0	0	0	0	0	0	0	0	0	0	0	#DIV/0!		MIMAT0030997	hsa-miR-8070	chr11	0	0	0	0	0	0	0	0	0	0	0	0	#DIV/0!
MIMAT0027390	hsa-miR-6744-3p	chr11	0	0	0	0	0	0	0	0	0	0	0	0	#DIV/0!		MIMAT0024597	hsa-miR-6124	chr11	0	0	0	0	0	0	0	0	0	0	0	0	#DIV/0!
MIMAT0016852	hsa-miR-4298	chr11	0	0	0	0	0	0	0	0	0	0	0	0	#DIV/0!		MIMAT0023698	hsa-miR-6073	chr11	0	0	0	0	0	0	0	0	0	0	0	0	#DIV/0!
MIMAT0030422	hsa-miR-7847-3p	chr11	0	0	0	0	0	0	0	0	0	0	0	0	#DIV/0!		MIMAT0015033	hsa-miR-3159	chr11	0	0	0	0	0	0	0	0	0	0	0	0	#DIV/0!
MIMAT0004284	hsa-miR-675-5p	chr11	0	0	0	0	0	0	0	0	0	0	0	0	#DIV/0!		MIMAT0019020	hsa-miR-4486	chr11	0	0	0	0	0	0	0	0	0	0	0	0	#DIV/0!
MIMAT0006790	hsa-miR-675-3p	chr11	0	0	0	0	0	0	0	0	0	0	0	0	#DIV/0!		MIMAT0019786	hsa-miR-4694-5p	chr11	0	0	0	0	0	0	0	0	0	0	0	0	#DIV/0!
MIMAT0019773	hsa-miR-4686	chr11	0	0	0	0	0	0	0	0	0	0	0	0	#DIV/0!		MIMAT0019787	hsa-miR-4694-3p	chr11	0	0	0	0	0	0	0	0	0	0	0	0	#DIV/0!
MIMAT0032116	hsa-miR-4485-5p	chr11	4.46915	3.61468	5.05097	0	0	0	0.361819	0.815718	0.408171	4.37826	0	0.528569	#DIV/0!		MIMAT0030981	hsa-miR-8054	chr11	0	0	0	0	0	0	0	0	0	0	0	0	#DIV/0!
MIMAT0016851	hsa-miR-4299	chr11	0	0	0	0	0	0	0	0	0	0	0	0	#DIV/0!		MIMAT0031014	hsa-miR-8087	chr11	0	0	0	0	0	0	0	0	0	0	0	0	#DIV/0!
MIMAT0030997	hsa-miR-8070	chr11	0	0	0	0	0	0	0	0	0	0	0	0	#DIV/0!		MIMAT0003278	hsa-miR-610	chr11	0	0	0	0	0	0	0	0	0	0	0	0	#DIV/0!
MIMAT0024597	hsa-miR-6124	chr11	0	0	0	0	0	0	0	0	0	0	0	0	#DIV/0!		MIMAT0030995	hsa-miR-8068	chr11	0	0	0	0	0	0	0	0	0	0	0	0	#DIV/0!
MIMAT0023698	hsa-miR-6073	chr11	0	0	0	0	0	0	0	0	0	0	0	0	#DIV/0!		MIMAT0027038	hsa-miR-1343-5p	chr11	2.46915	0	5.63737	0	0	0	0	0	0	2.70217	0	0	#DIV/0!
MIMAT0019020	hsa-miR-4486	chr11	0	0	0	0	0	0	0	0	0	0	0	0	#DIV/0!		MIMAT0019358	hsa-miR-3973	chr11	0	0	0	0	0	0	0	0	0	0	0	0	#DIV/0!
MIMAT0019786	hsa-miR-4694-5p	chr11	0	0	0	0	0	0	0	0	0	0	0	0	#DIV/0!		MIMAT0026640	hsa-miR-670-3p	chr11	0	0	0	0	0	0	0	0	0	0	0	0	#DIV/0!
MIMAT0019787	hsa-miR-4694-3p	chr11	0	0	0	0	0	0	0	0	0	0	0	0	#DIV/0!		MIMAT0028218	hsa-miR-7154-5p	chr11	0	0	0	0	0	0	0	0	0	0	0	0	#DIV/0!
MIMAT0030981	hsa-miR-8054	chr11	0	0	0	0	0	0	0	0	0	0	0	0	#DIV/0!		MIMAT0028219	hsa-miR-7154-3p	chr11	0	0	0	0	0	0	0	0	0	0	0	0	#DIV/0!
MIMAT0031014	hsa-miR-8087	chr11	0	0	0	0	0	0	0	0	0	0	0	0	#DIV/0!		MIMAT0019777	hsa-miR-4688	chr11	0	0	0	0	0	0	0	0	0	0	0	0	#DIV/0!
MIMAT0030995	hsa-miR-8068	chr11	0	0	0	0	0	0	0	0	0	0	0	0	#DIV/0!		MIMAT0015034	hsa-miR-3160-3p	chr11	0	0	0	0	0	0	0	0	0	0	0	0	#DIV/0!
MIMAT0027038	hsa-miR-1343-5p	chr11	0	0.516382	0.420914	0	0	0	0	0	0	0.312432	0	0	#DIV/0!		MIMAT0015034_1	hsa-miR-3160-3p	chr11	0	0	0	0	0	0	0	0	0	0	0	0	#DIV/0!
MIMAT0019358	hsa-miR-3973	chr11	0	0	0	0	0	0	0	0	0	0	0	0	#DIV/0!		MIMAT0022279	hsa-miR-5582-5p	chr11	0	0	0	0	0	0	0	0	0	0	0	0	#DIV/0!
MIMAT0010357	hsa-miR-670-5p	chr11	0	0	0	0	0	0	0	0	0	0	0	0	#DIV/0!		MIMAT0019021	hsa-miR-4487	chr11	0	0	0	0	0	0	0	0	0	0	0	0	#DIV/0!
MIMAT0026640	hsa-miR-670-3p	chr11	0	0	0	0	0	0	0	0	0	0	0	0	#DIV/0!		MIMAT0015035	hsa-miR-3161	chr11	0	0	0	0	0	0	0	0	0	0	0	0	#DIV/0!
MIMAT0028218	hsa-miR-7154-5p	chr11	0	0	0	0	0	0	0	0	0	0	0	0	#DIV/0!		MIMAT0024611	hsa-miR-6128	chr11	0	0	0	0	0	0	0	0	0	0	0	0	#DIV/0!
MIMAT0028219	hsa-miR-7154-3p	chr11	0	0	0	0	0	0	0	0	0	0	0	0	#DIV/0!		MIMAT0015036	hsa-miR-3162-5p	chr11	0	0	0	0	0	0	0	0	0	0	0	0	#DIV/0!
MIMAT0019777	hsa-miR-4688	chr11	0	0.516382	0	0	0	0	0	0	0	0.172127	0	0	#DIV/0!		MIMAT0019213	hsa-miR-3162-3p	chr11	0	0.544093	0	0	0	0	0	0	0	0.181364	0	0	#DIV/0!
MIMAT0015034	hsa-miR-3160-3p	chr11	0	0	0	0	0	0	0	0	0	0	0	0	#DIV/0!		MIMAT0025462	hsa-miR-6503-5p	chr11	0	0	0	0	0	0	0	0	0	0	0	0	#DIV/0!
MIMAT0019212	hsa-miR-3160-5p	chr11	0	0	0	0	0	0	0	0	0	0	0	0	#DIV/0!		MIMAT0025463	hsa-miR-6503-3p	chr11	0	0	0	0	0	0	0	0	0	0	0	0	#DIV/0!
MIMAT0019212_1	hsa-miR-3160-5p	chr11	0	0	0	0	0	0	0	0	0	0	0	0	#DIV/0!		MIMAT0027392	hsa-miR-6746-5p	chr11	0	0	0	0	0	0	0	0	0	0	0	0	#DIV/0!
MIMAT0015034_1	hsa-miR-3160-3p	chr11	0	0	0	0	0	0	0	0	0	0	0	0	#DIV/0!		MIMAT0027393	hsa-miR-6746-3p	chr11	0.617288	0	0	0	0	0	0	0	0	0.205763	0	0	#DIV/0!
MIMAT0022279	hsa-miR-5582-5p	chr11	0	0	0	0	0	0	0	0	0	0	0	0	#DIV/0!		MIMAT0027396	hsa-miR-6748-5p	chr11	0	0	0.563737	0	0	0	0	0	0	0.187912	0	0	#DIV/0!
MIMAT0019021	hsa-miR-4487	chr11	0	0	0	0	0	0	0	0	0	0	0	0	#DIV/0!		MIMAT0028220	hsa-miR-7155-5p	chr11	0	0	0	0	0	0	0	0	0	0	0	0	#DIV/0!
MIMAT0015035	hsa-miR-3161	chr11	0	0	0	0	0	0	0	0	0	0	0	0	#DIV/0!		MIMAT0028221	hsa-miR-7155-3p	chr11	0	0	0	0	0	0	0	0	0	0	0	0	#DIV/0!
MIMAT0024611	hsa-miR-6128	chr11	0	0	0	0	0	0	0	0	0	0	0	0	#DIV/0!		MIMAT0005592	hsa-miR-1237-3p	chr11	0.617288	0	3.38242	0	0	0	0	0	0	1.33324	0	0	#DIV/0!
MIMAT0015036	hsa-miR-3162-5p	chr11	0	1.03276	0	0	0	0	0	0	0	0.344255	0	0	#DIV/0!		MIMAT0022946	hsa-miR-1237-5p	chr11	0	0	0.563737	0	0	0	0	0	0	0.187912	0	0	#DIV/0!
MIMAT0019213	hsa-miR-3162-3p	chr11	0	0	0.420914	0	0	0	0	0	0	0.140305	0	0	#DIV/0!		MIMAT0041616	hsa-miR-10392-3p	chr11	0.617288	0	0	0	0	0	0	0	0	0.205763	0	0	#DIV/0!
MIMAT0025462	hsa-miR-6503-5p	chr11	0	0	0	0	0	0	0	0	0	0	0	0	#DIV/0!		MIMAT0004543	hsa-miR-192-3p	chr11	1.23458	0.544093	0	0	0	0	0	0	0	0.59289	0	0	#DIV/0!
MIMAT0025463	hsa-miR-6503-3p	chr11	0	0	0	0	0	0	0	0	0	0	0	0	#DIV/0!		MIMAT0027401	hsa-miR-6750-3p	chr11	0	0	0	0	0	0	0	0	0	0	0	0	#DIV/0!
MIMAT0003279	hsa-miR-611	chr11	0	0	0	0	0	0	0	0	0	0	0	0	#DIV/0!		MIMAT0027399	hsa-miR-6749-3p	chr11	0.617288	0.544093	0	0	0	0	0	0	0	0.387127	0	0	#DIV/0!
MIMAT0027392	hsa-miR-6746-5p	chr11	0.406286	0	1.68366	0	0	0	0	0	0	0.696647	0	0	#DIV/0!		MIMAT0027402	hsa-miR-6751-5p	chr11	0.617288	0	1.12747	0	0	0	0	0	0	0.581587	0	0	#DIV/0!
MIMAT0027393	hsa-miR-6746-3p	chr11	0	0	0.420914	0	0	0	0	0.407859	0	0.140305	0	0.135953	#DIV/0!		MIMAT0027403	hsa-miR-6751-3p	chr11	0	0	0	0	0	0	0	0	0	0	0	0	#DIV/0!
MIMAT0022946	hsa-miR-1237-5p	chr11	0	0.516382	0	0	0	0	0	0	0	0.172127	0	0	#DIV/0!		MIMAT0019779	hsa-miR-4690-5p	chr11	1.23458	0	0	0	0	0	0	0	0	0.411525	0	0	#DIV/0!
MIMAT0004543	hsa-miR-192-3p	chr11	0	1.03276	0	0	0	0	0	0	0	0.344255	0	0	#DIV/0!		MIMAT0019780	hsa-miR-4690-3p	chr11	0	0	1.12747	0	0	0	0	0	0	0.375825	0	0	#DIV/0!
MIMAT0027400	hsa-miR-6750-5p	chr11	0.406286	0.516382	0	0	0	0	0	0	0	0.307556	0	0	#DIV/0!		MIMAT0019023	hsa-miR-4489	chr11	0	0	0	0	0	0	0	0	0	0	0	0	#DIV/0!
MIMAT0027401	hsa-miR-6750-3p	chr11	0.406286	0	1.68366	0	0	0	0	0	0	0.696647	0	0	#DIV/0!		MIMAT0027622	hsa-miR-6860	chr11	0	0	0	0	0	0	0	0	0	0	0	0	#DIV/0!
MIMAT0027399	hsa-miR-6749-3p	chr11	1.21886	1.03276	1.26274	0	0	0	0	0	0	1.17145	0	0	#DIV/0!		MIMAT0027404	hsa-miR-6752-5p	chr11	0	0	0	0	0	0	0	0	0	0	0	0	#DIV/0!
MIMAT0027658	hsa-miR-6879-5p	chr11	0	0	0	0	0	0	0	0	0	0	0	0	#DIV/0!		MIMAT0028124	hsa-miR-7113-3p	chr11	0	0	0	0	0	0	0	0	0	0	0	0	#DIV/0!
MIMAT0027659	hsa-miR-6879-3p	chr11	1.21886	0.516382	0	0	0	0	0	0	0	0.578413	0	0	#DIV/0!		MIMAT0019781	hsa-miR-4691-5p	chr11	0.617288	0	0	0	0	0	0	0	0	0.205763	0	0	#DIV/0!
MIMAT0027402	hsa-miR-6751-5p	chr11	0.812572	0	0.841828	0	0	0	0	0	0	0.551467	0	0	#DIV/0!		MIMAT0018086	hsa-miR-3664-5p	chr11	0	0	0	0	0	0	0	0	0	0	0	0	#DIV/0!
MIMAT0027403	hsa-miR-6751-3p	chr11	0	0	0.420914	0	0	0	0	0	0	0.140305	0	0	#DIV/0!		MIMAT0019220	hsa-miR-3664-3p	chr11	0	0	0	0	0	0	0	0	0	0	0	0	#DIV/0!
MIMAT0019779	hsa-miR-4690-5p	chr11	0.812572	0.516382	0	0	0	0	0	0.407859	0	0.442985	0	0.135953	#DIV/0!		MIMAT0015039	hsa-miR-3165	chr11	0	0	0	0	0	0	0	0	0	0	0	0	#DIV/0!
MIMAT0019780	hsa-miR-4690-3p	chr11	2.03143	0	0.841828	0	0	0	0	0.407859	0	0.957753	0	0.135953	#DIV/0!		MIMAT0019783	hsa-miR-4692	chr11	0	0	0	0	0	0	0	0	0	0	0	0	#DIV/0!
MIMAT0015037	hsa-miR-3163	chr11	0	0	0	0	0	0	0	0	0.408171	0	0	0.136057	#DIV/0!		MIMAT0019790	hsa-miR-4696	chr11	0	0	0	0	0	0	0	0	0	0	0	0	#DIV/0!
MIMAT0027622	hsa-miR-6860	chr11	0	0	0	0	0	0	0	0	0	0	0	0	#DIV/0!		MIMAT0016853	hsa-miR-4300	chr11	0	0	0	0	0	0	0	0	0	0	0	0	#DIV/0!
MIMAT0027405	hsa-miR-6752-3p	chr11	0.812572	0.516382	1.68366	0	0	0	0	0	0	1.0042	0	0	#DIV/0!		MIMAT0015040	hsa-miR-3166	chr11	0	0	0	0	0	0	0	0	0	0	0	0	#DIV/0!
MIMAT0019781	hsa-miR-4691-5p	chr11	0	0	0	0	0	0	0	0	0	0	0	0	#DIV/0!		MIMAT0019025	hsa-miR-4490	chr11	0	0	0	0	0	0	0	0	0	0	0	0	#DIV/0!
MIMAT0019782	hsa-miR-4691-3p	chr11	0	0	0.841828	0	0	0	1.08546	0.815718	0.408171	0.280609	0	0.769782	#DIV/0!		MIMAT0018195	hsa-miR-3920	chr11	0	0	0	0	0	0	0	0	0	0	0	0	#DIV/0!
MIMAT0018086	hsa-miR-3664-5p	chr11	0	0	0	0	0	0	0	0	0	0	0	0	#DIV/0!		MIMAT0019784	hsa-miR-4693-5p	chr11	0	0	0	0	0	0	0	0	0	0	0	0	#DIV/0!
MIMAT0019220	hsa-miR-3664-3p	chr11	0	0	0	0	0	0	0	0	0	0	0	0	#DIV/0!		MIMAT0019785	hsa-miR-4693-3p	chr11	0	0	0	0	0	0	0	0	0	0	0	0	#DIV/0!
MIMAT0027408	hsa-miR-6754-5p	chr11	0.406286	0	0	0	0	0	0	0	0	0.135429	0	0	#DIV/0!		MIMAT0019026	hsa-miR-4491	chr11	0	0	0	0	0	0	0	0	0	0	0	0	#DIV/0!
MIMAT0027409	hsa-miR-6754-3p	chr11	1.21886	0	0	0	0	0	0.361819	0	0	0.406286	0	0.120606	#DIV/0!		MIMAT0000685	hsa-miR-34b-5p	chr11	0	0	0	0	0	0	0	0	0	0	0	0	#DIV/0!
MIMAT0019783	hsa-miR-4692	chr11	0	0	0	0	0	0	0	0	0	0	0	0	#DIV/0!		MIMAT0004676	hsa-miR-34b-3p	chr11	0	0	0	0	0	0	0	0	0	0	0	0	#DIV/0!
MIMAT0019790	hsa-miR-4696	chr11	0	0	0	0	0	0	0	0	0	0	0	0	#DIV/0!		MIMAT0004677	hsa-miR-34c-3p	chr11	0	0	0	0	0	0	0	0	0	0	0	0	#DIV/0!
MIMAT0022269	hsa-miR-5579-5p	chr11	0	0	0	0	0	0	0	0	0	0	0	0	#DIV/0!		MIMAT0016850	hsa-miR-4301	chr11	0	0	0.563737	0	0	0	0	0	0	0.187912	0	0	#DIV/0!
MIMAT0022270	hsa-miR-5579-3p	chr11	0	0	0	0	0	0	0	0	0	0	0	0	#DIV/0!		MIMAT0025844	hsa-miR-6716-5p	chr11	0.617288	0	0	0	0	0	0	0	0	0.205763	0	0	#DIV/0!
MIMAT0016853	hsa-miR-4300	chr11	0	0	0	0	0	0	0	0	0	0	0	0	#DIV/0!		MIMAT0027413	hsa-miR-6756-3p	chr11	0.617288	0.544093	1.12747	0	0	0	0	0	0	0.762952	0	0	#DIV/0!
MIMAT0027411	hsa-miR-6755-3p	chr11	0	0	0	0	0	0	0	0.815718	0.816342	0	0	0.54402	#DIV/0!		MIMAT0010195	hsa-let-7a-2-3p	chr11	0	0	0	0	0	0	0	0	0	0	0	0	#DIV/0!
MIMAT0019025	hsa-miR-4490	chr11	0	0	0	0	0	0	0	0	0	0	0	0	#DIV/0!		MIMAT0041996	hsa-miR-10526-3p	chr11	0	0	0	0	0	0	0	0	0	0	0	0	#DIV/0!
MIMAT0005913	hsa-miR-1261	chr11	0	0	0	0	0	0	0	0	0	0	0	0	#DIV/0!		MIMAT0004512	hsa-miR-100-3p	chr11	0	0	0.563737	0	0	0	1.19243	0	1.10769	0.187912	0	0.766707	#DIV/0!
MIMAT0018195	hsa-miR-3920	chr11	0	0	0	0	0	0	0	0	0	0	0	0	#DIV/0!		MIMAT0019028	hsa-miR-4493	chr11	0	0	0	0	0	0	0	0	0	0	0	0	#DIV/0!
MIMAT0019784	hsa-miR-4693-5p	chr11	0	0	0	0	0	0	0	0	0	0	0	0	#DIV/0!		MIMAT0015042	hsa-miR-3167	chr11	0	0	0	0	0	0	0	0	0	0	0	0	#DIV/0!
MIMAT0019785	hsa-miR-4693-3p	chr11	0	0	0	0	0	0	0	0	0	0	0	0	#DIV/0!		MIMAT0023715	hsa-miR-6090	chr11	0	0	0	0	0	0	0	0	0	0	0	0	#DIV/0!
MIMAT0019026	hsa-miR-4491	chr11	0	0	0	0	0	0	0	0	0	0	0	0	#DIV/0!		MIMAT0030979	hsa-miR-8052	chr11	0	0	0	0	0	0	0	0	0	0	0	0	#DIV/0!
MIMAT0000685	hsa-miR-34b-5p	chr11	0	0	0	0	0	0	0	0	0	0	0	0	#DIV/0!		MIMAT0018069	hsa-miR-3649	chr12	0	0	0	0	0	0	0	0	0	0	0	0	#DIV/0!
MIMAT0025844	hsa-miR-6716-5p	chr11	0.406286	0	0.420914	0	0	0	0	0	0	0.275733	0	0	#DIV/0!		MIMAT0004657	hsa-miR-200c-5p	chr12	0	0	0	0	0	0	0	0	0	0	0	0	#DIV/0!
MIMAT0027413	hsa-miR-6756-3p	chr11	0	0	0.420914	0	0	0	0	0	0	0.140305	0	0	#DIV/0!		MIMAT0003281	hsa-miR-613	chr12	0	0	0	0	0	0	0	0	0	0	0	0	#DIV/0!
MIMAT0019028	hsa-miR-4493	chr11	0	0	0	0	0	0	0	0	0	0	0	0	#DIV/0!		MIMAT0003282	hsa-miR-614	chr12	0	0	0	0	0	0	0	0	0	0	0	0	#DIV/0!
MIMAT0023715	hsa-miR-6090	chr11	0	0	0	0	0	0	0	0	0	0	0	0	#DIV/0!		MIMAT0019359	hsa-miR-3974	chr12	0	0	0	0	0	0	0	0	0	0	0	0	#DIV/0!
MIMAT0030979	hsa-miR-8052	chr11	0	0	0	0	0	0	0	0	0	0	0	0	#DIV/0!		MIMAT0004970	hsa-miR-920	chr12	0	0	0	0	0	0	0	0	0	0	0	0	#DIV/0!
MIMAT0018069	hsa-miR-3649	chr12	0	0	0	0	0	0	0	0	0	0	0	0	#DIV/0!		MIMAT0016855	hsa-miR-4302	chr12	0	0	0	0	0	0	0	0	0	0	0	0	#DIV/0!
MIMAT0005896	hsa-miR-1244	chr12	0.812572	0.516382	0.420914	0	0	0	0	0	0	0.583289	0	0	#DIV/0!		MIMAT0019793	hsa-miR-4698	chr12	0	0	0	0	0	0	0	0	0	0	0	0	#DIV/0!
MIMAT0003281	hsa-miR-613	chr12	0	0	0	0	0	0	0	0	0	0	0	0	#DIV/0!		MIMAT0019029	hsa-miR-4494	chr12	0	0	0	0	0	0	0	0	0	0	0	0	#DIV/0!
MIMAT0003282	hsa-miR-614	chr12	0	0	0	0	0	0	0	0	0	0	0	0	#DIV/0!		MIMAT0019799	hsa-miR-4701-3p	chr12	0	0	0	0	0	0	0	0	0	0	0	0	#DIV/0!
MIMAT0019359	hsa-miR-3974	chr12	0	0	0	0	0	0	0	0	0	0	0	0	#DIV/0!		MIMAT0039318	hsa-miR-9898	chr12	0	0	0	0	0	0	0	0	0	0	0	0	#DIV/0!
MIMAT0004970	hsa-miR-920	chr12	0	0	0	0	0	0	0	0	0	0	0	0	#DIV/0!		MIMAT0027414	hsa-miR-6757-5p	chr12	0	0	0	0	0	0	0	0	0	0	0	0	#DIV/0!
MIMAT0016855	hsa-miR-4302	chr12	0	0	0	0	0	0	0	0	0	0	0	0	#DIV/0!		MIMAT0027415	hsa-miR-6757-3p	chr12	0	0	0	0	0	0	0	0	0	0	0	0	#DIV/0!
MIMAT0019793	hsa-miR-4698	chr12	0	0	0	0	0	0	0	0	0	0	0	0	#DIV/0!		MIMAT0005583	hsa-miR-1228-3p	chr12	0.617288	1.63228	2.25495	0	0	0	0	0	0	1.5015	0	0	#DIV/0!
MIMAT0019029	hsa-miR-4494	chr12	0	0	0	0	0	0	0	0	0	0	0	0	#DIV/0!		MIMAT0004806	hsa-miR-548c-5p	chr12	0	0	0	0	0	0	0	0	0	0	0	0	#DIV/0!
MIMAT0019798	hsa-miR-4701-5p	chr12	0.406286	1.54915	0.841828	0	0	0	0	0	0	0.93242	0	0	#DIV/0!		MIMAT0003285	hsa-miR-548c-3p	chr12	0	0	0	0	0	0	0	0	0	0	0	0	#DIV/0!
MIMAT0019799	hsa-miR-4701-3p	chr12	0	0	0	0	0	0	0	0	0	0	0	0	#DIV/0!		MIMAT0018446	hsa-miR-548z	chr12	0	0	0	0	0	0	0	0	0	0	0	0	#DIV/0!
MIMAT0039318	hsa-miR-9898	chr12	0	0	0	0	0	0	0	0	0	0	0	0	#DIV/0!		MIMAT0023699	hsa-miR-6074	chr12	0	0	0	0	0	0	0	0	0	0	0	0	#DIV/0!
MIMAT0027414	hsa-miR-6757-5p	chr12	0	0	0	0	0	0	0	0	0	0	0	0	#DIV/0!		MIMAT0025460	hsa-miR-6502-5p	chr12	0	0	0	0	0	0	0	0	0	0	0	0	#DIV/0!
MIMAT0027415	hsa-miR-6757-3p	chr12	0	0	0	0	0	0	0	0	0	0	0	0	#DIV/0!		MIMAT0025461	hsa-miR-6502-3p	chr12	0	0	0	0	0	0	0	0	0	0	0	0	#DIV/0!
MIMAT0004562	hsa-miR-196a-3p	chr12	0.812572	0	0	0	0	0	0	0	0	0.270857	0	0	#DIV/0!		MIMAT0005937	hsa-miR-1279	chr12	0	0	0	0	0	0	0	0	0	0	0	0	#DIV/0!
MIMAT0005583	hsa-miR-1228-3p	chr12	1.21886	1.03276	0.420914	0	0	0	0	0	0	0.890846	0	0	#DIV/0!		MIMAT0019225_1	hsa-miR-3913-3p	chr12	0	0	0	0	0	0	0	0	0	0	0	0	#DIV/0!
MIMAT0027416	hsa-miR-6758-5p	chr12	0	0	0	0	0	0	0	0.407859	0	0	0	0.135953	#DIV/0!		MIMAT0003286	hsa-miR-617	chr12	0	0	0	0	0	0	0	0	0	0	0	0	#DIV/0!
MIMAT0027418	hsa-miR-6759-5p	chr12	0	0	0	0	0	0	0	0	0	0	0	0	#DIV/0!		MIMAT0019794	hsa-miR-4699-5p	chr12	0	0	0	0	0	0	0	0	0	0	0	0	#DIV/0!
MIMAT0027419	hsa-miR-6759-3p	chr12	0	0.516382	0.420914	0	0	0	0	0.407859	0	0.312432	0	0.135953	#DIV/0!		MIMAT0048634	hsa-miR-3059-3p	chr12	0	0	0	0	0	0	0	0	0	0	0	0	#DIV/0!
MIMAT0004806	hsa-miR-548c-5p	chr12	0	0	0	0	0	0	0	0	0	0	0	0	#DIV/0!		MIMAT0022493	hsa-miR-5700	chr12	0	0	0	0	0	0	0	0	0	0	0	0	#DIV/0!
MIMAT0003285	hsa-miR-548c-3p	chr12	0	0	0	0	0	0	0	0	0	0	0	0	#DIV/0!		MIMAT0030419	hsa-miR-7844-5p	chr12	0	0	0	0	0	0	0	0	0	0	0	0	#DIV/0!
MIMAT0018446	hsa-miR-548z	chr12	0	0	0	0	0	0	0	0	0	0	0	0	#DIV/0!		MIMAT0002812	hsa-miR-492	chr12	0	0	0	0	0	0	0	0	0	0	0	0	#DIV/0!
MIMAT0023699	hsa-miR-6074	chr12	0	0	0	0	0	0	0	0	0	0	0	0	#DIV/0!		MIMAT0026741	hsa-miR-1251-3p	chr12	0	0	0	0	0	0	0	0	0	0	0	0	#DIV/0!
MIMAT0025460	hsa-miR-6502-5p	chr12	0	0	0	0	0	0	0	0	0	0	0	0	#DIV/0!		MIMAT0019030	hsa-miR-4495	chr12	0	0	0	0	0	0	0	0	0	0	0	0	#DIV/0!
MIMAT0025461	hsa-miR-6502-3p	chr12	0	0	0	0	0	0	0	0	0	0	0	0	#DIV/0!		MIMAT0016856	hsa-miR-4303	chr12	0	0	0	0	0	0	0	0	0	0	0	0	#DIV/0!
MIMAT0005937	hsa-miR-1279	chr12	0	0	0	0	0	0	0	0	0	0	0	0	#DIV/0!		MIMAT0006767	hsa-miR-1827	chr12	0	0	0	0	0	0	0	0	0	0	0	0	#DIV/0!
MIMAT0019225	hsa-miR-3913-3p	chr12	0	0	0	0	0	0	0	0	0	0	0	0	#DIV/0!		MIMAT0019227	hsa-miR-3922-5p	chr12	0	0	0	0	0	0	0	0	0	0	0	0	#DIV/0!
MIMAT0019225_1	hsa-miR-3913-3p	chr12	0	0	0	0	0	0	0	0	0.408171	0	0	0.136057	#DIV/0!		MIMAT0019031	hsa-miR-4496	chr12	0	0	0	0	0	0	0	0	0	0	0	0	#DIV/0!
MIMAT0026744	hsa-miR-1252-3p	chr12	0	0	0	0	0	0	0	0	0	0	0	0	#DIV/0!		MIMAT0003288	hsa-miR-619-3p	chr12	0	0	0	0	0	0	0	0	0	0	0	0	#DIV/0!
MIMAT0003286	hsa-miR-617	chr12	0	0	0	0	0	0	0	0	0	0	0	0	#DIV/0!		MIMAT0026622	hsa-miR-619-5p	chr12	0	0	0	0	0	0	0	0	0	0	0	0	#DIV/0!
MIMAT0022493	hsa-miR-5700	chr12	0	0	0	0	0	0	0	0	0	0	0	0	#DIV/0!		MIMAT0027420	hsa-miR-6760-5p	chr12	0	0	0	0	0	0	0	0	0	0	0	0	#DIV/0!
MIMAT0002812	hsa-miR-492	chr12	0	0	0	0	0	0	0	0	0	0	0	0	#DIV/0!		MIMAT0027421	hsa-miR-6760-3p	chr12	0	0	0	0	0	0	0	0	0	0	0	0	#DIV/0!
MIMAT0019030	hsa-miR-4495	chr12	0	0	0	0	0	0	0	0	0	0	0	0	#DIV/0!		MIMAT0027423	hsa-miR-6761-3p	chr12	0	0	0	0	0	0	0	0	0	0	0	0	#DIV/0!
MIMAT0016856	hsa-miR-4303	chr12	0	0	0	0	0	0	0	0	0	0	0	0	#DIV/0!		MIMAT0018077	hsa-miR-3657	chr12	0	0	0	0	0	0	0	0	0	0	0	0	#DIV/0!
MIMAT0006767	hsa-miR-1827	chr12	0	0	0	0	0	0	0	0	0	0	0	0	#DIV/0!		MIMAT0027624	hsa-miR-6861-3p	chr12	0	0	0	0	0	0	0	0	0	0	0	0	#DIV/0!
MIMAT0019227	hsa-miR-3922-5p	chr12	0	0	0	0	0	0	0	0	0	0	0	0	#DIV/0!		MIMAT0005890_1	hsa-miR-1302	chr12	0	0	0	0	0	0	0	0	0	0	0	0	#DIV/0!
MIMAT0019031	hsa-miR-4496	chr12	0	0	0	0	0	0	0	0	0	0	0	0	#DIV/0!		MIMAT0028109	hsa-miR-7106-5p	chr12	1.23458	0.544093	3.38242	0	0	0	0	0	0	1.72036	0	0	#DIV/0!
MIMAT0003288	hsa-miR-619-3p	chr12	0	0	0	0	0	0	0	0	0	0	0	0	#DIV/0!		MIMAT0028110	hsa-miR-7106-3p	chr12	0	0	0	0	0	0	0	0	0	0	0	0	#DIV/0!
MIMAT0026622	hsa-miR-619-5p	chr12	0	0	0	0	0	0	0	0	0	0	0	0	#DIV/0!		MIMAT0027424	hsa-miR-6762-5p	chr12	1.23458	0	0.563737	0	0	0	0	0	0	0.599438	0	0	#DIV/0!
MIMAT0027420	hsa-miR-6760-5p	chr12	0	0	0	0	0	0	0	0	0	0	0	0	#DIV/0!		MIMAT0003289	hsa-miR-620	chr12	0	0	0	0	0	0	0	0	0	0	0	0	#DIV/0!
MIMAT0027421	hsa-miR-6760-3p	chr12	0	0	0	0	0	0	0	0	0	0	0	0	#DIV/0!		MIMAT0018999	hsa-miR-4472	chr12	0	0	0	0	0	0	0	0	0	0	0	0	#DIV/0!
MIMAT0027423	hsa-miR-6761-3p	chr12	0	0	0	0	0	0	0	0	0	0	0	0	#DIV/0!		MIMAT0022940	hsa-miR-1178-5p	chr12	0	0	0	0	0	0	0	0	0	0	0	0	#DIV/0!
MIMAT0018077	hsa-miR-3657	chr12	0	0	0	0	0	0	0.361819	0.407859	0.408171	0	0	0.392616	#DIV/0!		MIMAT0019796	hsa-miR-4700-5p	chr12	1.23458	0	0	0	0	0	0	0	0	0.411525	0	0	#DIV/0!
MIMAT0027624	hsa-miR-6861-3p	chr12	0.406286	0	0	0	0	0	0	0	0	0.135429	0	0	#DIV/0!		MIMAT0028112	hsa-miR-7107-3p	chr12	0.617288	0	0	0	0	0	0	0	0	0.205763	0	0	#DIV/0!
MIMAT0005890_1	hsa-miR-1302	chr12	0	0	0	0	0	0	0	0	0	0	0	0	#DIV/0!		MIMAT0039322	hsa-miR-9902	chr12	0	0	0	0	0	0	0	0	0	0	0	0	#DIV/0!
MIMAT0028109	hsa-miR-7106-5p	chr12	0	0	0.841828	0	0	0	0	0	0	0.280609	0	0	#DIV/0!		MIMAT0039322_1	hsa-miR-9902	chr12	0	0	0	0	0	0	0	0	0	0	0	0	#DIV/0!
MIMAT0028110	hsa-miR-7106-3p	chr12	0	0	0	0	0	0	0	0	0	0	0	0	#DIV/0!		MIMAT0016854	hsa-miR-4304	chr12	0	0	0	0	0	0	0	0	0	0	0	0	#DIV/0!
MIMAT0027424	hsa-miR-6762-5p	chr12	0	0	0	0	0	0	0	0	0	0	0	0	#DIV/0!		MIMAT0027660	hsa-miR-6880-5p	chr12	0.617288	0	0	0	0	0	0	0	0	0.205763	0	0	#DIV/0!
MIMAT0027425	hsa-miR-6762-3p	chr12	0.406286	1.03276	0.420914	0	0	0	0	0	0	0.619988	0	0	#DIV/0!		MIMAT0027661	hsa-miR-6880-3p	chr12	1.23458	0	0	0	0	0	0	0	0	0.411525	0	0	#DIV/0!
MIMAT0003289	hsa-miR-620	chr12	0	0	0	0	0	0	0	0	0	0	0	0	#DIV/0!		MIMAT0021119	hsa-miR-5188	chr12	0	0.544093	0	0	0	0	0	0	0	0.181364	0	0	#DIV/0!
MIMAT0018999	hsa-miR-4472	chr12	0	0	0	0	0	0	0	0	0	0	0	0	#DIV/0!		MIMAT0017989	hsa-miR-3612	chr12	0	0	0	0	0	0	0	0	0	0	0	0	#DIV/0!
MIMAT0005823	hsa-miR-1178-3p	chr12	0	0	0	0	0	0	0	0	0	0	0	0	#DIV/0!		MIMAT0027427	hsa-miR-6763-3p	chr12	0	0	1.69121	0	0	0	0	0	0	0.563737	0	0	#DIV/0!
MIMAT0022940	hsa-miR-1178-5p	chr12	0	0	0	0	0	0	0	0	0	0	0	0	#DIV/0!		MIMAT0019035	hsa-miR-4499	chr13	0	0	0	0	0	0	0	0	0	0	0	0	#DIV/0!
MIMAT0019033	hsa-miR-4498	chr12	0	1.03276	0.420914	0	0	0	0	0	0	0.48456	0	0	#DIV/0!		MIMAT0011775	hsa-miR-2276-3p	chr13	0	0	0	0	0	0	0	0	0	0	0	0	#DIV/0!
MIMAT0019796	hsa-miR-4700-5p	chr12	0	0.516382	0.420914	0	0	0	1.08546	0.815718	0	0.312432	0	0.633725	#DIV/0!		MIMAT0026921	hsa-miR-2276-5p	chr13	0	0	0	0	0	0	0	0	0	0	0	0	#DIV/0!
MIMAT0019797	hsa-miR-4700-3p	chr12	0.812572	0	0.420914	0	0	0	0	0	0	0.411162	0	0	#DIV/0!		MIMAT0016857	hsa-miR-4305	chr13	0	0	0	0	0	0	0	0	0	0	0	0	#DIV/0!
MIMAT0028111	hsa-miR-7107-5p	chr12	0	0	0	0	0	0	0	0	0	0	0	0	#DIV/0!		MIMAT0003290	hsa-miR-621	chr13	0	0	0.563737	0	0	0	2.38486	0	0	0.187912	0	0.794952	#DIV/0!
MIMAT0039322	hsa-miR-9902	chr12	0	0	0	0	0	0	0	0	0	0	0	0	#DIV/0!		MIMAT0021033	hsa-miR-5006-5p	chr13	0	0	0.563737	0	0	0	0	0	0	0.187912	0	0	#DIV/0!
MIMAT0039322_1	hsa-miR-9902	chr12	0	0	0	0	0	0	0	0	0	0	0	0	#DIV/0!		MIMAT0031006	hsa-miR-8079	chr13	0	0	0	0	0	0	0	0	0	0	0	0	#DIV/0!
MIMAT0016854	hsa-miR-4304	chr12	0	0	0	0	0	0	0	0	0	0	0	0	#DIV/0!		MIMAT0004488	hsa-miR-15a-3p	chr13	0	1.63228	0	0	0	0	0	1.20103	0	0.544093	0	0.400342	#DIV/0!
MIMAT0018182	hsa-miR-3908	chr12	0	0	0	0	0	0	0	0	0	0	0	0	#DIV/0!		MIMAT0022486	hsa-miR-5693	chr13	0	0	0	0	0	0	0	0	0	0	0	0	#DIV/0!
MIMAT0027660	hsa-miR-6880-5p	chr12	0.812572	1.03276	0.420914	0	0	0	0	0	0	0.755417	0	0	#DIV/0!		MIMAT0019801	hsa-miR-4703-5p	chr13	0	0	0	0	0	0	0	0	0	0	0	0	#DIV/0!
MIMAT0021119	hsa-miR-5188	chr12	0	1.03276	0	0	0	0	0	0.815718	0	0.344255	0	0.271906	#DIV/0!		MIMAT0019802	hsa-miR-4703-3p	chr13	0	0	0	0	0	0	0	0	0	0	0	0	#DIV/0!
MIMAT0017989	hsa-miR-3612	chr12	0	0	0	0	0	0	0	0	0	0	0	0	#DIV/0!		MIMAT0010497	hsa-miR-759	chr13	0	0	0	0	0	0	0	0	0	0	0	0	#DIV/0!
MIMAT0027427	hsa-miR-6763-3p	chr12	0	0	0	0	0	0	0	0	0	0	0	0	#DIV/0!		MIMAT0005886	hsa-miR-1297	chr13	0	0	0	0	0	0	0	0	0	0	0	0	#DIV/0!
MIMAT0019035	hsa-miR-4499	chr13	0	0	0	0	0	0	0	0	0	0	0	0	#DIV/0!		MIMAT0021035	hsa-miR-5007-5p	chr13	0	0	0	0	0	0	0	0	0	0	0	0	#DIV/0!
MIMAT0026921	hsa-miR-2276-5p	chr13	0	0.516382	0	0	0	0	0	0	0	0.172127	0	0	#DIV/0!		MIMAT0021036	hsa-miR-5007-3p	chr13	0	0	0	0	0	0	0	0	0	0	0	0	#DIV/0!
MIMAT0016857	hsa-miR-4305	chr13	0	0	0	0	0	0	0	0	0	0	0	0	#DIV/0!		MIMAT0015044	hsa-miR-3169	chr13	0	0	0	0	0	0	0	0	0	0	0	0	#DIV/0!
MIMAT0003290	hsa-miR-621	chr13	0	0	0	0	0	0	0.723637	0	0	0	0	0.241212	#DIV/0!		MIMAT0015081	hsa-miR-548x-3p	chr13	0	0	0	0	0	0	0	0	0	0	0	0	#DIV/0!
MIMAT0021033	hsa-miR-5006-5p	chr13	0	0.516382	0.841828	0	0	0	0	0	0	0.452737	0	0	#DIV/0!		MIMAT0019803	hsa-miR-4704-5p	chr13	0	0	0	0	0	0	0	0	0	0	0	0	#DIV/0!
MIMAT0031006	hsa-miR-8079	chr13	0	0	0	0	0	0	0	0	0	0	0	0	#DIV/0!		MIMAT0019804	hsa-miR-4704-3p	chr13	0	0	0	0	0	0	0	0	0	0	0	0	#DIV/0!
MIMAT0017991	hsa-miR-3613-3p	chr13	3.65657	1.03276	3.36731	0	0	0	0	0.815718	0	2.68555	0	0.271906	#DIV/0!		MIMAT0018087	hsa-miR-3665	chr13	0	1.08819	0.563737	0	0	0	0	0	0	0.550641	0	0	#DIV/0!
MIMAT0004488	hsa-miR-15a-3p	chr13	2.03143	1.54915	2.52548	0	0	0	0	0.407859	0	2.03535	0	0.135953	#DIV/0!		MIMAT0019036	hsa-miR-4500	chr13	0	0	0	0	0	0	0	0	0	0	0	0	#DIV/0!
MIMAT0022486	hsa-miR-5693	chr13	0	0	0.420914	0	0	0	0	0	0	0.140305	0	0	#DIV/0!		MIMAT0003291	hsa-miR-622	chr13	0	0	0	0	0	0	0	0	0	0	0	0	#DIV/0!
MIMAT0019801	hsa-miR-4703-5p	chr13	0	0	0	0	0	0	0	0	0	0	0	0	#DIV/0!		MIMAT0022267	hsa-miR-548as-5p	chr13	0	0	0	0	0	0	0	0	0	0	0	0	#DIV/0!
MIMAT0019802	hsa-miR-4703-3p	chr13	0	0	0	0	0	0	0	0	0	0	0	0	#DIV/0!		MIMAT0022268	hsa-miR-548as-3p	chr13	0	0	0	0	0	0	0	0	0	0	0	0	#DIV/0!
MIMAT0010497	hsa-miR-759	chr13	0	0	0	0	0	0	0	0	0	0	0	0	#DIV/0!		MIMAT0003292	hsa-miR-623	chr13	0	0	0	0	0	0	0	0	0	0	0	0	#DIV/0!
MIMAT0005886	hsa-miR-1297	chr13	0	0	0	0	0	0	0	0	0	0	0	0	#DIV/0!		MIMAT0016858	hsa-miR-4306	chr13	0	0	0	0	0	0	0	0	0	0	0	0	#DIV/0!
MIMAT0021035	hsa-miR-5007-5p	chr13	0	0	0	0	0	0	0	0	0	0	0	0	#DIV/0!		MIMAT0031000	hsa-miR-8073	chr13	0	0	0	0	0	0	0	0	0	0	0	0	#DIV/0!
MIMAT0021036	hsa-miR-5007-3p	chr13	0	0	0	0	0	0	0	0	0	0	0	0	#DIV/0!		MIMAT0031002	hsa-miR-8075	chr13	0	0	0	0	0	0	0	0	0	0	0	0	#DIV/0!
MIMAT0015044	hsa-miR-3169	chr13	0	0	0	0	0	0	0	0	0	0	0	0	#DIV/0!		MIMAT0022265	hsa-miR-548ar-5p	chr13	0	0	0	0	0	0	0	0	0	0	0	0	#DIV/0!
MIMAT0015081	hsa-miR-548x-3p	chr13	0	0	0	0	0	0	0.361819	0	0	0	0	0.120606	#DIV/0!		MIMAT0019038	hsa-miR-4502	chr13	0	0	0	0	0	0	0	0	0	0	0	0	#DIV/0!
MIMAT0019803	hsa-miR-4704-5p	chr13	0	0	0	0	0	0	0	0	0	0	0	0	#DIV/0!		MIMAT0025846	hsa-miR-6717-5p	chr14	0	0	0	0	0	0	0	0	0	0	0	0	#DIV/0!
MIMAT0019804	hsa-miR-4704-3p	chr13	0	0	0	0	0	0	0	0	0	0	0	0	#DIV/0!		MIMAT0019808	hsa-miR-4707-3p	chr14	0	0	0	0	0	0	0	0	0	0	0	0	#DIV/0!
MIMAT0018087	hsa-miR-3665	chr13	0	0	0	0	0	0	0	0	0	0	0	0	#DIV/0!		MIMAT0000241	hsa-miR-208a-3p	chr14	0	0	0	0	0	0	0	0	0	0	0	0	#DIV/0!
MIMAT0019036	hsa-miR-4500	chr13	0	0	0	0	0	0	0	0	0	0	0	0	#DIV/0!		MIMAT0026474	hsa-miR-208a-5p	chr14	0	0	0	0	0	0	0	0	0	0	0	0	#DIV/0!
MIMAT0003291	hsa-miR-622	chr13	0	0	0	0	0	0	0	0	0	0	0	0	#DIV/0!		MIMAT0004960	hsa-miR-208b-3p	chr14	0	0	0	0	0	0	0	0	0	0	0	0	#DIV/0!
MIMAT0004490	hsa-miR-19a-5p	chr13	0	0.516382	0	0	0	0	0	0	0	0.172127	0	0	#DIV/0!		MIMAT0026722	hsa-miR-208b-5p	chr14	0	0	0	0	0	0	0	0	0	0	0	0	#DIV/0!
MIMAT0022267	hsa-miR-548as-5p	chr13	0	0	0	0	0	0	0	0	0	0	0	0	#DIV/0!		MIMAT0016860	hsa-miR-4307	chr14	0	0	0	0	0	0	0	0	0	0	0	0	#DIV/0!
MIMAT0022268	hsa-miR-548as-3p	chr13	0	0	0	0	0	0	0	0	0	0	0	0	#DIV/0!		MIMAT0015046	hsa-miR-3171	chr14	0	0	0	0	0	0	0	0	0	0	0	0	#DIV/0!
MIMAT0003292	hsa-miR-623	chr13	0	0	0	0	0	0	0	0	0	0	0	0	#DIV/0!		MIMAT0004807	hsa-miR-624-3p	chr14	0	0	1.69121	0	0	0	0	0	1.10769	0.563737	0	0.369231	#DIV/0!
MIMAT0016858	hsa-miR-4306	chr13	0	0	0	0	0	0	0	0.407859	0	0	0	0.135953	#DIV/0!		MIMAT0019039	hsa-miR-4503	chr14	0	0	0	0	0	0	0	0	0	0	0	0	#DIV/0!
MIMAT0013515	hsa-miR-2681-5p	chr13	0	0	0	0	0	0	0	0	0	0	0	0	#DIV/0!		MIMAT0023701	hsa-miR-6076	chr14	0	0	0	0	0	0	0	0	0	0	0	0	#DIV/0!
MIMAT0013516	hsa-miR-2681-3p	chr13	0	0	0	0	0	0	0	0	0	0	0	0	#DIV/0!		MIMAT0022273	hsa-miR-5580-5p	chr14	0	0	0	0	0	0	0	0	0	0	0	0	#DIV/0!
MIMAT0019805	hsa-miR-4705	chr13	0	1.03276	0	0	0	0	0	0	0.408171	0.344255	0	0.136057	#DIV/0!		MIMAT0022274	hsa-miR-5580-3p	chr14	0	0	0	0	0	0	0	0	0	0	0	0	#DIV/0!
MIMAT0031000	hsa-miR-8073	chr13	0	0	0	0	0	0	0	0	0	0	0	0	#DIV/0!		MIMAT0016861	hsa-miR-4308	chr14	0	0	0	0	0	0	0	0	0	0	0	0	#DIV/0!
MIMAT0031002	hsa-miR-8075	chr13	0	0	0	0	0	0	0	0	0	0	0	0	#DIV/0!		MIMAT0022287	hsa-miR-5586-5p	chr14	0	0	0	0	0	0	0	0	0	0	0	0	#DIV/0!
MIMAT0022265	hsa-miR-548ar-5p	chr13	0	0	0	0	0	0	0	0	0	0	0	0	#DIV/0!		MIMAT0022288	hsa-miR-5586-3p	chr14	0	0	0	0	0	0	0	0	0	0	0	0	#DIV/0!
MIMAT0019038	hsa-miR-4502	chr13	0	0	0	0	0	0	0	0	0	0	0	0	#DIV/0!		MIMAT0039310	hsa-miR-9718	chr14	0	0	0	0	0	0	0	0	0	0	0	0	#DIV/0!
MIMAT0025846	hsa-miR-6717-5p	chr14	0	0	0	0	0	0	0	0	0	0	0	0	#DIV/0!		MIMAT0005928	hsa-miR-548h-5p	chr14	0	0	0	0	0	0	0	0	1.10769	0	0	0.369231	#DIV/0!
MIMAT0019808	hsa-miR-4707-3p	chr14	1.62514	1.54915	0.841828	0	0	0	0.361819	0	1.22451	1.33871	0	0.528777	#DIV/0!		MIMAT0030430	hsa-miR-7855-5p	chr14	0	0	0	0	0	0	0	0	0	0	0	0	#DIV/0!
MIMAT0000241	hsa-miR-208a-3p	chr14	0	0	0	0	0	0	0	0	0	0	0	0	#DIV/0!		MIMAT0019809	hsa-miR-4708-5p	chr14	0	0	0	0	0	0	0	0	0	0	0	0	#DIV/0!
MIMAT0026474	hsa-miR-208a-5p	chr14	0	0	0	0	0	0	0	0	0	0	0	0	#DIV/0!		MIMAT0019810	hsa-miR-4708-3p	chr14	0	0	0	0	0	0	0	0	0	0	0	0	#DIV/0!
MIMAT0004960	hsa-miR-208b-3p	chr14	0	0	0	0	0	0	0	0	0	0	0	0	#DIV/0!		MIMAT0022487	hsa-miR-5694	chr14	0	0	0	0	0	0	0	0	0	0	0	0	#DIV/0!
MIMAT0026722	hsa-miR-208b-5p	chr14	0	0	0	0	0	0	0	0	0	0	0	0	#DIV/0!		MIMAT0030411	hsa-miR-7843-5p	chr14	0	0	0	0	0	0	0	0	0	0	0	0	#DIV/0!
MIMAT0030018	hsa-miR-7703	chr14	0	0	0	0	0	0	0.361819	0	0	0	0	0.120606	#DIV/0!		MIMAT0030412	hsa-miR-7843-3p	chr14	0	0	0	0	0	0	0	0	0	0	0	0	#DIV/0!
MIMAT0016860	hsa-miR-4307	chr14	0	0	0	0	0	0	0	0	0	0	0	0	#DIV/0!		MIMAT0019041	hsa-miR-4505	chr14	0	0	0	0	0	0	0	0	0	0	0	0	#DIV/0!
MIMAT0015046	hsa-miR-3171	chr14	0	0	0	0	0	0	0	0	0	0	0	0	#DIV/0!		MIMAT0019042	hsa-miR-4506	chr14	0	0	0	0	0	0	0	0	0	0	0	0	#DIV/0!
MIMAT0004807	hsa-miR-624-3p	chr14	0	0	0	0	0	0	0.361819	0	0	0	0	0.120606	#DIV/0!		MIMAT0015048	hsa-miR-3173-3p	chr14	0	1.08819	0	0	0	0	0	0	0	0.362728	0	0	#DIV/0!
MIMAT0019039	hsa-miR-4503	chr14	0.406286	0	0	0	0	0	0	0	0.408171	0.135429	0	0.136057	#DIV/0!		MIMAT0019043	hsa-miR-2392	chr14	0	0	0	0	0	0	0	0	0	0	0	0	#DIV/0!
MIMAT0018354	hsa-miR-548y	chr14	0	0	0	0	0	0	0	0	0	0	0	0	#DIV/0!		MIMAT0016859	hsa-miR-4309	chr14	0	0	0	0	0	0	0	0	0	0	0	0	#DIV/0!
MIMAT0023701	hsa-miR-6076	chr14	0	0	0	0	0	0	0	0	0	0	0	0	#DIV/0!		MIMAT0031890	hsa-miR-203a-5p	chr14	0	0	0	0	0	0	0	0	0	0	0	0	#DIV/0!
MIMAT0022273	hsa-miR-5580-5p	chr14	0	0	0	0	0	0	0	0	0	0	0	0	#DIV/0!		MIMAT0019813	hsa-miR-203b-5p	chr14	0	0	0	0	0	0	0	0	0	0	0	0	#DIV/0!
MIMAT0022274	hsa-miR-5580-3p	chr14	0	0	0	0	0	0	0.361819	0	0	0	0	0.120606	#DIV/0!		MIMAT0049015	hsa-miR-12121	chr14	0	0	0	0	0	0	0	0	0	0	0	0	#DIV/0!
MIMAT0016861	hsa-miR-4308	chr14	0	0	0	0	0	0	0	0	0	0	0	0	#DIV/0!		MIMAT0027430	hsa-miR-6765-5p	chr14	0.617288	1.63228	2.25495	0	0	0	0	0	0	1.5015	0	0	#DIV/0!
MIMAT0022287	hsa-miR-5586-5p	chr14	0	0	0	0	0	0	0	0	0	0	0	0	#DIV/0!		MIMAT0030998	hsa-miR-8071	chr14	0	0	0	0	0	0	0	0	0	0	0	0	#DIV/0!
MIMAT0022288	hsa-miR-5586-3p	chr14	0	0	0	0	0	0	0	0	0	0	0	0	#DIV/0!		MIMAT0030998_1	hsa-miR-8071	chr14	0	0	0	0	0	0	0	0	0	0	0	0	#DIV/0!
MIMAT0039310	hsa-miR-9718	chr14	0	0	0	0	0	0	0	0	0	0	0	0	#DIV/0!		MIMAT0019082	hsa-miR-4539	chr14	0	0	0	0	0	0	0	0	0	0	0	0	#DIV/0!
MIMAT0030430	hsa-miR-7855-5p	chr14	0	0	0	0	0	0	0	0	0	0	0	0	#DIV/0!		MIMAT0019044	hsa-miR-4507	chr14	0	0	0	0	0	0	0	0	0	0	0	0	#DIV/0!
MIMAT0019809	hsa-miR-4708-5p	chr14	0	0	0	0	0	0	0	0	0	0	0	0	#DIV/0!		MIMAT0019081	hsa-miR-4538	chr14	0	0	0	0	0	0	0	0	0	0	0	0	#DIV/0!
MIMAT0019810	hsa-miR-4708-3p	chr14	0	0	0	0	0	0	0	0	0	0	0	0	#DIV/0!		MIMAT0019080	hsa-miR-4537	chr14	0	0	0	0	0	0	0	0	0	0	0	0	#DIV/0!
MIMAT0022487	hsa-miR-5694	chr14	0	0	0	0	0	0	0	0	0	0	0	0	#DIV/0!		MIMAT0021126	hsa-miR-5195-5p	chr14	0	0	0	0	0	0	0	0	0	0	0	0	#DIV/0!
MIMAT0030411	hsa-miR-7843-5p	chr14	0	0	0	0	0	0	0	0	0.408171	0	0	0.136057	#DIV/0!		MIMAT0021127	hsa-miR-5195-3p	chr14	0	0	0	0	0	0	0	0	0	0	0	0	#DIV/0!
MIMAT0030412	hsa-miR-7843-3p	chr14	0	0	0	0	0	0	0	0.407859	0	0	0	0.135953	#DIV/0!		MIMAT0014980	hsa-miR-3118	chr15	0	0	0	0	0	0	0	0	0	0	0	0	#DIV/0!
MIMAT0019041	hsa-miR-4505	chr14	0	0	0	0	0	0	0	0	0	0	0	0	#DIV/0!		MIMAT0014980_1	hsa-miR-3118	chr15	0	0	0	0	0	0	0	0	0	0	0	0	#DIV/0!
MIMAT0019811	hsa-miR-4709-5p	chr14	0	0	0	0	0	0	0	0	0	0	0	0	#DIV/0!		MIMAT0014980_2	hsa-miR-3118	chr15	0	0	0	0	0	0	0	0	0	0	0	0	#DIV/0!
MIMAT0019812	hsa-miR-4709-3p	chr14	0	0.516382	0	0	0	0	1.44727	1.22358	0	0.172127	0	0.890284	#DIV/0!		MIMAT0019046	hsa-miR-4509	chr15	0	0	0	0	0	0	0	0	0	0	0	0	#DIV/0!
MIMAT0019042	hsa-miR-4506	chr14	0	0	0	0	0	0	0	0	0	0	0	0	#DIV/0!		MIMAT0019824	hsa-miR-4715-5p	chr15	0	0	0	0	0	0	0	0	0	0	0	0	#DIV/0!
MIMAT0019043	hsa-miR-2392	chr14	0	0	0	0	0	0	0	0	0	0	0	0	#DIV/0!		MIMAT0019825	hsa-miR-4715-3p	chr15	0	0	0	0	0	0	0	0	0	0	0	0	#DIV/0!
MIMAT0026554	hsa-miR-433-5p	chr14	0	0	0.420914	0	0	0	0	0	0	0.140305	0	0	#DIV/0!		MIMAT0019046_1	hsa-miR-4509	chr15	0	0	0	0	0	0	0	0	0	0	0	0	#DIV/0!
MIMAT0002815	hsa-miR-432-3p	chr14	0	0	0.420914	0	0	0	0	0	0	0.140305	0	0	#DIV/0!		MIMAT0019046_2	hsa-miR-4509	chr15	0	0	0	0	0	0	0	0	0	0	0	0	#DIV/0!
MIMAT0022924	hsa-miR-495-5p	chr14	0	0	0	0	0	0	0	0	0	0	0	0	#DIV/0!		MIMAT0022694	hsa-miR-211-3p	chr15	0	0	0	0	0	0	0	0	0	0	0	0	#DIV/0!
MIMAT0004903	hsa-miR-300	chr14	0.406286	0	0	0	0	0	0	0	0	0.135429	0	0	#DIV/0!		MIMAT0005588	hsa-miR-1233-3p	chr15	0	0	0	0	0	0	0	0	0	0	0	0	#DIV/0!
MIMAT0022862	hsa-miR-381-5p	chr14	0	0	0	0	0	0	0.723637	0	0	0	0	0.241212	#DIV/0!		MIMAT0022943	hsa-miR-1233-5p	chr15	0	0	0	0	0	0	0	0	0	0	0	0	#DIV/0!
MIMAT0003164	hsa-miR-544a	chr14	0	0	0	0	0	0	0	0	0	0	0	0	#DIV/0!		MIMAT0005588_1	hsa-miR-1233-3p	chr15	0	0	0	0	0	0	0	0	0	0	0	0	#DIV/0!
MIMAT0026626	hsa-miR-655-5p	chr14	0	0.516382	0	0	0	0	0.723637	0	0.408171	0.172127	0	0.377269	#DIV/0!		MIMAT0022943_1	hsa-miR-1233-5p	chr15	0	0	0	0	0	0	0	0	0	0	0	0	#DIV/0!
MIMAT0026636	hsa-miR-668-5p	chr14	0	0	0	0	0	0	0	0	0	0	0	0	#DIV/0!		MIMAT0019230	hsa-miR-3942-3p	chr15	0	0	0	0	0	0	0	0	0	0	0	0	#DIV/0!
MIMAT0026627	hsa-miR-656-5p	chr14	0	0	0	0	0	0	0	0	0	0	0	0	#DIV/0!		MIMAT0030990	hsa-miR-8063	chr15	0	0	0	0	0	0	0	0	0	0	0	0	#DIV/0!
MIMAT0005899	hsa-miR-1247-5p	chr14	0	0	0	0	0	0	0	0	0	0	0	0	#DIV/0!		MIMAT0003295	hsa-miR-626	chr15	0	0	0	0	0	0	0	0	0	0	0	0	#DIV/0!
MIMAT0016859	hsa-miR-4309	chr14	0	0	0	0	0	0	0	0	0	0	0	0	#DIV/0!		MIMAT0016862	hsa-miR-4310	chr15	0	0	0	0	0	0	0	0	0	0	0	0	#DIV/0!
MIMAT0031890	hsa-miR-203a-5p	chr14	0	0	0	0	0	0	0	0	0	0	0	0	#DIV/0!		MIMAT0003296	hsa-miR-627-5p	chr15	0	0	0	0	0	0	0	0	0	0	0	0	#DIV/0!
MIMAT0019813	hsa-miR-203b-5p	chr14	0	0	0	0	0	0	0	0	0	0	0	0	#DIV/0!		MIMAT0005940	hsa-miR-1282	chr15	0	0	0	0	0	0	0	0	0	0	0	0	#DIV/0!
MIMAT0019814	hsa-miR-203b-3p	chr14	0	0	0	0	0	0	0	0	0	0	0	0	#DIV/0!		MIMAT0019826	hsa-miR-4716-5p	chr15	0	0	0	0	0	0	0	0	0	0	0	0	#DIV/0!
MIMAT0019815	hsa-miR-4710	chr14	0	0	0	0	0	0	0	0	0	0	0	0	#DIV/0!		MIMAT0019818	hsa-miR-4712-5p	chr15	2.46915	0	0.563737	0	0	0	0	0	0	1.01096	0	0	#DIV/0!
MIMAT0049015	hsa-miR-12121	chr14	0	0	0.420914	0	0	0	0	0	0	0.140305	0	0	#DIV/0!		MIMAT0019820	hsa-miR-4713-5p	chr15	0	1.63228	0	0	0	0	0	0	0	0.544093	0	0	#DIV/0!
MIMAT0027430	hsa-miR-6765-5p	chr14	0	0	0	0	0	0	0	0	0	0	0	0	#DIV/0!		MIMAT0019821	hsa-miR-4713-3p	chr15	0	0	0	0	0	0	0	0	0	0	0	0	#DIV/0!
MIMAT0027431	hsa-miR-6765-3p	chr14	0	0	0	0	0	0	0	0	0	0	0	0	#DIV/0!		MIMAT0031176	hsa-miR-7973	chr15	0	0	0	0	0	0	0	0	0	0	0	0	#DIV/0!
MIMAT0030998	hsa-miR-8071	chr14	0	0	0	0	0	0	0	0	0	0	0	0	#DIV/0!		MIMAT0031176_1	hsa-miR-7973	chr15	0	0	0	0	0	0	0	0	0	0	0	0	#DIV/0!
MIMAT0030998_1	hsa-miR-8071	chr14	0	0	0	0	0	0	0	0	0	0	0	0	#DIV/0!		MIMAT0005920	hsa-miR-1266-5p	chr15	0	0	0	0	0	0	0	0	0	0	0	0	#DIV/0!
MIMAT0019082	hsa-miR-4539	chr14	0	0	0	0	0	0	0	0	0	0	0	0	#DIV/0!		MIMAT0026742	hsa-miR-1266-3p	chr15	0	0	0	0	0	0	0	0	0	0	0	0	#DIV/0!
MIMAT0019044	hsa-miR-4507	chr14	0	0	0	0	0	0	0	0	0	0	0	0	#DIV/0!		MIMAT0011160	hsa-miR-2116-5p	chr15	0	0	0	0	0	0	0	0	0	0	0	0	#DIV/0!
MIMAT0019081	hsa-miR-4538	chr14	0	0	0	0	0	0	0	0	0	0	0	0	#DIV/0!		MIMAT0011161	hsa-miR-2116-3p	chr15	0	0	0	0	0	0	0	0	0	0	0	0	#DIV/0!
MIMAT0019080	hsa-miR-4537	chr14	0	0	0	0	0	0	0	0	0	0	0	0	#DIV/0!		MIMAT0030994	hsa-miR-8067	chr15	0	0	0	0	0	0	0	0	0	0	0	0	#DIV/0!
MIMAT0021126	hsa-miR-5195-5p	chr14	0	0	0	0	0	0	0	0	0	0	0	0	#DIV/0!		MIMAT0023710	hsa-miR-6085	chr15	0	0	0	0	0	0	0	0	0	0	0	0	#DIV/0!
MIMAT0021127	hsa-miR-5195-3p	chr14	0	0	0	0	0	0	0	0	0	0	0	0	#DIV/0!		MIMAT0026482	hsa-miR-190a-3p	chr15	0	0	1.12747	0	0	0	0	0	0	0.375825	0	0	#DIV/0!
MIMAT0014980	hsa-miR-3118	chr15	0	0	0	0	0	0	0	0	0.408171	0	0	0.136057	#DIV/0!		MIMAT0005925	hsa-miR-1272	chr15	0	0	0	0	0	0	0	0	0	0	0	0	#DIV/0!
MIMAT0014980_1	hsa-miR-3118	chr15	0	0	0	0	0	0	0	0	0	0	0	0	#DIV/0!		MIMAT0016863	hsa-miR-4311	chr15	0	0	0	0	0	0	0	0	0	0	0	0	#DIV/0!
MIMAT0019046	hsa-miR-4509	chr15	0	0	0	0	0	0	0	0	0	0	0	0	#DIV/0!		MIMAT0019049	hsa-miR-4512	chr15	0	0	0	0	0	0	0	0	0	0	0	0	#DIV/0!
MIMAT0019824	hsa-miR-4715-5p	chr15	0	0	0	0	0	0	0	0	0	0	0	0	#DIV/0!		MIMAT0016864	hsa-miR-4312	chr15	0	0	0	0	0	0	0	0	0	0	0	0	#DIV/0!
MIMAT0019825	hsa-miR-4715-3p	chr15	0	0	0	0	0	0	0	0	0	0	0	0	#DIV/0!		MIMAT0003299	hsa-miR-630	chr15	0	0	0	0	0	0	0	0	0	0	0	0	#DIV/0!
MIMAT0019046_1	hsa-miR-4509	chr15	0	0	0	0	0	0	0	0	0	0	0	0	#DIV/0!		MIMAT0049031	hsa-miR-12135	chr15	0	0	0	0	0	0	0	0	0	0	0	0	#DIV/0!
MIMAT0019046_2	hsa-miR-4509	chr15	0	0	0	0	0	0	0	0	0	0	0	0	#DIV/0!		MIMAT0027662	hsa-miR-6881-5p	chr15	0	0	0	0	0	0	0	0	0	0	0	0	#DIV/0!
MIMAT0000268	hsa-miR-211-5p	chr15	0	0	0	0	0	0	0	0	0	0	0	0	#DIV/0!		MIMAT0027663	hsa-miR-6881-3p	chr15	0.617288	1.63228	0	0	0	0	0	0	0	0.749855	0	0	#DIV/0!
MIMAT0022694	hsa-miR-211-3p	chr15	0	0	0	0	0	0	0	0	0	0	0	0	#DIV/0!		MIMAT0019050	hsa-miR-4513	chr15	0	0	0	0	0	0	0	0	0	0	0	0	#DIV/0!
MIMAT0005588	hsa-miR-1233-3p	chr15	0	0	0	0	0	0	0	0	0	0	0	0	#DIV/0!		MIMAT0027665	hsa-miR-6882-3p	chr15	0	0	0	0	0	0	0	0	0	0	0	0	#DIV/0!
MIMAT0005588_1	hsa-miR-1233-3p	chr15	0	0	0	0	0	0	0	0	0	0	0	0	#DIV/0!		MIMAT0003300	hsa-miR-631	chr15	0	0	0	0	0	0	0	0	0	0	0	0	#DIV/0!
MIMAT0022943_1	hsa-miR-1233-5p	chr15	0	0	0	0	0	0	0	0	0	0	0	0	#DIV/0!		MIMAT0016865	hsa-miR-4313	chr15	0	0	0	0	0	0	0	0	0	0	0	0	#DIV/0!
MIMAT0018358	hsa-miR-3942-5p	chr15	0	0.516382	0.420914	0	0	0	0.723637	0.407859	0	0.312432	0	0.377165	#DIV/0!		MIMAT0022260	hsa-miR-5572	chr15	0	0	0	0	0	0	0	0	0	0	0	0	#DIV/0!
MIMAT0030990	hsa-miR-8063	chr15	0	0	0	0	0	0	0	0	0	0	0	0	#DIV/0!		MIMAT0003333	hsa-miR-549a-3p	chr15	0	0	0	0	0	0	0	0	0	0	0	0	#DIV/0!
MIMAT0003295	hsa-miR-626	chr15	0	0	0	0	0	0	0	0	0	0	0	0	#DIV/0!		MIMAT0037328	hsa-miR-549a-5p	chr15	0	0	0	0	0	0	0	0	0	0	0	0	#DIV/0!
MIMAT0016862	hsa-miR-4310	chr15	0	0	0	0	0	0	0	0	0	0	0	0	#DIV/0!		MIMAT0019051	hsa-miR-4514	chr15	0	0	0	0	0	0	0	0	0	0	0	0	#DIV/0!
MIMAT0005940	hsa-miR-1282	chr15	0	0	0	0	0	0	0	0	0	0	0	0	#DIV/0!		MIMAT0021038	hsa-miR-548ap-3p	chr15	0	0	0	0	0	0	0	0	0	0	0	0	#DIV/0!
MIMAT0041617	hsa-miR-10393-5p	chr15	0.406286	1.03276	0	0	0	0	0	0	0	0.479684	0	0	#DIV/0!		MIMAT0043996	hsa-miR-11181-5p	chr15	0	0	0	0	0	0	0	0	0	0	0	0	#DIV/0!
MIMAT0019826	hsa-miR-4716-5p	chr15	0	0	0.420914	0	0	0	0	0	0	0.140305	0	0	#DIV/0!		MIMAT0043997	hsa-miR-11181-3p	chr15	0	0	0	0	0	0	0	0	0	0	0	0	#DIV/0!
MIMAT0019827	hsa-miR-4716-3p	chr15	0	0	0.841828	0	0	0	0	0	0	0.280609	0	0	#DIV/0!		MIMAT0022741	hsa-miR-3529-3p	chr15	0	0	0	0	0	0	0	0	0	0	0	0	#DIV/0!
MIMAT0019818	hsa-miR-4712-5p	chr15	0	0	0	0	0	0	0	0	0	0	0	0	#DIV/0!		MIMAT0027433	hsa-miR-6766-3p	chr15	0	0	0	0	0	0	0	0	0	0	0	0	#DIV/0!
MIMAT0019820	hsa-miR-4713-5p	chr15	0	0	0	0	0	0	0	0	0	0	0	0	#DIV/0!		MIMAT0021042	hsa-miR-5009-3p	chr15	0	0	0	0	0	0	0	0	0	0	0	0	#DIV/0!
MIMAT0019821	hsa-miR-4713-3p	chr15	0	0	0	0	0	0	0	0	0	0	0	0	#DIV/0!		MIMAT0007347	hsa-miR-1469	chr15	0	0	0	0	0	0	0	0	0	0	0	0	#DIV/0!
MIMAT0031176	hsa-miR-7973	chr15	0	0	0	0	0	0	0	0	0	0	0	0	#DIV/0!		MIMAT0019823	hsa-miR-4714-3p	chr15	0	0	0	0	0	0	0	0	0	0	0	0	#DIV/0!
MIMAT0031176_1	hsa-miR-7973	chr15	0	0	0	0	0	0	0	0	0	0	0	0	#DIV/0!		MIMAT0005890_2	hsa-miR-1302	chr15	0	0	0	0	0	0	0	0	0	0	0	0	#DIV/0!
MIMAT0011160	hsa-miR-2116-5p	chr15	0	0	0	0	0	0	0	0	0	0	0	0	#DIV/0!		MIMAT0027619_2	hsa-miR-6859-3p	chr15	0	0.544093	0	0	0	0	0	0	0	0.181364	0	0	#DIV/0!
MIMAT0030994	hsa-miR-8067	chr15	0	0	0	0	0	0	0	0	0	0	0	0	#DIV/0!		MIMAT0027618_3	hsa-miR-6859-5p	chr16	0	0	0.563737	0	0	0	0	0	0	0.187912	0	0	#DIV/0!
MIMAT0023710	hsa-miR-6085	chr15	0	0	0	0	0	0	0	0	0	0	0	0	#DIV/0!		MIMAT0027619_3	hsa-miR-6859-3p	chr16	0	1.08819	0	0	0	0	0	0	0	0.362728	0	0	#DIV/0!
MIMAT0026482	hsa-miR-190a-3p	chr15	2.03143	2.58191	3.78822	0	0	0	2.17091	1.22358	0.816342	2.80052	0	1.40361	#DIV/0!		MIMAT0022289	hsa-miR-5587-5p	chr16	0	2.17637	0	0	0	0	0	1.20103	0	0.725457	0	0.400342	#DIV/0!
MIMAT0016863	hsa-miR-4311	chr15	0	0	0	0	0	0	0	0	0	0	0	0	#DIV/0!		MIMAT0003325	hsa-miR-662	chr16	0	0	0	0	0	0	0	0	0	0	0	0	#DIV/0!
MIMAT0019049	hsa-miR-4512	chr15	0	0	0	0	0	0	0	0	0	0	0	0	#DIV/0!		MIMAT0025847	hsa-miR-6511b-5p	chr16	0.617288	1.08819	0.563737	0	0	0	0	0	0	0.756403	0	0	#DIV/0!
MIMAT0016864	hsa-miR-4312	chr15	0	0	0	0	0	0	0	0	0	0	0	0	#DIV/0!		MIMAT0019221	hsa-miR-3677-5p	chr16	0.617288	0	0	0	0	0	0	1.20103	3.32308	0.205763	0	1.50803	#DIV/0!
MIMAT0003299	hsa-miR-630	chr15	0	0	0	0	0	0	0	0	0	0	0	0	#DIV/0!		MIMAT0019829	hsa-miR-4717-5p	chr16	0	0	0	0	0	0	0	0	0	0	0	0	#DIV/0!
MIMAT0027662	hsa-miR-6881-5p	chr15	0	0	0	0	0	0	0	0	0	0	0	0	#DIV/0!		MIMAT0027437	hsa-miR-6768-3p	chr16	0	0	0	0	0	0	0	0	0	0	0	0	#DIV/0!
MIMAT0027663	hsa-miR-6881-3p	chr15	0	0	0	0	0	0	0	0	0	0	0	0	#DIV/0!		MIMAT0024599	hsa-miR-6126	chr16	0	0	0	0	0	0	0	0	0	0	0	0	#DIV/0!
MIMAT0019050	hsa-miR-4513	chr15	0	0	0	0	0	0	0	0	0	0	0	0	#DIV/0!		MIMAT0027438	hsa-miR-6769a-5p	chr16	0	0	0	0	0	0	0	0	0	0	0	0	#DIV/0!
MIMAT0027664	hsa-miR-6882-5p	chr15	1.21886	1.03276	0	0	0	0	1.08546	0.815718	0.408171	0.750541	0	0.769782	#DIV/0!		MIMAT0027439	hsa-miR-6769a-3p	chr16	0	0	0	0	0	0	0	0	0	0	0	0	#DIV/0!
MIMAT0027665	hsa-miR-6882-3p	chr15	0	0	0	0	0	0	0	0	0	0	0	0	#DIV/0!		MIMAT0030992	hsa-miR-8065	chr16	0	0	0	0	0	0	0	0	0	0	0	0	#DIV/0!
MIMAT0003300	hsa-miR-631	chr15	0	0	0	0	0	0	0	0	0	0	0	0	#DIV/0!		MIMAT0005928_1	hsa-miR-548h-5p	chr16	0	0	0	0	0	0	0	0	0	0	0	0	#DIV/0!
MIMAT0016865	hsa-miR-4313	chr15	0	0	0	0	0	0	0	0	0	0	0	0	#DIV/0!		MIMAT0019831	hsa-miR-4718	chr16	0	0	0	0	0	0	0	0	0	0	0	0	#DIV/0!
MIMAT0022260	hsa-miR-5572	chr15	0	0	0	0	0	0	0	0	0	0	0	0	#DIV/0!		MIMAT0015056	hsa-miR-3179	chr16	0	0	0	0	0	0	0	0	0	0	0	0	#DIV/0!
MIMAT0037328	hsa-miR-549a-5p	chr15	0.406286	0	0.420914	0	0	0	0	0	0	0.275733	0	0	#DIV/0!		MIMAT0018093	hsa-miR-3670	chr16	0	0	0	0	0	0	0	0	0	0	0	0	#DIV/0!
MIMAT0019051	hsa-miR-4514	chr15	0	0	0	0	0	0	0	0	0	0	0	0	#DIV/0!		MIMAT0015057	hsa-miR-3180-5p	chr16	0	0	0	0	0	0	0	0	0	0	0	0	#DIV/0!
MIMAT0021038	hsa-miR-548ap-3p	chr15	0	0	0	0	0	0	0	0	0	0	0	0	#DIV/0!		MIMAT0015058	hsa-miR-3180-3p	chr16	1.23458	0.544093	0	0	0	0	0	0	0	0.59289	0	0	#DIV/0!
MIMAT0043996	hsa-miR-11181-5p	chr15	0	0	0	0	0	0	0	0	0	0	0	0	#DIV/0!		MIMAT0027441	hsa-miR-6770-3p	chr16	0	0	0	0	0	0	0	0	0	0	0	0	#DIV/0!
MIMAT0043997	hsa-miR-11181-3p	chr15	0	0	0	0	0	0	0	0	0	0	0	0	#DIV/0!		MIMAT0009447	hsa-miR-1972	chr16	0	0	0	0	0	0	0	0	0	0	0	0	#DIV/0!
MIMAT0004554	hsa-miR-7-2-3p	chr15	3.25029	0.516382	2.10457	0	0	0	0.723637	0	0.816342	1.95708	0	0.513326	#DIV/0!		MIMAT0025468	hsa-miR-6506-5p	chr16	0	0	0	0	0	0	1.19243	0	0	0	0	0.397476	#DIV/0!
MIMAT0019828	hsa-miR-3529-5p	chr15	0	0	0	0	0	0	0	0	0.408171	0	0	0.136057	#DIV/0!		MIMAT0018093_1	hsa-miR-3670	chr16	0	0	0	0	0	0	0	0	0	0	0	0	#DIV/0!
MIMAT0022741	hsa-miR-3529-3p	chr15	0	0	0	0	0	0	0	0	0	0	0	0	#DIV/0!		MIMAT0015057_1	hsa-miR-3180-5p	chr16	0	0.544093	0	0	0	0	0	0	0	0.181364	0	0	#DIV/0!
MIMAT0027433	hsa-miR-6766-3p	chr15	0	0	0	0	0	0	0.361819	0	0	0	0	0.120606	#DIV/0!		MIMAT0027440_1	hsa-miR-6770-5p	chr16	0	0	0	0	0	0	0	0	0	0	0	0	#DIV/0!
MIMAT0021042	hsa-miR-5009-3p	chr15	0	0	0	0	0	0	0	0	0	0	0	0	#DIV/0!		MIMAT0027441_1	hsa-miR-6770-3p	chr16	0	0	0	0	0	0	0	0	0	0	0	0	#DIV/0!
MIMAT0015052	hsa-miR-3175	chr15	0.406286	0.516382	0	0	0	0	0.361819	0	0	0.307556	0	0.120606	#DIV/0!		MIMAT0025478_2	hsa-miR-6511a-5p	chr16	0.617288	0	0	0	0	0	0	0	0	0.205763	0	0	#DIV/0!
MIMAT0007347	hsa-miR-1469	chr15	0	0	0.841828	0	0	0	0	0	0	0.280609	0	0	#DIV/0!		MIMAT0025479_2	hsa-miR-6511a-3p	chr16	0	0	0	0	0	0	0	0	0	0	0	0	#DIV/0!
MIMAT0019822	hsa-miR-4714-5p	chr15	0	0	0	0	0	0	0	0	0	0	0	0	#DIV/0!		MIMAT0027441_2	hsa-miR-6770-3p	chr16	0	0	0	0	0	0	0	0	0	0	0	0	#DIV/0!
MIMAT0019823	hsa-miR-4714-3p	chr15	0	0	0	0	0	0	0	0	0	0	0	0	#DIV/0!		MIMAT0015057_2	hsa-miR-3180-5p	chr16	0	0	0	0	0	0	0	0	0	0	0	0	#DIV/0!
MIMAT0005890_2	hsa-miR-1302	chr15	0	0	0	0	0	0	0	0	0	0	0	0	#DIV/0!		MIMAT0018093_2	hsa-miR-3670	chr16	0	0	0	0	0	0	0	0	0	0	0	0	#DIV/0!
MIMAT0027618_2	hsa-miR-6859-5p	chr15	0	0	0	0	0	0	0	0	0	0	0	0	#DIV/0!		MIMAT0018093_3	hsa-miR-3670	chr16	0	0	0	0	0	0	0	0	0	0	0	0	#DIV/0!
MIMAT0027619_2	hsa-miR-6859-3p	chr15	0	0	0	0	0	0	0	0	0	0	0	0	#DIV/0!		MIMAT0018107	hsa-miR-3680-3p	chr16	0	0	0	0	0	0	0	0	0	0	0	0	#DIV/0!
MIMAT0027618_3	hsa-miR-6859-5p	chr16	0.406286	0	0	0	0	0	0	0	0	0.135429	0	0	#DIV/0!		MIMAT0030415	hsa-miR-1273h-5p	chr16	0	0	0	0	0	0	0	0	0	0	0	0	#DIV/0!
MIMAT0027619_3	hsa-miR-6859-3p	chr16	0	0	0	0	0	0	0	0	0	0	0	0	#DIV/0!		MIMAT0030416	hsa-miR-1273h-3p	chr16	0	0	0	0	0	0	0	0	0	0	0	0	#DIV/0!
MIMAT0022290	hsa-miR-5587-3p	chr16	0.812572	1.54915	0.420914	0	0	0	0	0	0	0.927544	0	0	#DIV/0!		MIMAT0015060	hsa-miR-548w	chr16	0.617288	0	0	0	0	0	0	0	0	0.205763	0	0	#DIV/0!
MIMAT0003325	hsa-miR-662	chr16	0	0	0	0	0	0	0	0	0	0	0	0	#DIV/0!		MIMAT0027626	hsa-miR-6862-3p	chr16	0	0	0	0	0	0	0	0	0	0	0	0	#DIV/0!
MIMAT0019829	hsa-miR-4717-5p	chr16	0	0	0	0	0	0	0	0	0	0	0	0	#DIV/0!		MIMAT0027626_1	hsa-miR-6862-3p	chr16	0	0	0	0	0	0	1.19243	0	0	0	0	0.397476	#DIV/0!
MIMAT0027435	hsa-miR-6767-3p	chr16	0	0	0	0	0	0	0	0	0	0	0	0	#DIV/0!		MIMAT0018107_1	hsa-miR-3680-3p	chr16	0	0	0	0	0	0	0	0	0	0	0	0	#DIV/0!
MIMAT0027437	hsa-miR-6768-3p	chr16	0	0	0	0	0	0	0	0	0.816342	0	0	0.272114	#DIV/0!		MIMAT0019055	hsa-miR-4518	chr16	0	0	0	0	0	0	0	0	0	0	0	0	#DIV/0!
MIMAT0024599	hsa-miR-6126	chr16	0	0	0	0	0	0	0	0	0	0	0	0	#DIV/0!		MIMAT0019056	hsa-miR-4519	chr16	0	0	0	0	0	0	0	0	0	0	0	0	#DIV/0!
MIMAT0027438	hsa-miR-6769a-5p	chr16	0	0	0	0	0	0	0	0	0	0	0	0	#DIV/0!		MIMAT0010313	hsa-miR-762	chr16	0	0.544093	0	0	0	0	0	0	0	0.181364	0	0	#DIV/0!
MIMAT0027439	hsa-miR-6769a-3p	chr16	0	0	0	0	0	0	0	0	0	0	0	0	#DIV/0!		MIMAT0027442	hsa-miR-6771-5p	chr16	0	0	0	0	0	0	0	0	0	0	0	0	#DIV/0!
MIMAT0030992	hsa-miR-8065	chr16	0	0	0	0	0	0	0	0	0	0	0	0	#DIV/0!		MIMAT0027443	hsa-miR-6771-3p	chr16	0	0	0	0	0	0	0	0	0	0	0	0	#DIV/0!
MIMAT0019831	hsa-miR-4718	chr16	0	0	0	0	0	0	0	0	0	0	0	0	#DIV/0!		MIMAT0015061	hsa-miR-3181	chr16	1.23458	0	0	0	0	0	0	0	0	0.411525	0	0	#DIV/0!
MIMAT0018093	hsa-miR-3670	chr16	0	0	0	0	0	0	0	0	0	0	0	0	#DIV/0!		MIMAT0027627	hsa-miR-6863	chr16	0	0	0	0	0	0	0	0	0	0	0	0	#DIV/0!
MIMAT0025478	hsa-miR-6511a-5p	chr16	1.21886	0	1.68366	0	0	0	0	0	0	0.967505	0	0	#DIV/0!		MIMAT0027444	hsa-miR-6772-5p	chr16	0	0	0	0	0	0	0	0	0	0	0	0	#DIV/0!
MIMAT0027440	hsa-miR-6770-5p	chr16	0	0	0	0	0	0	0.361819	0	0.408171	0	0	0.256663	#DIV/0!		MIMAT0027446	hsa-miR-6773-5p	chr16	0	0	0	0	0	0	0	0	0	0	0	0	#DIV/0!
MIMAT0027441	hsa-miR-6770-3p	chr16	0	0	0	0	0	0	0	0.407859	0	0	0	0.135953	#DIV/0!		MIMAT0027447	hsa-miR-6773-3p	chr16	0	0	0	0	0	0	0	0	0	0	0	0	#DIV/0!
MIMAT0009447	hsa-miR-1972	chr16	0	0	0	0	0	0	0	0	0	0	0	0	#DIV/0!		MIMAT0009447_1	hsa-miR-1972	chr16	0	0	0	0	0	0	0	0	0	0	0	0	#DIV/0!
MIMAT0025469	hsa-miR-6506-3p	chr16	0	0	0	0	0	0	0	0	0	0	0	0	#DIV/0!		MIMAT0019832	hsa-miR-4719	chr16	0	0	0	0	0	0	0	0	0	0	0	0	#DIV/0!
MIMAT0018093_1	hsa-miR-3670	chr16	0	0	0	0	0	0	0	0	0	0	0	0	#DIV/0!		MIMAT0019833	hsa-miR-4720-5p	chr16	0	0	0.563737	0	0	0	0	0	0	0.187912	0	0	#DIV/0!
MIMAT0025478_1	hsa-miR-6511a-5p	chr16	1.21886	1.03276	0.420914	0	0	0	0	0	0	0.890846	0	0	#DIV/0!		MIMAT0019834	hsa-miR-4720-3p	chr16	0	0	0	0	0	0	0	0	0	0	0	0	#DIV/0!
MIMAT0027440_1	hsa-miR-6770-5p	chr16	0	0	0	0	0	0	0	0	0	0	0	0	#DIV/0!		MIMAT0025464	hsa-miR-6504-5p	chr16	0	0	0	0	0	0	0	0	0	0	0	0	#DIV/0!
MIMAT0027441_1	hsa-miR-6770-3p	chr16	0.406286	0	0	0	0	0	0	0	0	0.135429	0	0	#DIV/0!		MIMAT0025465	hsa-miR-6504-3p	chr16	0	0	0	0	0	0	0	0	0	0	0	0	#DIV/0!
MIMAT0025478_2	hsa-miR-6511a-5p	chr16	0.406286	1.54915	0.420914	0	0	0	0	0	0	0.792116	0	0	#DIV/0!		MIMAT0030985	hsa-miR-8058	chr16	0	0	0	0	0	0	0	0	0	0	0	0	#DIV/0!
MIMAT0025478_3	hsa-miR-6511a-5p	chr16	1.62514	0.516382	0.420914	0	0	0	0	0	0	0.854147	0	0	#DIV/0!		MIMAT0015062	hsa-miR-3182	chr16	1.23458	2.17637	2.81869	0	0	0	0	0	1.10769	2.07654	0	0.369231	#DIV/0!
MIMAT0027440_2	hsa-miR-6770-5p	chr16	0	0	0	0	0	0	0	0.815718	0	0	0	0.271906	#DIV/0!		MIMAT0049022	hsa-miR-12128	chr16	0	0	0	0	0	0	0	0	0	0	0	0	#DIV/0!
MIMAT0018093_2	hsa-miR-3670	chr16	0	0	0	0	0	0	0	0	0	0	0	0	#DIV/0!		MIMAT0021085	hsa-miR-5093	chr16	0	0	0	0	0	0	0	0	0	0	0	0	#DIV/0!
MIMAT0018093_3	hsa-miR-3670	chr16	0	0	0	0	0	0	0	0	0	0	0	0	#DIV/0!		MIMAT0027448	hsa-miR-6774-5p	chr16	0	0	0	0	0	0	0	0	0	0	0	0	#DIV/0!
MIMAT0018106	hsa-miR-3680-5p	chr16	0.406286	0.516382	0	0	0	0	0.723637	0.815718	1.63268	0.307556	0	1.05735	#DIV/0!		MIMAT0027449	hsa-miR-6774-3p	chr16	0	0	0	0	0	0	0	0	0	0	0	0	#DIV/0!
MIMAT0030415	hsa-miR-1273h-5p	chr16	0	0	0	0	0	0	0	0	0	0	0	0	#DIV/0!		MIMAT0027450	hsa-miR-6775-5p	chr16	0.617288	0	0	0	0	0	0	0	0	0.205763	0	0	#DIV/0!
MIMAT0030416	hsa-miR-1273h-3p	chr16	0	0	0	0	0	0	0	0	0	0	0	0	#DIV/0!		MIMAT0021120	hsa-miR-5189-5p	chr16	0	0	0	0	0	0	0	0	0	0	0	0	#DIV/0!
MIMAT0015060	hsa-miR-548w	chr16	0	0	0	0	0	0	0	0	0	0	0	0	#DIV/0!		MIMAT0027088	hsa-miR-5189-3p	chr16	0	0	0	0	0	0	0	0	0	0	0	0	#DIV/0!
MIMAT0027625	hsa-miR-6862-5p	chr16	0	0	0	0	0	0	0	0	0	0	0	0	#DIV/0!		MIMAT0019836	hsa-miR-4722-5p	chr16	0	0	0	0	0	0	0	0	0	0	0	0	#DIV/0!
MIMAT0027626	hsa-miR-6862-3p	chr16	0	0	1.26274	0	0	0	0	0	0	0.420914	0	0	#DIV/0!		MIMAT0019837	hsa-miR-4722-3p	chr16	0	0	0	0	0	0	0	0	0	0	0	0	#DIV/0!
MIMAT0027626_1	hsa-miR-6862-3p	chr16	0	0	0	0	0	0	0	0	0	0	0	0	#DIV/0!		MIMAT0015063	hsa-miR-3183	chr17	0	0	0	0	0	0	0	0	0	0	0	0	#DIV/0!
MIMAT0018106_1	hsa-miR-3680-5p	chr16	0.406286	0	0.841828	0	0	0	0	0	0.816342	0.416038	0	0.272114	#DIV/0!		MIMAT0027452	hsa-miR-6776-5p	chr17	1.23458	1.08819	0	0	0	0	0	0	0	0.774254	0	0	#DIV/0!
MIMAT0018107_1	hsa-miR-3680-3p	chr16	0	0	0	0	0	0	0	0.407859	0	0	0	0.135953	#DIV/0!		MIMAT0027453	hsa-miR-6776-3p	chr17	1.23458	1.08819	1.12747	0	0	0	0	0	0	1.15008	0	0	#DIV/0!
MIMAT0019055	hsa-miR-4518	chr16	0	0	0	0	0	0	0	0	0	0	0	0	#DIV/0!		MIMAT0027628	hsa-miR-6864-5p	chr17	0	0	0	0	0	0	0	0	0	0	0	0	#DIV/0!
MIMAT0010313	hsa-miR-762	chr16	0	0	0	0	0	0	0	0	0	0	0	0	#DIV/0!		MIMAT0027629	hsa-miR-6864-3p	chr17	0	0	0	0	0	0	0	0	0	0	0	0	#DIV/0!
MIMAT0027442	hsa-miR-6771-5p	chr16	0	0	0	0	0	0	0	0	0	0	0	0	#DIV/0!		MIMAT0027630	hsa-miR-6865-5p	chr17	0	0	0	0	0	0	0	0	0	0	0	0	#DIV/0!
MIMAT0027443	hsa-miR-6771-3p	chr16	0	0	0	0	0	0	0	0	0	0	0	0	#DIV/0!		MIMAT0027631	hsa-miR-6865-3p	chr17	0	0	0	0	0	0	0	0	0	0	0	0	#DIV/0!
MIMAT0015061	hsa-miR-3181	chr16	0	0	0	0	0	0	0	0	0	0	0	0	#DIV/0!		MIMAT0019235	hsa-miR-4520-5p	chr17	0	0	0	0	0	0	0	0	0	0	0	0	#DIV/0!
MIMAT0018350	hsa-miR-3935	chr16	0	0	0	0	0	0	0	0	0	0	0	0	#DIV/0!		MIMAT0019057	hsa-miR-4520-3p	chr17	0	0	0	0	0	0	0	0	0	0	0	0	#DIV/0!
MIMAT0004596	hsa-miR-138-2-3p	chr16	0	0	0	0	0	0	0	0	0	0	0	0	#DIV/0!		MIMAT0019235_1	hsa-miR-4520-5p	chr17	0	0	0	0	0	0	0	0	0	0	0	0	#DIV/0!
MIMAT0027627	hsa-miR-6863	chr16	0	0	0	0	0	0	0	0	0	0	0	0	#DIV/0!		MIMAT0020300	hsa-miR-4520-2-3p	chr17	0	0	0	0	0	0	0	0	0	0	0	0	#DIV/0!
MIMAT0027444	hsa-miR-6772-5p	chr16	0	0	0	0	0	0	0	0	0	0	0	0	#DIV/0!		MIMAT0004768	hsa-miR-497-3p	chr17	0	0	0	0	0	0	0	0	0	0	0	0	#DIV/0!
MIMAT0027445	hsa-miR-6772-3p	chr16	0	0	0	0	0	0	0	0	0	0	0	0	#DIV/0!		MIMAT0016868	hsa-miR-4314	chr17	0	0	0	0	0	0	0	0	0	0	0	0	#DIV/0!
MIMAT0027446	hsa-miR-6773-5p	chr16	0	0	0	0	0	0	0	0	0	0	0	0	#DIV/0!		MIMAT0027666	hsa-miR-6883-5p	chr17	0	0	0	0	0	0	0	0	0	0	0	0	#DIV/0!
MIMAT0027447	hsa-miR-6773-3p	chr16	0	0	0	0	0	0	0	0	0	0	0	0	#DIV/0!		MIMAT0027667	hsa-miR-6883-3p	chr17	0	0	0.563737	0	0	0	0	0	0	0.187912	0	0	#DIV/0!
MIMAT0009447_1	hsa-miR-1972	chr16	0	0	0	0	0	0	0	0	0	0	0	0	#DIV/0!		MIMAT0019059	hsa-miR-1269b	chr17	0	0	0	0	0	0	0	0	0	0	0	0	#DIV/0!
MIMAT0019832	hsa-miR-4719	chr16	0	0	0	0	0	0	0	0	0	0	0	0	#DIV/0!		MIMAT0019853	hsa-miR-4731-5p	chr17	0	0	0	0	0	0	0	0	0	0	0	0	#DIV/0!
MIMAT0019833	hsa-miR-4720-5p	chr16	0	0	0	0	0	0	0	0	0	0	0	0	#DIV/0!		MIMAT0019854	hsa-miR-4731-3p	chr17	0	0	0	0	0	0	0	0	0	0	0	0	#DIV/0!
MIMAT0019834	hsa-miR-4720-3p	chr16	0	0	0	0	0	0	0	0	0	0	0	0	#DIV/0!		MIMAT0027454	hsa-miR-6777-5p	chr17	0	0	0.563737	0	0	0	0	0	1.10769	0.187912	0	0.369231	#DIV/0!
MIMAT0030429	hsa-miR-7854-3p	chr16	0.406286	0	0	0	0	0	0.361819	0	0	0.135429	0	0.120606	#DIV/0!		MIMAT0003301	hsa-miR-33b-5p	chr17	0	0	0	0	0	0	0	0	0	0	0	0	#DIV/0!
MIMAT0025464	hsa-miR-6504-5p	chr16	0	0	0	0	0	0	0	0	0	0	0	0	#DIV/0!		MIMAT0027456	hsa-miR-6778-5p	chr17	0	0	0	0	0	0	0	0	0	0	0	0	#DIV/0!
MIMAT0025465	hsa-miR-6504-3p	chr16	0	0	0	0	0	0	0	0	0	0	0	0	#DIV/0!		MIMAT0027457	hsa-miR-6778-3p	chr17	0	0	0.563737	0	0	0	0	0	0	0.187912	0	0	#DIV/0!
MIMAT0030985	hsa-miR-8058	chr16	0	0	0	0	0	0	0	0	0	0	0	0	#DIV/0!		MIMAT0026735	hsa-miR-1180-5p	chr17	1.23458	1.63228	0.563737	0	0	0	0	0	0	1.14353	0	0	#DIV/0!
MIMAT0015062	hsa-miR-3182	chr16	1.62514	1.03276	0.841828	0	0	0	0	0	0	1.16658	0	0	#DIV/0!		MIMAT0019839	hsa-miR-4723-3p	chr17	0	1.63228	1.12747	0	0	0	0	0	0	0.919917	0	0	#DIV/0!
MIMAT0049022	hsa-miR-12128	chr16	0	0	0	0	0	0	0	0	0	0	0	0	#DIV/0!		MIMAT0019840	hsa-miR-451b	chr17	0	0	0	0	0	0	0	0	0	0	0	0	#DIV/0!
MIMAT0021085	hsa-miR-5093	chr16	0	0	0	0	0	0	0	0	0	0	0	0	#DIV/0!		MIMAT0004600	hsa-miR-144-5p	chr17	0	0	0	0	0	0	0	0	0	0	0	0	#DIV/0!
MIMAT0027448	hsa-miR-6774-5p	chr16	0	0	0	0	0	0	0	0	0	0	0	0	#DIV/0!		MIMAT0000436	hsa-miR-144-3p	chr17	0	0	0	0	0	0	0	0	0	0	0	0	#DIV/0!
MIMAT0027449	hsa-miR-6774-3p	chr16	0	0	0	0	0	0	0	0	0	0	0	0	#DIV/0!		MIMAT0019855	hsa-miR-4732-5p	chr17	0	0	0	0	0	0	0	0	0	0	0	0	#DIV/0!
MIMAT0027450	hsa-miR-6775-5p	chr16	0	0	0	0	0	0	0	0	0	0	0	0	#DIV/0!		MIMAT0019856	hsa-miR-4732-3p	chr17	0	0	0	0	0	0	0	0	0	0	0	0	#DIV/0!
MIMAT0021120	hsa-miR-5189-5p	chr16	0	0	0	0	0	0	0	0	0	0	0	0	#DIV/0!		MIMAT0019061	hsa-miR-4523	chr17	2.46915	2.72046	2.25495	0	0	0	2.38486	0	0	2.48152	0	0.794952	#DIV/0!
MIMAT0027088	hsa-miR-5189-3p	chr16	0	0	0	0	0	0	0	0	0	0	0	0	#DIV/0!		MIMAT0015064	hsa-miR-3184-5p	chr17	0	0.544093	0	0	0	0	0	0	0	0.181364	0	0	#DIV/0!
MIMAT0019836	hsa-miR-4722-5p	chr16	0	0	0	0	0	0	0	0	0	0	0	0	#DIV/0!		MIMAT0022731	hsa-miR-3184-3p	chr17	0	0	0	0	0	0	0	0	0	0	0	0	#DIV/0!
MIMAT0019837	hsa-miR-4722-3p	chr16	0	0	0	0	0	0	0	0	0	0	0	0	#DIV/0!		MIMAT0019857	hsa-miR-4733-5p	chr17	0	0	0.563737	0	0	0	0	0	0	0.187912	0	0	#DIV/0!
MIMAT0015063	hsa-miR-3183	chr17	0	0	0	0	0	0	0	0	0	0	0	0	#DIV/0!		MIMAT0019858	hsa-miR-4733-3p	chr17	0	0	0	0	0	0	0	0	0	0	0	0	#DIV/0!
[truncated: 1,000 more rows]
