# Supplementary material for: The MicroRNA Landscape of MYCN-Amplified Neuroblastoma
Source: Front Oncol. 2021 May 7;11:647737. doi: 10.3389/fonc.2021.647737 (PMC8138323; doi:10.3389/fonc.2021.647737)
Supplement: Supplementary file 7 [file Table_5.xlsx]

## Sheet: Supp. Table 5
plasmid	vector	insert	restriction sites	cloning	sense (5’-3’)	antisense (5’-3’)
pcDNA3.1-2xMS2 loops	pcDNA3.1			previously described in Busch et al. 2012
pcDNA3.1-MYCN 3´UTR WT-2xMS2 loops	pcDNA3.1-2xMS2 loops	MYCN 3´UTR WT	EcoRI/XhoI	amplified from human gDNA	ggggaattcacgcttctcaaaactggacagtcactgcc	gggctcgagcatgaggtatttcaaagtgctataagatgcagc
pcDNA3.1-GFP-stop	pcDNA3.1-GFP	GFP-stop	NheI/EcoRI	amplified from pcDNA3.1-GFP	ggggctagCCATGGTGAGCAAGGGCGAGGAGCTG	gcggaattcTTACTTGTACAGCTCGTCCATGCCGAGAGTGATCCCGG
pcDNA3.1-GFP-stop-MYCN 3´UTR WT	pcDNA3.1-GFP-stop	MYCN 3´UTR WT	EcoRI/XhoI	subcloned from pcDNA3.1-MYCN 3´UTR WT-2xMS2 loops
pcDNA3.1-GFP-stop-MYCN 3´UTR mut	pcDNA3.1-GFP-stop	MYCN 3´UTR mut	EcoRI/XhoI	synthesized by GenScript
pcDNA3.1-iRFP	pcDNA3.1	iRFP	NheI/EcoRI	amplified from pcDNA3.1-puro-T2A-iRFP	ggGCTAGCatggctgaaggctccgtcg	ggGAATTCctcttccatcacgccgatctgc
pcDNA3.1-iRFP-IGF2BP1 WT	pcDNA3.1-iRFP	IGF2BP1 WT	EcoRI/XhoI	subcloned from plasmid previously described in Bley et al. 2020
pcDNA3.1-iRFP-IGF2BP1 mut	pcDNA3.1-iRFP	IGF2BP1 mut	EcoRI/XhoI	subcloned from plasmid previously described in Bley et al. 2020
pcDNA3,1-iRFP-ELAVL4	pcDNA3.1-iRFP	ELAVL4	EcoRI/XhoI	amplified from human gDNA	ggGAATTCatggttatgataattagcaccatggag	ggCTCGAGtcaggacttgtgggctttgttg
pcDNA3.1-iRFP-stop	pcDNA3.1	iRFP-stop	NheI/EcoRI	amplified from pcDNA3.1-puro-T2A-iRFP	ggGCTAGCatggctgaaggctccgtcg	ggGAATTCtcactcttccatcacgccgatct
pcDNA3.1-iRFP-stop-2x perfect miR-17	pcDNA3.1-iRFP-stop	antisense hsa-miR-17-5p	EcoRI/XhoI	oligonucleotide annealing	AATTCctagaCTACCTGCACTGTAAGCACTTTGacgcgtCTACCTGCACTGTAAGCACTTTGgccC	TCGAGggcCAAAGTGCTTACAGTGCAGGTAGacgcgtCAAAGTGCTTACAGTGCAGGTAGtctagG
pcDNA3.1-iRFP-stop-2x perfect let-7a	pcDNA3.1-iRFP-stop	antisense hsa-let-7a-5p	EcoRI/XhoI	oligonucleotide annealing	AATTCctagaAACTATACAACCTACTACCTCAacgcgtAACTATACAACCTACTACCTCAgccC	TCGAGggcTGAGGTAGTAGGTTGTATAGTTacgcgtTGAGGTAGTAGGTTGTATAGTTtctagG
