# Supplementary material for: The MicroRNA Landscape of MYCN-Amplified Neuroblastoma
Source: Front Oncol. 2021 May 7;11:647737. doi: 10.3389/fonc.2021.647737 (PMC8138323; doi:10.3389/fonc.2021.647737)
Supplement: Supplementary file 8 [file Table_6.xlsx]

## Sheet: Supp. Table 6
ID	age at diagnosis	dead or last follow up (days)	dead	clinical stage	MYCN amplification
1	356	2121	-	1	-
2	1197	1456	-	1	-
3	98	776	-	1	-
4	298	590	-	1	-
5	1852	1631	-	1	-
6	95	54	-	1	-
7	42	729	-	1	-
8	254	509	-	1	-
9	0	345	-	1	-
10	32	185	-	1	-
11	179	294	-	1	-
12	300	2509	-	2	-
13	729	704	-	2	-
14	217	2539	-	3	-
15	1022	478	+	3	+
16	447	203	+	4	+
17	279	889	+	4	+
18	1575	262	+	4	+
19	2045	679	-	4	+
20	970	1202	+	4	-
21	1443	969	-	4	-
22	849	424	+	4	-
23	1383	1364	-	4	-
24	1812	834	-	4	-
25	1136	194	-	4	-
26	16	2482	-	4S	-
27	95	665	-	4S	-
28	0	560	-	4S	-
29	6	388	-	4S	-
30	65	211	-	4S	-
31	589	1648	-	1	-
32	75	1632	-	1	-
33	102	1452	-	1	-
34	12	1844	-	2	-
35	623	610	-	2	-
36	1726	354	-	2	-
37	492	995	-	2	-
38	701	881	-	2	-
39	518	785	-	3	-
40	282	1288	-	3	-
41	271	2067	-	3	-
42	310	103	+	3	+
43	1137	5548	-	3	+
44	2551	558	-	3	-
45	1742	2898	-	3	+
46	196	539	+	4	+
47	1904	207	+	4	+
48	nd	nd	nd	4	-
49	1162	1131	+	4	-
50	400	5801	-	4	-
51	476	5298	-	4	-
52	1644	3511	-	4	-
53	619	3357	-	4	-
54	497	2448	-	4	-
55	327	737	-	4	-
56	1537	1235	+	4	-
57	933	1445	+	4	-
58	279	889	+	4	+
59	2135	1063	+	4	-
60	633	454	+	4	+
61	790	329	+	4	-
62	447	203	+	4	+
63	308	3935	-	4S	-
64	243	2294	-	4S	-
65	41	1338	-	4S	-
66	133	627	-	4S	-
67	107	3571	-	4S	-
68	4	2494	-	4S	-
69	297	2050	-	4S	-
70	16	3540	-	1	-
71	0	2167	-	1	-
72	887	3703	-	1	-
73	41	2782	-	1	-
74	22	4014	-	1	-
75	224	3788	-	1	-
76	2041	4070	-	1	-
77	316	2557	-	1	-
78	263	2586	-	1	-
79	363	3139	-	2.1	-
80	1676	3627	-	2.2	-
81	129	2308	-	2.2	-
82	2143	1255	-	3	-
83	1224	943	-	3	-
84	1381	4675	-	3	-
85	1683	3290	-	3	-
86	860	3009	-	3	-
87	3866	2826	-	3	-
88	382	1450	-	4	-
89	1529	1118	+	4	-
90	2326	2465	-	4	-
91	2105	784	+	4	+
92	701	702	+	4	+
93	947	892	+	4	+
94	849	948	+	4	+
95	62	86	-	4S	-
96	46	1395	-	4S	-
97	3	4408	-	4S	-
98	84	1919	-	4S	-
99	73	3478	-	4S	-
100	50	2248	-	4S	-
